# Supplementary material for: The meaning of wild: Genetic and adaptive consequences from large-scale releases of domestic mallards
Source: Commun Biol. 2023 Aug 5;6:819. doi: 10.1038/s42003-023-05170-w (PMC10404241; doi:10.1038/s42003-023-05170-w)
Supplement: Supplementary file 3 — Supplementary Data 1 [file 42003_2023_5170_MOESM3_ESM.xlsx]

## Sheet: Table S1
	Table S1. Sample information on “population,” sex (M = male; F = female), age (A = Adult; I = Immature; HY = Hatch Year; AHY = After Hatch Year; Unk = Unknown), location, and collection date. Population assignments based on genetic assignment probabilities (ADMIXTURE), as well as Mitochondrial DNA haplotypes (mt-Haplotype) are also provided. Accession numbers for mitochondrial DNA and ddRAD-seq H…
	SampleID	Alt.ID	Population.ID	MT.HAPLOGROUP	NUC.POP.ID	Prop.WMA	NUC.SEX	Age	Region.Collected	Country	State/Province	Latitude	Longitude	Date.Collected	MONTH	DAY	YEAR	SEASON	mtDNA NCBI Accession Number	SRA BioProject	SRA Sample ID
1	T31	T31	Atlantic.DE	A	WMA	0.9128	M	AHY	Atlantic	USA	DE	39.2408	-75.499	1/4/2018	1	4	2018	FALL/WINTER	OR090716	PRJNA980669	SAMN35662724
2	T32	T32	Atlantic.DE	B	WMA	0.9015	M	AHY	Atlantic	USA	DE	39.2408	-75.499	1/4/2018	1	4	2018	FALL/WINTER	OR090717	PRJNA980669	SAMN35662725
3	T33	T33	Atlantic.DE	B	WMA	0.9063	F	AHY	Atlantic	USA	DE	39.2408	-75.499	1/4/2018	1	4	2018	FALL/WINTER	OR090718	PRJNA980669	SAMN35662726
4	T34	T34	Atlantic.DE	B	HYBRID	0.89	F	AHY	Atlantic	USA	DE	39.2408	-75.499	1/4/2018	1	4	2018	FALL/WINTER	OR090719	PRJNA980669	SAMN35662727
5	T36	T36	Atlantic.DE	B	WMA	0.946	M	AHY	Atlantic	USA	DE	39.2408	-75.499	1/4/2018	1	4	2018	FALL/WINTER	OR090720	PRJNA980669	SAMN35662728
6	T37	T37	Atlantic.DE	A	WMA	0.9023	F	AHY	Atlantic	USA	DE	39.2408	-75.499	1/4/2018	1	4	2018	FALL/WINTER	OR090721	PRJNA980669	SAMN35662729
7	T38	T38	Atlantic.DE	B	HYBRID	0.8117	M	AHY	Atlantic	USA	DE	39.2408	-75.499	1/4/2018	1	4	2018	FALL/WINTER	OR090722	PRJNA980669	SAMN35662730
8	T39	T39	Atlantic.DE	A	WMA	0.9137	F	AHY	Atlantic	USA	DE	39.2408	-75.499	1/4/2018	1	4	2018	FALL/WINTER	OR090723	PRJNA980669	SAMN35662731
9	T40	T40	Atlantic.DE	A	GFM	0	F	AHY	Atlantic	USA	DE	39.2408	-75.499	1/9/2018	1	9	2018	FALL/WINTER	OR090724	PRJNA980669	SAMN35662732
10	T42	T42	Atlantic.DE	A	WMA	0.9454	F	AHY	Atlantic	USA	DE	39.2408	-75.499	1/3/2018	1	3	2018	FALL/WINTER	OR090726	PRJNA980669	SAMN35662734
11	T43	T43	Atlantic.DE	B	WMA	0.9684	M	AHY	Atlantic	USA	DE	39.2408	-75.499	1/3/2018	1	3	2018	FALL/WINTER	OR090727	PRJNA980669	SAMN35662735
12	T44	T44	Atlantic.DE	A	HYBRID	0.8793	M	AHY	Atlantic	USA	DE	39.2408	-75.499	1/3/2018	1	3	2018	FALL/WINTER	OR090728	PRJNA980669	SAMN35662736
13	T45	T45	Atlantic.DE	A	HYBRID	0.8826	F	AHY	Atlantic	USA	DE	39.2408	-75.499	1/2/2018	1	2	2018	FALL/WINTER	OR090729	PRJNA980669	SAMN35662737
14	T46	T46	Atlantic.DE	A	HYBRID	0.8455	F	AHY	Atlantic	USA	DE	39.2408	-75.499	1/3/2018	1	3	2018	FALL/WINTER	OR090730	PRJNA980669	SAMN35662738
15	T47	T47	Atlantic.DE	A	WMA	0.9412	M	AHY	Atlantic	USA	DE	39.2408	-75.499	1/3/2018	1	3	2018	FALL/WINTER	OR090731	PRJNA980669	SAMN35662739
16	IL6	IL6	Mississippi.IL	B	WMA	0.9994	F	AHY	MIssissippi	USA	IL	35.8551	-89.1022	1/30/2020	1	30	2020	FALL/WINTER	OR090004	PRJNA980669	SAMN35662276
17	IL7	IL7	Mississippi.IL	B	WMA	0.9689	M	AHY	MIssissippi	USA	IL	35.8551	-89.1022	1/30/2020	1	30	2020	FALL/WINTER	OR090005	PRJNA980669	SAMN35662277
18	PL884	PL884	Atlantic.SC	B	WMA	0.9895	F	HY	Atlantic	USA	SC	34.7056	-81.2117	1/6/2010	1	6	2010	FALL/WINTER	MK425476	PRJNA516035	SAMN10781527
19	PL899	PL899	Atlantic.CT	A	HYBRID	0.6952	M	AHY	Atlantic	USA	CT	41.9167	-72.4578	1/5/2010	1	5	2010	FALL/WINTER	MK425480	PRJNA516035	SAMN10781531
20	PL840	PL840	Atlantic.NC	A	WMA	0.9804	F	HY	Atlantic	USA	NC	35.5158	-77.1006	1/1/2010	1	1	2010	FALL/WINTER	MK425461	PRJNA516035	SAMN10781512
21	IL8	IL8	Mississippi.IL	A	WMA	0.9966	M	AHY	MIssissippi	USA	IL	35.8551	-89.1022	1/30/2020	1	30	2020	FALL/WINTER	OR090006	PRJNA980669	SAMN35641758
22	IL9	IL9	Mississippi.IL	B	WMA	0.9494	M	AHY	MIssissippi	USA	IL	35.8551	-89.1022	1/30/2020	1	30	2020	FALL/WINTER	OR090007	PRJNA980669	SAMN35662278
23	NY52	NY52	Atlantic.NY	A	HYBRID	0.815	M	HY	Atlantic	USA	NY	40.9178	-72.3479	1/21/2020	1	21	2020	FALL/WINTER	OR090396	PRJNA980669	SAMN35641959
24	PL010821MAm4	PL010821MAm4	Central.NM	B	WMA	0.9847	M	AHY	Central	USA	NM	32.9742	-107.291	1/8/2021	1	8	2021	FALL/WINTER	OR090519	PRJNA911832	SAMN32209016
25	PL012020MAf	PL012020MAf	Central.NM	A	WMA	0.9666	F	HY	Central	USA	NM	32.9854	-107.287	1/20/20	1	20	20	FALL/WINTER	OR090520	PRJNA911832	SAMN32209011
26	PL012020MAm	PL012020MAm	Central.NM	B	WMA	1	M	HY	Central	USA	NM	32.9854	-107.287	1/20/20	1	20	20	FALL/WINTER	OR090521	PRJNA911832	SAMN32209012
27	IL47	IL47	Mississippi.IL	A	WMA	0.9329	M	AHY	MIssissippi	USA	IL	35.8551	-89.1023	1/30/2020	1	30	2020	FALL/WINTER	OR090002	PRJNA980669	SAMN35641757
28	IL45	IL45	Mississippi.IL	B	WMA	0.9543	F	AHY	MIssissippi	USA	IL	35.8551	-89.1023	1/30/2020	1	30	2020	FALL/WINTER	OR090000	PRJNA980669	SAMN35662273
29	IL18	IL18	Mississippi.IL	A	WMA	0.9982	M	AHY	MIssissippi	USA	IL	35.8551	-89.1023	1/30/2020	1	30	2020	FALL/WINTER	OR089970	PRJNA980669	SAMN35641735
30	IL17	IL17	Mississippi.IL	A	WMA	0.9647	M	AHY	MIssissippi	USA	IL	35.8551	-89.1023	1/30/2020	1	30	2020	FALL/WINTER	OR089969	PRJNA980669	SAMN35641734
31	IL16	IL16	Mississippi.IL	B	WMA	1	M	AHY	MIssissippi	USA	IL	35.8551	-89.1023	1/30/2020	1	30	2020	FALL/WINTER	OR089968	PRJNA980669	SAMN35662263
32	IL15	IL15	Mississippi.IL	B	WMA	1	F	AHY	MIssissippi	USA	IL	35.8551	-89.1023	1/30/2020	1	30	2020	FALL/WINTER	OR089967	PRJNA980669	SAMN35662262
33	IL14	IL14	Mississippi.IL	B	WMA	0.9491	M	AHY	MIssissippi	USA	IL	35.8551	-89.1023	1/30/2020	1	30	2020	FALL/WINTER	OR089966	PRJNA980669	SAMN35662261
34	IL13	IL13	Mississippi.IL	B	WMA	1	F	AHY	MIssissippi	USA	IL	35.8551	-89.1023	1/30/2020	1	30	2020	FALL/WINTER	OR089965	PRJNA980669	SAMN35662260
35	IL12	IL12	Mississippi.IL	B	WMA	0.9816	M	AHY	MIssissippi	USA	IL	35.8551	-89.1022	1/30/2020	1	30	2020	FALL/WINTER	OR089964	PRJNA980669	SAMN35662259
36	IL11	IL11	Mississippi.IL	A	WMA	0.958	M	AHY	MIssissippi	USA	IL	35.8551	-89.1022	1/30/2020	1	30	2020	FALL/WINTER	OR089963	PRJNA980669	SAMN35641733
37	IL10	IL10	Mississippi.IL	B	HYBRID	0.8931	M	AHY	MIssissippi	USA	IL	35.8551	-89.1022	1/30/2020	1	30	2020	FALL/WINTER	OR089962	PRJNA980669	SAMN35662258
38	A312387	A312387	Atlantic.CT	A	HYBRID	0.8093	F	HY	Atlantic	USA	CT	41.5072	-72.5488	1/3/2020	1	3	2020	FALL/WINTER	OR089378	PRJNA980669	SAMN35641309
39	C029652	MS203	Central.OK	B	WMA	0.9508	M	HY	Central	USA	OK	35.4226	-99.2781	1/20/2020	1	20	2020	FALL/WINTER	OR089567	PRJNA980669	SAMN35662183
40	PL010821MAm1	PL010821MAm1	Central.NM	A	WMA	1	M	HY	Central	USA	NM	32.9742	-107.291	1/8/2021	1	8	2021	FALL/WINTER	OR090516	PRJNA911832	SAMN32209013
41	PL010821MAm2	PL010821MAm2	Central.NM	B	WMA	1	M	HY	Central	USA	NM	32.9742	-107.291	1/8/2021	1	8	2021	FALL/WINTER	OR090517	PRJNA911832	SAMN32209014
42	PL010821MAm3	PL010821MAm3	Central.NM	B	WMA	1	M	AHY	Central	USA	NM	32.9742	-107.291	1/8/2021	1	8	2021	FALL/WINTER	OR090518	PRJNA911832	SAMN32209015
43	PKHA001	PKHA001	Eurasia.Pakistan	A	WMA	1	F	Unk	Eurasia	Pakistan	sheranwala gate haripur kpk	34.001	72.934	1/6/2009	1	6	2009	FALL/WINTER	OR090511	PRJNA980669	SAMN35662525
44	PKHA004	PKHA004	Eurasia.Pakistan	A	WMA	0.9953	F	Unk	Eurasia	Pakistan	sheranwala gate haripur kpk	34.001	72.934	1/6/2009	1	6	2009	FALL/WINTER	OR090512	PRJNA980669	SAMN35662526
45	A349476	A349476	Atlantic.GA	B	WMA	0.9899	F	HY	Atlantic	USA	GA	31.8798	-85.0072	1/14/2020	1	14	2020	FALL/WINTER	OR089494	PRJNA980669	SAMN35662132
46	A348458	A348458	Atlantic.DE	B	WMA	0.951	F	HY	Atlantic	USA	DE	39.6681	-75.5313	1/7/2020	1	7	2020	FALL/WINTER	OR089490	PRJNA980669	SAMN35662129
47	A348160	A348160	Atlantic.CT	A	HYBRID	0.8785	M	AHY	Atlantic	USA	CT	41.7793	-72.1779	1/1/2020	1	1	2020	FALL/WINTER	OR089489	PRJNA980669	SAMN35641379
48	A348104	A348104	Atlantic.CT	A	HYBRID	0.883	M	AHY	Atlantic	USA	CT	41.7165	-71.9652	1/1/2020	1	1	2020	FALL/WINTER	OR089487	PRJNA980669	SAMN35641377
49	A345941	A345941	Atlantic.NY	A	HYBRID	0.8761	M	HY	Atlantic	USA	NY	42.6942	-78.6498	1/1/2020	1	1	2020	FALL/WINTER	OR089482	PRJNA980669	SAMN35641373
50	A340361	A340361	Atlantic.NJ	B	WMA	0.9181	M	HY	Atlantic	USA	NJ	39.3335	-74.7105	1/7/2020	1	7	2020	FALL/WINTER	OR089473	PRJNA980669	SAMN35662123
51	A339968	A339968	Atlantic.VA	B	HYBRID	0.7852	F	HY	Atlantic	USA	VA	38.1781	-79.1641	1/1/2020	1	1	2020	FALL/WINTER	OR089472	PRJNA980669	SAMN35662122
52	A338181	A338181	Atlantic.SC	A	HYBRID	0.8133	F	AHY	Atlantic	USA	SC	34.6451	-80.129	1/9/2020	1	9	2020	FALL/WINTER	OR089469	PRJNA980669	SAMN35641366
53	A332796	A332796	Atlantic.MA	A	HYBRID	0.8767	M	HY	Atlantic	USA	MA	41.711	-70.3575	1/2/2020	1	2	2020	FALL/WINTER	OR089446	PRJNA980669	SAMN35641352
54	A334478	A334478	Atlantic.GA	B	HYBRID	0.5789	M	HY	Atlantic	USA	GA	34.3929	-83.7354	1/17/2020	1	17	2020	FALL/WINTER	OR089456	PRJNA980669	SAMN35662116
55	A334477	A334477	Atlantic.GA	A	HYBRID	0.7749	M	HY	Atlantic	USA	GA	34.9507	-83.7714	1/16/2020	1	16	2020	FALL/WINTER	OR089455	PRJNA980669	SAMN35641357
56	A334120	A334120	Atlantic.NY	B	WMA	1	M	HY	Atlantic	USA	NY	43.6191	-76.1857	1/4/2020	1	4	2020	FALL/WINTER	OR089454	PRJNA980669	SAMN35662115
57	A335140	A335140	Atlantic.NJ	A	HYBRID	0.8864	M	AHY	Atlantic	USA	NJ	41.1435	-74.8145	1/2/2020	1	2	2020	FALL/WINTER	OR089463	PRJNA980669	SAMN35641361
58	NY51	NY51	Atlantic.NY	A	HYBRID	0.8103	M	HY	Atlantic	USA	NY	40.9178	-72.3479	1/8/2020	1	8	2020	FALL/WINTER	OR090395	PRJNA980669	SAMN35641958
59	NY57	NY57	Atlantic.NY	A	WMA	0.9354	F	HY	Atlantic	USA	NY	40.9379	-72.3009	1/20/2020	1	20	2020	FALL/WINTER	OR090401	PRJNA980669	SAMN35641962
60	PKHA006	PKHA006	Eurasia.Pakistan	A	WMA	0.9761	F	Unk	Eurasia	Pakistan	sheranwala gate haripur kpk	34.001	72.934	1/6/2009	1	6	2009	FALL/WINTER	OR090514	PRJNA980669	SAMN35662528
61	A322601	A322601	Atlantic.VA	A	WMA	0.9022	F	HY	Atlantic	USA	VA	37.59	-77.0047	1/13/2020	1	13	2020	FALL/WINTER	OR089410	PRJNA980669	SAMN35641331
62	A321591	A321591	Atlantic.SC	A	GFM	0	F	HY	Atlantic	USA	SC	32.1809	-80.9501	1/11/2020	1	11	2020	FALL/WINTER	OR089409	PRJNA980669	SAMN35641330
63	A307187	A307187	Atlantic.MA	A	WMA	0.8956	M	HY	Atlantic	USA	MA	42.3115	-72.59	1/4/2020	1	4	2020	FALL/WINTER	OR089347	PRJNA980669	SAMN35641289
64	A301351	A301351	Atlantic.PA	B	WMA	1	F	AHY	Atlantic	USA	PA	40.2422	-80.3216	1/11/2020	1	11	2020	FALL/WINTER	OR089337	PRJNA980669	SAMN35662068
65	A309587	A309587	Atlantic.RI	B	HYBRID	0.8169	M	AHY	Atlantic	USA	RI	41.4459	-71.5921	1/5/2020	1	5	2020	FALL/WINTER	OR089361	PRJNA980669	SAMN35662078
66	A309586	A309586	Atlantic.RI	B	HYBRID	0.8099	M	AHY	Atlantic	USA	RI	41.4459	-71.5921	1/5/2020	1	5	2020	FALL/WINTER	OR089360	PRJNA980669	SAMN35662077
67	A312082	A312082	Atlantic.MD	B	HYBRID	0.8901	M	HY	Atlantic	USA	MD	38.7585	-76.1606	1/11/2020	1	11	2020	FALL/WINTER	OR089372	PRJNA980669	SAMN35662083
68	A310341	A310341	Atlantic.NY	B	WMA	0.9501	F	HY	Atlantic	USA	NY	42.6942	-78.6498	1/1/2020	1	1	2020	FALL/WINTER	OR089367	PRJNA980669	SAMN35662080
69	A310328	A310328	Atlantic.NY	A	HYBRID	0.7933	M	AHY	Atlantic	USA	NY	42.6942	-78.6498	1/5/2020	1	5	2020	FALL/WINTER	OR089366	PRJNA980669	SAMN35641301
70	A310316	A310316	Atlantic.NY	B	HYBRID	0.8597	F	HY	Atlantic	USA	NY	42.6942	-78.6498	1/4/2020	1	4	2020	FALL/WINTER	OR089365	PRJNA980669	SAMN35662079
71	A316273	A316273	Atlantic.VA	A	WMA	0.9179	F	HY	Atlantic	USA	VA	38.0102	-76.9262	1/4/2020	1	4	2020	FALL/WINTER	OR089397	PRJNA980669	SAMN35641322
72	A315871	A315871	Atlantic.WV	A	HYBRID	0.8372	M	AHY	Atlantic	USA	WV	39.5022	-80.2372	1/14/2020	1	14	2020	FALL/WINTER	OR089393	PRJNA980669	SAMN35641318
73	A315586	A315586	Atlantic.VA	B	HYBRID	0.8238	M	AHY	Atlantic	USA	VA	37.3101	-76.899	1/7/2020	1	7	2020	FALL/WINTER	OR089392	PRJNA980669	SAMN35662089
74	A314919	A314919	Atlantic.VA	A	HYBRID	0.7497	M	AHY	Atlantic	USA	VA	38.1568	-77.169	1/9/2020	1	9	2020	FALL/WINTER	OR089391	PRJNA980669	SAMN35641317
75	A314917	A314917	Atlantic.VA	B	WMA	0.9534	M	AHY	Atlantic	USA	VA	38.3405	-77.1776	1/8/2020	1	8	2020	FALL/WINTER	OR089390	PRJNA980669	SAMN35662088
76	A314913	A314913	Atlantic.VA	A	WMA	0.9809	M	HY	Atlantic	USA	VA	38.3405	-77.1776	1/11/2020	1	11	2020	FALL/WINTER	OR089389	PRJNA980669	SAMN35641316
77	A312783	A312783	Atlantic.WV	B	WMA	0.9077	M	HY	Atlantic	USA	WV	39.2036	-77.8173	1/6/2020	1	6	2020	FALL/WINTER	OR089384	PRJNA980669	SAMN35662085
78	A279646	A279646	Atlantic.DE	B	HYBRID	0.7996	F	HY	Atlantic	USA	DE	39.5681	-75.1313	1/1/2019	1	1	2019	FALL/WINTER	OR089308	PRJNA980669	SAMN35662054
79	A276172	A276172	Atlantic.NY	A	HYBRID	0.8277	M	HY	Atlantic	USA	NY	43.2784	-76.9294	1/3/2020	1	3	2020	FALL/WINTER	OR089305	PRJNA980669	SAMN35641266
80	A271846	A271846	Atlantic.MD	A	HYBRID	0.6684	F	HY	Atlantic	USA	MD	39.6113	-78.0074	1/2/2020	1	2	2020	FALL/WINTER	OR089298	PRJNA980669	SAMN35641263
81	A270108	A270108	Atlantic.PA	B	HYBRID	0.8253	M	AHY	Atlantic	USA	PA	40.3135	-77.0272	1/4/2020	1	4	2020	FALL/WINTER	OR089289	PRJNA980669	SAMN35662045
82	A269177	A269177	Atlantic.ME	B	HYBRID	0.7749	M	AHY	Atlantic	USA	ME	44.1889	-69.2537	1/3/2019	1	3	2019	FALL/WINTER	OR089285	PRJNA980669	SAMN35662044
83	A269059	A269059	Atlantic.NC	B	WMA	0.9541	M	HY	Atlantic	USA	NC	35.4516	-82.3672	1/19/2019	1	19	2019	FALL/WINTER	OR089284	PRJNA980669	SAMN35662043
84	A262056	A262056	Atlantic.VA	B	HYBRID	0.8257	M	HY	Atlantic	USA	VA	37.4217	-76.6694	1/1/2019	1	1	2019	FALL/WINTER	OR089274	PRJNA980669	SAMN35662039
85	A255506	A255506	Atlantic.NY	A	WMA	0.9142	F	HY	Atlantic	USA	NY	43.2177	-76.0913	1/5/2020	1	5	2020	FALL/WINTER	OR089269	PRJNA980669	SAMN35641243
86	174188	ind_174188	NZ.NORTH	A	NZ	0	F	Adult	NORTH	New.Zealand	Grandiek's	-38.6872	177.895	1/22/2017	1	22	2017	SUMMER	OR089218	PRJNA980669	SAMN35641210
87	172480	ind_172480	NZ.NORTH	A	NZ	0	M	Juvenile	NORTH	New.Zealand	Longburn	-40.4	175.53	1/14/2017	1	14	2017	SUMMER	OR089217	PRJNA980669	SAMN35641209
88	172338	ind_172338	NZ.NORTH	A	NZ	0	M	Juvenile	NORTH	New.Zealand	Longburn	-40.4	175.53	1/14/2017	1	14	2017	SUMMER	OR089216	PRJNA980669	SAMN35641208
89	172334	ind_172334	NZ.NORTH	A	NZ	0	F	Adult	NORTH	New.Zealand	Longburn	-40.4	175.53	1/14/2017	1	14	2017	SUMMER	OR089215	PRJNA980669	SAMN35641207
90	172332	ind_172332	NZ.NORTH	A	NZ	0	M	Juvenile	NORTH	New.Zealand	Longburn	-40.4	175.53	1/14/2017	1	14	2017	SUMMER	OR089214	PRJNA980669	SAMN35641206
91	172325	ind_172325	NZ.NORTH	A	NZ	0	F	Juvenile	NORTH	New.Zealand	Longburn	-40.4	175.53	1/14/2017	1	14	2017	SUMMER	OR089213	PRJNA980669	SAMN35641205
92	172135	ind_172135	NZ.NORTH	A	NZ	0	F	Juvenile	NORTH	New.Zealand	Longburn	-40.4	175.53	1/14/2017	1	14	2017	SUMMER	OR089212	PRJNA980669	SAMN35641204
93	172110	ind_172110	NZ.NORTH	A	NZ	0	F	Juvenile	NORTH	New.Zealand	Longburn	-40.4	175.53	1/14/2017	1	14	2017	SUMMER	OR089211	PRJNA980669	SAMN35641203
94	172107	ind_172107	NZ.NORTH	A	NZ	0	F	Juvenile	NORTH	New.Zealand	Longburn	-40.4	175.53	1/14/2017	1	14	2017	SUMMER	OR089210	PRJNA980669	SAMN35641202
95	169152	ind_169152	NZ.NORTH	A	NZ	0	M	Adult	NORTH	New.Zealand	Parakai	-36.4639	174.258	1/21/2017	1	21	2017	SUMMER	OR089209	PRJNA980669	SAMN35641201
96	168312	ind_168312	NZ.NORTH	A	NZ	0	F	Adult	NORTH	New.Zealand	Opuatia	-37.4495	175.042	1/21/2017	1	21	2017	SUMMER	OR089207	PRJNA980669	SAMN35641199
97	168162	ind_168162	NZ.NORTH	A	NZ	0	M	Juvenile	NORTH	New.Zealand	Opuatia	-37.4495	175.042	1/21/2017	1	21	2017	SUMMER	OR089206	PRJNA980669	SAMN35641198
98	168147	ind_168147	NZ.NORTH	A	NZ	0	M	Adult	NORTH	New.Zealand	Opuatia	-37.4495	175.042	1/21/2017	1	21	2017	SUMMER	OR089205	PRJNA980669	SAMN35641197
99	168087	ind_168087	NZ.NORTH	A	NZ	0	M	Adult	NORTH	New.Zealand	Opuatia	-37.4495	175.042	1/21/2017	1	21	2017	SUMMER	OR089204	PRJNA980669	SAMN35641196
100	167452	ind_167452	NZ.NORTH	B	NZ	0	F	Juvenile	NORTH	New.Zealand	Turua	-37.2904	175.594	1/7/2017	1	7	2017	SUMMER	OR089203	PRJNA980669	SAMN35662019
101	167451	ind_167451	NZ.NORTH	A	NZ	0	M	Juvenile	NORTH	New.Zealand	Turua	-37.2904	175.594	1/7/2017	1	7	2017	SUMMER	OR089202	PRJNA980669	SAMN35641195
102	167439	ind_167439	NZ.NORTH	A	NZ	0	F	Juvenile	NORTH	New.Zealand	Turua	-37.2904	175.594	1/7/2017	1	7	2017	SUMMER	OR089201	PRJNA980669	SAMN35641194
103	167432	ind_167432	NZ.NORTH	A	NZ	0	M	Juvenile	NORTH	New.Zealand	Turua	-37.2904	175.594	1/7/2017	1	7	2017	SUMMER	OR089200	PRJNA980669	SAMN35641193
104	167426	ind_167426	NZ.NORTH	A	NZ	0	M	Juvenile	NORTH	New.Zealand	Turua	-37.2904	175.594	1/7/2017	1	7	2017	SUMMER	OR089199	PRJNA980669	SAMN35641192
105	167392	ind_167392	NZ.NORTH	A	NZ	0	M	Juvenile	NORTH	New.Zealand	Turua	-37.2904	175.594	1/7/2017	1	7	2017	SUMMER	OR089198	PRJNA980669	SAMN35641191
106	167382	ind_167382	NZ.NORTH	A	NZ	0	F	Juvenile	NORTH	New.Zealand	Turua	-37.2904	175.594	1/7/2017	1	7	2017	SUMMER	OR089197	PRJNA980669	SAMN35641190
107	167376	ind_167376	NZ.NORTH	A	NZ	0	M	Juvenile	NORTH	New.Zealand	Turua	-37.2904	175.594	1/7/2017	1	7	2017	SUMMER	OR089196	PRJNA980669	SAMN35641189
108	167127	ind_167127	NZ.NORTH	A	NZ	0	F	Juvenile	NORTH	New.Zealand	Turua	-37.2904	175.594	1/7/2017	1	7	2017	SUMMER	OR089195	PRJNA980669	SAMN35641188
109	153298	ind_153298	NZ.NORTH	A	NZ	0	F	Adult	NORTH	New.Zealand	Waewaetutuki	-37.7795	176.476	1/18/2017	1	18	2017	SUMMER	OR089194	PRJNA980669	SAMN35641187
110	153206	ind_153206	NZ.NORTH	B	NZ	0	F	Juvenile	NORTH	New.Zealand	Waewaetutuki	-37.7795	176.476	1/18/2017	1	18	2017	SUMMER	OR089193	PRJNA980669	SAMN35662018
111	153162	ind_153162	NZ.NORTH	A	NZ	0	M	Adult	NORTH	New.Zealand	Waewaetutuki	-37.7795	176.476	1/18/2017	1	18	2017	SUMMER	OR089192	PRJNA980669	SAMN35641186
112	150318	ind_150318	NZ.NORTH	A	NZ	0	F	Adult	NORTH	New.Zealand	Longburn	-40.4	175.53	1/14/2017	1	14	2017	SUMMER	OR089191	PRJNA980669	SAMN35641185
113	143924	ind_143924	NZ.NORTH	A	NZ	0	M	Juvenile	NORTH	New.Zealand	Turua	-37.2904	175.594	1/7/2017	1	7	2017	SUMMER	OR089190	PRJNA980669	SAMN35641184
114	143907	ind_143907	NZ.NORTH	A	NZ	0	F	Juvenile	NORTH	New.Zealand	Turua	-37.2904	175.594	1/7/2017	1	7	2017	SUMMER	OR089189	PRJNA980669	SAMN35641183
115	NY56	NY56	Atlantic.NY	A	HYBRID	0.8008	M	AHY	Atlantic	USA	NY	40.9379	-72.3009	1/21/2020	1	21	2020	FALL/WINTER	OR090400	PRJNA980669	SAMN35641961
116	ESDO108	ESDO108	Eurasia.Spain	A	WMA	0.9255	M	Unk	Eurasia	Spain	Cañada de los Pájaros	37.24	-6.131	1/4/2006	1	4	2006	FALL/WINTER	OR089700	PRJNA980669	SAMN35641508
117	ESDO106	ESDO106	Eurasia.Spain	A	WMA	1	F	Unk	Eurasia	Spain	Cañada de los Pájaros	37.24	-6.131	1/4/2006	1	4	2006	FALL/WINTER	OR089699	PRJNA980669	SAMN35641507
118	ESDO095	ESDO095	Eurasia.Spain	A	WMA	1	F	Unk	Eurasia	Spain	Cañada de los Pájaros	37.24	-6.131	1/4/2006	1	4	2006	FALL/WINTER	OR089698	PRJNA980669	SAMN35641506
119	ESDO093	ESDO093	Eurasia.Spain	A	HYBRID	0.7649	F	Unk	Eurasia	Spain	Cañada de los Pájaros	37.24	-6.131	1/4/2006	1	4	2006	FALL/WINTER	OR089697	PRJNA980669	SAMN35641505
120	ESDO060	ESDO060	Eurasia.Spain	A	WMA	0.9832	M	Unk	Eurasia	Spain	Cañada de los Pájaros	37.24	-6.131	1/27/2010	1	27	2010	FALL/WINTER	OR089691	PRJNA980669	SAMN35641499
121	DUMALL	DUMALL	Atlantic.TN	B	WMA	1	M	AHY	Atlantic	USA	TN	36.3927	-89.3751	1/27/2019	1	27	2019	FALL/WINTER	OR089678	PRJNA980669	SAMN35662212
122	DMWM	DMWM	Atlantic.PA	B	HYBRID	0.6492	M	AHY	Atlantic	USA	PA	41.1553	-79.9671	1/8/2020	1	8	2020	FALL/WINTER	OR089677	PRJNA980669	SAMN35662211
123	A330288	A330288	Atlantic.WV	B	HYBRID	0.8304	M	HY	Atlantic	USA	WV	38.7876	-82.0172	1/3/2020	1	3	2020	FALL/WINTER	OR089430	PRJNA980669	SAMN35662108
124	A328981	A328981	Atlantic.NC	B	HYBRID	0.8704	M	AHY	Atlantic	USA	NC	36.3719	-75.9949	1/3/2020	1	3	2020	FALL/WINTER	OR089428	PRJNA980669	SAMN35662107
125	A327643	A327643	Atlantic.MD	A	WMA	0.9621	F	HY	Atlantic	USA	MD	38.7585	-76.1606	1/3/2020	1	3	2020	FALL/WINTER	OR089422	PRJNA980669	SAMN35641336
126	A326989	A326989	Atlantic.DE	A	GFM	0	F	HY	Atlantic	USA	DE	39.5681	-75.1313	1/14/2020	1	14	2020	FALL/WINTER	OR089421	PRJNA980669	SAMN35641335
127	A325576	A325576	Atlantic.DE	B	WMA	0.9268	F	HY	Atlantic	USA	DE	38.8318	-75.243	1/4/2020	1	4	2020	FALL/WINTER	OR089419	PRJNA980669	SAMN35662099
128	A249190	A249190	Atlantic.MD	B	WMA	0.897	F	HY	Atlantic	USA	MD	38.4324	-76.0738	1/12/2019	1	12	2019	FALL/WINTER	OR089257	PRJNA980669	SAMN35662032
129	A248808	A248808	Atlantic.MD	A	HYBRID	0.6889	M	HY	Atlantic	USA	MD	38.4324	-76.0738	1/25/2019	1	25	2019	FALL/WINTER	OR089256	PRJNA980669	SAMN35641236
130	A248807	A248807	Atlantic.MD	A	GFM	0.0252	M	HY	Atlantic	USA	MD	38.4324	-76.0738	1/25/2019	1	25	2019	FALL/WINTER	OR089255	PRJNA980669	SAMN35641235
131	A223169	A223169	Atlantic.SC	B	WMA	1	F	HY	Atlantic	USA	SC	34.3979	-80.7727	1/27/2019	1	27	2019	FALL/WINTER	OR089231	PRJNA980669	SAMN35662022
132	A162033	A162033	Atlantic.NJ	A	WMA	0.9367	M	HY	Atlantic	USA	NJ	39.2823	-74.7072	1/1/2019	1	1	2019	FALL/WINTER	OR089228	PRJNA980669	SAMN35641218
133	A092997	A092997	Atlantic.NC	A	WMA	0.9434	F	AHY	Atlantic	USA	NC	36.3832	-76.8239	1/1/2020	1	1	2020	FALL/WINTER	OR089226	PRJNA980669	SAMN35641216
134	143264	ind_143264	NZ.NORTH	A	NZ	0	F	Juvenile	NORTH	New.Zealand	Turua	-37.2904	175.594	1/7/2017	1	7	2017	SUMMER	OR089179	PRJNA980669	SAMN35641173
135	143211	ind_143211	NZ.NORTH	A	NZ	0	M	Juvenile	NORTH	New.Zealand	Turua	-37.2904	175.594	1/7/2017	1	7	2017	SUMMER	OR089178	PRJNA980669	SAMN35641172
136	143126	ind_143126	NZ.NORTH	A	NZ	0	M	Juvenile	NORTH	New.Zealand	Turua	-37.2904	175.594	1/7/2017	1	7	2017	SUMMER	OR089177	PRJNA980669	SAMN35641171
137	141992	ind_141992	NZ.NORTH	B	NZ	0	M	Adult	NORTH	New.Zealand	Turua	-37.2904	175.594	1/7/2017	1	7	2017	SUMMER	OR089176	PRJNA980669	SAMN35662017
138	131948	ind_131948	NZ.NORTH	A	NZ	0	M	Adult	NORTH	New.Zealand	Turua	-37.2904	175.594	1/7/2017	1	7	2017	SUMMER	OR089173	PRJNA980669	SAMN35641168
139	DICA012718	DICA012718	Pacific.CA	B	WMA	0.959	F	AHY	Pacific	USA	CA	37.1982	-120.902	1/27/2018	1	27	2018	FALL/WINTER	ON721432	PRJNA800412	SAMN25246040
140	PL3090	PL3090	Central.Mexico	B	WMA	1	F	AHY	Central	Mexico	Chihauhua	28.1528	-106.984	1/28/2017	1	28	2017	FALL/WINTER	ON721512	PRJNA800412	SAMN25245972
141	PL904	PL904	Mississippi.OH	B	HYBRID	0.8841	M	AHY	Mississippi	USA	OH	39.998	-83.8163	1/17/2010	1	17	2010	FALL/WINTER	MK425483	PRJNA516035	SAMN10781536
142	M385679	MS089	Mississippi.TN	A	WMA	0.9509	M	HY	Mississippi	USA	TN	36.0487	-84.3383	1/23/2020	1	23	2020	FALL/WINTER	OR090127	PRJNA980669	SAMN35641791
143	M390554	MS242	Mississippi.KY	A	WMA	0.9042	M	HY	Mississippi	USA	KY	38.6507	-83.7713	1/24/2020	1	24	2020	FALL/WINTER	OR090128	PRJNA980669	SAMN35641792
144	M449022	MS050	Mississippi.AR	B	WMA	0.9821	M	HY	Mississippi	USA	AR	35.2284	-92.3841	1/10/2020	1	10	2020	FALL/WINTER	OR090134	PRJNA980669	SAMN35662370
145	M449866	MS201	Central.OK	B	WMA	0.9156	M	HY	Central	USA	OK	35.3088	-94.7263	1/13/2020	1	13	2020	FALL/WINTER	OR090136	PRJNA980669	SAMN35662372
146	M456306	MS085	Mississippi.MS	B	WMA	1	M	AHY	Mississippi	USA	MS	34.0063	-90.0559	1/5/2020	1	5	2020	FALL/WINTER	OR090144	PRJNA980669	SAMN35662378
147	M464597	MS033	Mississippi.MS	A	WMA	1	M	HY	Mississippi	USA	MS	34.2195	-90.7287	1/20/2020	1	20	2020	FALL/WINTER	OR090151	PRJNA980669	SAMN35641799
148	M464598	MS079	Mississippi.MS	B	WMA	1	M	AHY	Mississippi	USA	MS	34.0714	-90.3487	1/22/2020	1	22	2020	FALL/WINTER	OR090152	PRJNA980669	SAMN35662382
149	M469026	MS151	Mississippi.AR	B	WMA	1	M	AHY	Mississippi	USA	AR	33.7966	-91.2706	1/8/2020	1	8	2020	FALL/WINTER	OR090156	PRJNA980669	SAMN35662383
150	M470291	MS153	Mississippi.AR	B	HYBRID	0.7811	M	AHY	Mississippi	USA	AR	35.269	-90.5544	1/7/2020	1	7	2020	FALL/WINTER	OR090158	PRJNA980669	SAMN35662385
151	M470292	MS159	Mississippi.AR	A	WMA	0.9944	M	HY	Mississippi	USA	AR	35.269	-90.5544	1/7/2020	1	7	2020	FALL/WINTER	OR090159	PRJNA980669	SAMN35641803
152	M473196	MS217	Mississippi.LA	A	WMA	1	M	AHY	Mississippi	USA	LA	31.2296	-92.1053	1/9/2020	1	9	2020	FALL/WINTER	OR090162	PRJNA980669	SAMN35641805
153	M473197	MS213	Mississippi.LA	B	WMA	1	M	HY	Mississippi	USA	LA	31.2296	-92.1053	1/9/2020	1	9	2020	FALL/WINTER	OR090163	PRJNA980669	SAMN35662387
154	M473305	MS246	Mississippi.KY	B	HYBRID	0.4851	M	HY	Mississippi	USA	KY	38.2166	-84.55	1/12/2020	1	12	2020	FALL/WINTER	OR090164	PRJNA980669	SAMN35662388
155	M474575	MS055	Mississippi.MS	A	WMA	0.993	M	AHY	Mississippi	USA	MS	34.0063	-90.0559	1/19/2020	1	19	2020	FALL/WINTER	OR090165	PRJNA980669	SAMN35641806
156	M476820	MS051	Mississippi.AR	B	WMA	0.9216	M	HY	Mississippi	USA	AR	34.7932	-91.7415	1/25/2020	1	25	2020	FALL/WINTER	OR090166	PRJNA980669	SAMN35662389
157	M476823	MS155	Mississippi.AR	B	WMA	1	M	AHY	Mississippi	USA	AR	34.7932	-91.7415	1/25/2020	1	25	2020	FALL/WINTER	OR090167	PRJNA980669	SAMN35662390
158	GBNM023	GBNM023	Eurasia.UK	A	HYBRID	0.7709	M	Unk	Eurasia	UK	Standlake	51.712	-1.433	1/17/2009	1	17	2009	FALL/WINTER	OR089749	PRJNA980669	SAMN35641557
159	FRMV022	FRMV022	Eurasia.France	A	WMA	0.9265	M	Unk	Eurasia	France	Arles	43.55	4.733	1/12/2009	1	12	2009	FALL/WINTER	OR089730	PRJNA980669	SAMN35641538
160	FRMV021	FRMV021	Eurasia.France	A	HYBRID	0.5966	F	Unk	Eurasia	France	Arles	43.55	4.733	1/12/2009	1	12	2009	FALL/WINTER	OR089729	PRJNA980669	SAMN35641537
161	FRMV018	FRMV018	Eurasia.France	A	HYBRID	0.8464	M	Unk	Eurasia	France	Arles	43.55	4.733	1/12/2009	1	12	2009	FALL/WINTER	OR089728	PRJNA980669	SAMN35641536
162	A297242	A297242	Atlantic.NC	A	WMA	0.9273	F	HY	Atlantic	USA	NC	35.9543	-77.587	1/12/2019	1	12	2019	FALL/WINTER	OR089335	PRJNA980669	SAMN35641282
163	A294935	A294935	Atlantic.WV	B	HYBRID	0.388	M	AHY	Atlantic	USA	WV	39.1659	-78.8996	1/16/2019	1	16	2019	FALL/WINTER	OR089332	PRJNA980669	SAMN35662066
164	A294934	A294934	Atlantic.WV	B	HYBRID	0.8714	M	AHY	Atlantic	USA	WV	39.1659	-78.8996	1/15/2019	1	15	2019	FALL/WINTER	OR089331	PRJNA980669	SAMN35662065
165	A293644	A293644	Atlantic.NY	A	HYBRID	0.8686	F	HY	Atlantic	USA	NY	43.2784	-76.9294	1/4/2020	1	4	2020	FALL/WINTER	OR089327	PRJNA980669	SAMN35641279
166	A292542	A292542	Atlantic.WV	B	HYBRID	0.8832	M	AHY	Atlantic	USA	WV	38.2628	-80.8816	1/6/2019	1	6	2019	FALL/WINTER	OR089326	PRJNA980669	SAMN35662061
167	A286852	A286852	Atlantic.MA	A	HYBRID	0.8313	M	HY	Atlantic	USA	MA	42.5556	-72.5069	1/1/2019	1	1	2019	FALL/WINTER	OR089322	PRJNA980669	SAMN35641276
168	A286382	A286382	Atlantic.NY	A	HYBRID	0.7589	M	HY	Atlantic	USA	NY	43.2784	-76.9294	1/5/2019	1	5	2019	FALL/WINTER	OR089321	PRJNA980669	SAMN35641275
169	A284761	A284761	Atlantic.MD	A	GFM	0	M	HY	Atlantic	USA	MD	38.7585	-76.1606	1/3/2020	1	3	2020	FALL/WINTER	OR089320	PRJNA980669	SAMN35641274
170	PL535	PL535	Mississippi.TN	B	WMA	1	M	AHY	Mississippi	USA	TN	36.1331	-88.5172	1/3/2010	1	3	2010	FALL/WINTER	MK425417	PRJNA516035	SAMN10781388
171	PL000	PL000	Mississippi.OH	A	HYBRID	0.5081	F	Unk	Mississippi	USA	OH	39.998	-83.8163	1/7/2011	1	7	2011	FALL/WINTER	MK425382	PRJNA516035	SAMN10781310
172	PL105	PL105	Mississippi.OH	B	WMA	1	M	Unk	Mississippi	USA	OH	39.8784	-82.8838	1/3/2010	1	3	2010	FALL/WINTER	MK425383	PRJNA516035	SAMN10781315
173	M485043	MS245	Mississippi.KY	B	WMA	0.976	M	HY	Mississippi	USA	KY	37.3361	-87.1378	1/12/2020	1	12	2020	FALL/WINTER	OR090175	PRJNA980669	SAMN35662395
174	M485641	MS130	Mississippi.IL	A	WMA	0.9961	M	HY	Mississippi	USA	IL	38.9185	-88.2398	1/26/2020	1	26	2020	FALL/WINTER	OR090176	PRJNA980669	SAMN35641810
175	M486210	MS072	Mississippi.OH	B	HYBRID	0.8375	M	AHY	Mississippi	USA	Ohio	40.6019	-81.3615	1/21/2020	1	21	2020	FALL/WINTER	OR090178	PRJNA980669	SAMN35662397
176	M504249	MS017	Mississippi.MS	B	WMA	0.9929	M	Unk	Mississippi	USA	MS	33.7867	-90.9878	1/21/2020	1	21	2020	FALL/WINTER	OR090192	PRJNA980669	SAMN35662404
177	M506933	MS135	Mississippi.IL	B	WMA	0.9993	M	HY	Mississippi	USA	IL	37.4473	-89.3934	1/23/2020	1	23	2020	FALL/WINTER	OR090196	PRJNA980669	SAMN35662406
178	M508988	MS049	Mississippi.KY	B	WMA	0.973	M	HY	Mississippi	USA	KY	37.1445	-88.9456	1/20/2020	1	20	2020	FALL/WINTER	OR090197	PRJNA980669	SAMN35662407
179	A248001	A248001	Atlantic.SC	A	HYBRID	0.8315	F	AHY	Atlantic	USA	SC	34.3743	-81.323	1/4/2020	1	4	2020	FALL/WINTER	OR089251	PRJNA980669	SAMN35641234
180	A246256	A246256	Atlantic.SC	B	WMA	0.9567	F	AHY	Atlantic	USA	SC	34.1972	-81.9554	1/12/2019	1	12	2019	FALL/WINTER	OR089250	PRJNA980669	SAMN35662028
181	A237990	A237990	Atlantic.VA	B	WMA	0.9266	F	AHY	Atlantic	USA	VA	38.7758	-77.8498	1/1/2020	1	1	2020	FALL/WINTER	OR089244	PRJNA980669	SAMN35662025
182	A236536	A236536	Atlantic.SC	A	HYBRID	0.7183	M	AHY	Atlantic	USA	SC	35.1502	-82.3877	1/11/2019	1	11	2019	FALL/WINTER	OR089242	PRJNA980669	SAMN35641229
183	A236531	A236531	Atlantic.SC	B	WMA	0.9582	M	AHY	Atlantic	USA	SC	35.1502	-82.3877	1/12/2019	1	12	2019	FALL/WINTER	OR089241	PRJNA980669	SAMN35662024
184	A230776	A230776	Atlantic.VA	B	WMA	0.9279	F	HY	Atlantic	USA	VA	38.1663	-76.8567	1/21/2019	1	21	2019	FALL/WINTER	OR089237	PRJNA980669	SAMN35662023
185	PL3211	PL3211	GFM.KY	A	GFM	0	M	HY	GFM	USA	KY	37.8027	-84.927	2/15/2017	2	15	2017	FALL/WINTER	MN734486	PRJNA591912	SAMN13391135
186	PL3212	PL3212	GFM.KY	A	GFM	0	M	HY	GFM	USA	KY	37.8027	-84.927	2/15/2017	2	15	2017	FALL/WINTER	MN734487	PRJNA591912	SAMN13391136
187	PL3213	PL3213	GFM.KY	A	GFM	0	M	HY	GFM	USA	KY	37.8027	-84.927	2/15/2017	2	15	2017	FALL/WINTER	MN734488	PRJNA591912	SAMN13391137
188	PL3214	PL3214	GFM.KY	A	GFM	0	M	HY	GFM	USA	KY	37.8027	-84.927	2/15/2017	2	15	2017	FALL/WINTER	MN734489	PRJNA591912	SAMN13391138
189	PL3215	PL3215	GFM.KY	A	GFM	0	F	HY	GFM	USA	KY	37.8027	-84.927	2/15/2017	2	15	2017	FALL/WINTER	MN734490	PRJNA591912	SAMN13391139
190	PL3216	PL3216	GFM.KY	A	GFM	0	F	HY	GFM	USA	KY	37.8027	-84.927	2/15/2017	2	15	2017	FALL/WINTER	MN734491	PRJNA591912	SAMN13391140
191	IL25	IL25	Mississippi.IL	B	WMA	0.9802	M	AHY	MIssissippi	USA	IL	40.3325	-89.9762	2/20/2020	2	20	2020	FALL/WINTER	OR089978	PRJNA980669	SAMN35662266
192	IL19	IL19	Mississippi.IL	B	WMA	0.9651	F	AHY	MIssissippi	USA	IL	40.3325	-89.9762	2/20/2020	2	20	2020	FALL/WINTER	OR089971	PRJNA980669	SAMN35662264
193	ARW9	ARW9	Mississippi.AR	B	WMA	1	M	ASY	Mississippi	USA	AR	34.2646	-91.7623	2/18/2020	2	18	2020	FALL/WINTER	OR089561	PRJNA980669	SAMN35662182
194	ARW8	ARW8	Mississippi.AR	A	WMA	0.9684	M	ASY	Mississippi	USA	AR	34.2646	-91.7623	2/18/2020	2	18	2020	FALL/WINTER	OR089560	PRJNA980669	SAMN35641399
195	ARW7	ARW7	Mississippi.AR	B	WMA	0.9845	M	SY	Mississippi	USA	AR	33.7041	-90.4336	2/14/2020	2	14	2020	FALL/WINTER	OR089559	PRJNA980669	SAMN35662181
196	ARW68	ARW68	Mississippi.AR	B	WMA	1	M	SY	Mississippi	USA	AR	35.3255	-91.1035	2/22/2020	2	22	2020	FALL/WINTER	OR089558	PRJNA980669	SAMN35662180
197	ARW67	ARW67	Mississippi.AR	B	WMA	0.9967	F	SY	Mississippi	USA	AR	35.3255	-91.1035	2/22/2020	2	22	2020	FALL/WINTER	OR089557	PRJNA980669	SAMN35662179
198	ARW66	ARW66	Mississippi.AR	A	WMA	0.9763	F	SY	Mississippi	USA	AR	35.3255	-91.1035	2/22/2020	2	22	2020	FALL/WINTER	OR089556	PRJNA980669	SAMN35641398
199	ARW65	ARW65	Mississippi.AR	B	WMA	0.9983	M	ASY	Mississippi	USA	AR	35.3255	-91.1035	2/21/2020	2	21	2020	FALL/WINTER	OR089555	PRJNA980669	SAMN35662178
200	ARW64	ARW64	Mississippi.AR	B	WMA	0.9794	M	SY	Mississippi	USA	AR	35.3255	-91.1035	2/20/2020	2	20	2020	FALL/WINTER	OR089554	PRJNA980669	SAMN35662177
201	ARW63	ARW63	Mississippi.AR	B	WMA	0.9913	M	ASY	Mississippi	USA	AR	35.3255	-91.1035	2/20/2020	2	20	2020	FALL/WINTER	OR089553	PRJNA980669	SAMN35662176
202	ARW62	ARW62	Mississippi.AR	B	WMA	0.9642	M	SY	Mississippi	USA	AR	35.3255	-91.1035	2/20/2020	2	20	2020	FALL/WINTER	OR089552	PRJNA980669	SAMN35662175
203	ARW61	ARW61	Mississippi.AR	A	WMA	0.9271	M	SY	Mississippi	USA	AR	35.3255	-91.1035	2/19/2020	2	19	2020	FALL/WINTER	OR089551	PRJNA980669	SAMN35641397
204	ARW60	ARW60	Mississippi.AR	B	WMA	1	M	ASY	Mississippi	USA	AR	35.3255	-91.1035	2/19/2020	2	19	2020	FALL/WINTER	OR089550	PRJNA980669	SAMN35662174
205	ARW6	ARW6	Mississippi.AR	A	WMA	0.9895	M	ASY	Mississippi	USA	AR	33.7041	-90.4336	2/14/2020	2	14	2020	FALL/WINTER	OR089549	PRJNA980669	SAMN35641396
206	ARW59	ARW59	Mississippi.AR	B	WMA	0.9812	M	SY	Mississippi	USA	AR	35.3255	-91.1035	2/19/2020	2	19	2020	FALL/WINTER	OR089548	PRJNA980669	SAMN35662173
207	ARW58	ARW58	Mississippi.AR	B	WMA	0.9858	M	ASY	Mississippi	USA	AR	35.3255	-91.1035	2/19/2020	2	19	2020	FALL/WINTER	OR089547	PRJNA980669	SAMN35662172
208	ARW57	ARW57	Mississippi.AR	B	WMA	1	M	ASY	Mississippi	USA	AR	35.3255	-91.1035	2/19/2020	2	19	2020	FALL/WINTER	OR089546	PRJNA980669	SAMN35662171
209	ARW56	ARW56	Mississippi.AR	B	WMA	1	M	ASY	Mississippi	USA	AR	35.3255	-91.1035	2/19/2020	2	19	2020	FALL/WINTER	OR089545	PRJNA980669	SAMN35662170
210	ARW55	ARW55	Mississippi.AR	B	WMA	0.9912	M	ASY	Mississippi	USA	AR	35.3255	-91.1035	2/18/2020	2	18	2020	FALL/WINTER	OR089544	PRJNA980669	SAMN35662169
211	ARW54	ARW54	Mississippi.AR	A	WMA	0.9778	M	SY	Mississippi	USA	AR	35.3255	-91.1035	2/17/2020	2	17	2020	FALL/WINTER	OR089543	PRJNA980669	SAMN35641395
212	ARW50	ARW50	Mississippi.AR	B	WMA	0.9756	F	ASY	Mississippi	USA	AR	34.5811	-91.5093	2/29/2020	2	29	2020	FALL/WINTER	OR089539	PRJNA980669	SAMN35662165
213	ARW5	ARW5	Mississippi.AR	A	WMA	0.9824	M	ASY	Mississippi	USA	AR	33.7041	-90.4336	2/12/2020	2	12	2020	FALL/WINTER	OR089538	PRJNA980669	SAMN35641394
214	ARW49	ARW49	Mississippi.AR	B	WMA	1	F	SY	Mississippi	USA	AR	34.5811	-91.5093	2/29/2020	2	29	2020	FALL/WINTER	OR089537	PRJNA980669	SAMN35662164
215	ARW48	ARW48	Mississippi.AR	B	WMA	0.9629	M	ASY	Mississippi	USA	AR	34.5811	-91.5093	2/29/2020	2	29	2020	FALL/WINTER	OR089536	PRJNA980669	SAMN35662163
216	ARW47	ARW47	Mississippi.AR	B	WMA	0.9402	M	ASY	Mississippi	USA	AR	34.5811	-91.5093	2/29/2020	2	29	2020	FALL/WINTER	OR089535	PRJNA980669	SAMN35662162
217	ARW46	ARW46	Mississippi.AR	A	WMA	0.9897	M	ASY	Mississippi	USA	AR	34.5811	-91.5093	2/29/2020	2	29	2020	FALL/WINTER	OR089534	PRJNA980669	SAMN35641393
218	ARW45	ARW45	Mississippi.AR	B	WMA	0.9784	F	SY	Mississippi	USA	AR	34.5811	-91.5093	2/28/2020	2	28	2020	FALL/WINTER	OR089533	PRJNA980669	SAMN35662161
219	ARW44	ARW44	Mississippi.AR	B	HYBRID	0.889	F	SY	Mississippi	USA	AR	34.5811	-91.5093	2/28/2020	2	28	2020	FALL/WINTER	OR089532	PRJNA980669	SAMN35662160
220	ARW43	ARW43	Mississippi.AR	B	WMA	0.9771	F	ASY	Mississippi	USA	AR	34.5811	-91.5093	2/28/2020	2	28	2020	FALL/WINTER	OR089531	PRJNA980669	SAMN35662159
221	ARW42	ARW42	Mississippi.AR	B	WMA	0.9727	M	SY	Mississippi	USA	AR	34.5811	-91.5093	2/28/2020	2	28	2020	FALL/WINTER	OR089530	PRJNA980669	SAMN35662158
222	ARW41	ARW41	Mississippi.AR	A	WMA	0.9943	M	SY	Mississippi	USA	AR	34.5811	-91.5093	2/28/2020	2	28	2020	FALL/WINTER	OR089529	PRJNA980669	SAMN35641392
223	ARW40	ARW40	Mississippi.AR	B	WMA	0.9584	F	ASY	Mississippi	USA	AR	34.5811	-91.5093	2/28/2020	2	28	2020	FALL/WINTER	OR089528	PRJNA980669	SAMN35662157
224	ARW4	ARW4	Mississippi.AR	A	HYBRID	0.7345	F	SY	Mississippi	USA	AR	35.3255	-91.1035	2/26/2020	2	26	2020	FALL/WINTER	OR089527	PRJNA980669	SAMN35641391
225	ARW39	ARW39	Mississippi.AR	B	WMA	0.9955	M	SY	Mississippi	USA	AR	34.5811	-91.5093	2/28/2020	2	28	2020	FALL/WINTER	OR089526	PRJNA980669	SAMN35662156
226	ARW38	ARW38	Mississippi.AR	B	WMA	0.9982	M	SY	Mississippi	USA	AR	34.5811	-91.5093	2/28/2020	2	28	2020	FALL/WINTER	OR089525	PRJNA980669	SAMN35662155
227	ARW37	ARW37	Mississippi.AR	A	WMA	1	F	SY	Mississippi	USA	AR	34.5811	-91.5093	2/25/2020	2	25	2020	FALL/WINTER	OR089524	PRJNA980669	SAMN35641390
228	ARW36	ARW36	Mississippi.AR	B	WMA	1	M	ASY	Mississippi	USA	AR	34.5811	-91.5093	2/28/2020	2	28	2020	FALL/WINTER	OR089523	PRJNA980669	SAMN35662154
229	ARW35	ARW35	Mississippi.AR	B	WMA	1	F	AHY	Mississippi	USA	AR	34.5811	-91.5093	2/27/2020	2	27	2020	FALL/WINTER	OR089522	PRJNA980669	SAMN35662153
230	ARW34	ARW34	Mississippi.AR	B	WMA	0.9472	M	SY	Mississippi	USA	AR	34.2646	-91.7623	2/17/2020	2	17	2020	FALL/WINTER	OR089521	PRJNA980669	SAMN35662152
231	ARW33	ARW33	Mississippi.AR	B	WMA	1	M	ASY	Mississippi	USA	AR	34.2646	-91.7623	2/17/2020	2	17	2020	FALL/WINTER	OR089520	PRJNA980669	SAMN35662151
232	ARW32	ARW32	Mississippi.AR	A	WMA	0.9925	F	ASY	Mississippi	USA	AR	34.2646	-91.7623	2/13/2020	2	13	2020	FALL/WINTER	OR089519	PRJNA980669	SAMN35641389
233	ARW31	ARW31	Mississippi.AR	B	WMA	0.9746	M	ASY	Mississippi	USA	AR	34.2646	-91.7623	2/12/2020	2	12	2020	FALL/WINTER	OR089518	PRJNA980669	SAMN35662150
234	ARW30	ARW30	Mississippi.AR	B	WMA	1	M	ASY	Mississippi	USA	AR	34.2646	-91.7623	2/12/2020	2	12	2020	FALL/WINTER	OR089517	PRJNA980669	SAMN35662149
235	ARW3	ARW3	Mississippi.AR	B	WMA	0.9037	F	SY	Mississippi	USA	AR	35.3255	-91.1035	2/25/2020	2	25	2020	FALL/WINTER	OR089516	PRJNA980669	SAMN35662148
236	ARW29	ARW29	Mississippi.AR	B	WMA	0.9776	M	ASY	Mississippi	USA	AR	34.2646	-91.7623	2/12/2020	2	12	2020	FALL/WINTER	OR089515	PRJNA980669	SAMN35662147
237	ARW28	ARW28	Mississippi.AR	B	WMA	0.9903	M	SY	Mississippi	USA	AR	34.2646	-91.7623	2/12/2020	2	12	2020	FALL/WINTER	OR089514	PRJNA980669	SAMN35662146
238	ARW26	ARW26	Mississippi.AR	B	WMA	0.9877	M	ASY	Mississippi	USA	AR	34.2646	-91.7623	2/12/2020	2	12	2020	FALL/WINTER	OR089513	PRJNA980669	SAMN35662144
239	ARW25	ARW25	Mississippi.AR	B	WMA	0.9813	M	SY	Mississippi	USA	AR	34.2646	-91.7623	2/12/2020	2	12	2020	FALL/WINTER	OR089512	PRJNA980669	SAMN35662143
240	ARW24	ARW24	Mississippi.AR	A	WMA	1	M	SY	Mississippi	USA	AR	34.2646	-91.7623	2/12/2020	2	12	2020	FALL/WINTER	OR089511	PRJNA980669	SAMN35641388
241	ARW23	ARW23	Mississippi.AR	B	WMA	0.981	F	SY	Mississippi	USA	AR	34.2646	-91.7623	2/12/2020	2	12	2020	FALL/WINTER	OR089510	PRJNA980669	SAMN35662142
242	ARW22	ARW22	Mississippi.AR	B	WMA	0.9755	F	SY	Mississippi	USA	AR	35.3255	-91.1035	2/29/2020	2	29	2020	FALL/WINTER	OR089509	PRJNA980669	SAMN35662141
243	ARW21	ARW21	Mississippi.AR	A	WMA	1	M	ASY	Mississippi	USA	AR	35.3255	-91.1035	2/29/2020	2	29	2020	FALL/WINTER	OR089508	PRJNA980669	SAMN35641387
244	ARW2	ARW2	Mississippi.AR	B	WMA	0.9743	M	SY	Mississippi	USA	AR	35.3255	-91.1035	2/25/2020	2	25	2020	FALL/WINTER	OR089506	PRJNA980669	SAMN35662139
245	ARW19	ARW19	Mississippi.AR	B	WMA	0.9858	M	ASY	Mississippi	USA	AR	35.3255	-91.1035	2/29/2020	2	29	2020	FALL/WINTER	OR089505	PRJNA980669	SAMN35662138
246	ARW18	ARW18	Mississippi.AR	A	WMA	0.9992	M	SY	Mississippi	USA	AR	35.3255	-91.1035	2/29/2020	2	29	2020	FALL/WINTER	OR089504	PRJNA980669	SAMN35641386
247	ARW17	ARW17	Mississippi.AR	B	WMA	0.9664	F	SY	Mississippi	USA	AR	35.3255	-91.1035	2/28/2020	2	28	2020	FALL/WINTER	OR089503	PRJNA980669	SAMN35662137
248	ARW16	ARW16	Mississippi.AR	A	WMA	0.9926	F	SY	Mississippi	USA	AR	35.3255	-91.1035	2/28/2020	2	28	2020	FALL/WINTER	OR089502	PRJNA980669	SAMN35641385
249	ARW15	ARW15	Mississippi.AR	A	WMA	1	F	SY	Mississippi	USA	AR	35.3255	-91.1035	2/28/2020	2	28	2020	FALL/WINTER	OR089501	PRJNA980669	SAMN35641384
250	ARW14	ARW14	Mississippi.AR	B	WMA	0.9756	M	SY	Mississippi	USA	AR	35.3255	-91.1035	2/28/2020	2	28	2020	FALL/WINTER	OR089500	PRJNA980669	SAMN35662136
251	ARW13	ARW13	Mississippi.AR	A	WMA	1	M	SY	Mississippi	USA	AR	35.3255	-91.1035	2/26/2020	2	26	2020	FALL/WINTER	OR089499	PRJNA980669	SAMN35641383
252	ARW12	ARW12	Mississippi.AR	B	WMA	0.999	F	SY	Mississippi	USA	AR	35.3255	-91.1035	2/24/2020	2	24	2020	FALL/WINTER	OR089498	PRJNA980669	SAMN35662135
253	ARW11	ARW11	Mississippi.AR	B	WMA	0.9621	M	SY	Mississippi	USA	AR	35.3255	-91.1035	2/24/2020	2	24	2020	FALL/WINTER	OR089497	PRJNA980669	SAMN35662134
254	ARW10	ARW10	Mississippi.AR	B	WMA	0.9645	M	SY	Mississippi	USA	AR	35.3255	-91.1035	2/24/2020	2	24	2020	FALL/WINTER	OR089496	PRJNA980669	SAMN35662133
255	ARW1	ARW1	Mississippi.AR	A	HYBRID	0.8809	M	ASY	Mississippi	USA	AR	33.7631	-91.2952	2/14/2020	2	14	2020	FALL/WINTER	OR089495	PRJNA980669	SAMN35641382
256	168534	ind_168534	NZ.NORTH	A	NZ	0	M	Adult	NORTH	New.Zealand	Finches	-37.9493	175.242	2/11/2017	2	11	2017	SUMMER	OR089208	PRJNA980669	SAMN35641200
257	CYLA002	CYLA002	Eurasia.Replublic of Cyprus	A	WMA	0.9473	M	Unk	Eurasia	Replublic of Cyprus	Larnaca	34.883	33.622	2/26/2009	2	26	2009	FALL/WINTER	OR089674	PRJNA980669	SAMN35641484
258	CYLA001	CYLA001	Eurasia.Replublic of Cyprus	A	WMA	0.9431	M	Unk	Eurasia	Replublic of Cyprus	Larnaca	34.883	33.622	2/26/2009	2	26	2009	FALL/WINTER	OR089673	PRJNA980669	SAMN35641483
259	FIOU014	FIOU014	Eurasia.Finland	A	HYBRID	0.8879	F	Unk	Eurasia	Finland	Saapaskarinselkä	65.057	25.197	2/11/2009	2	11	2009	FALL/WINTER	OR089714	PRJNA980669	SAMN35641522
260	FIOU013	FIOU013	Eurasia.Finland	A	WMA	0.8957	M	Unk	Eurasia	Finland	Saapaskarinselkä	65.057	25.197	2/11/2009	2	11	2009	FALL/WINTER	OR089713	PRJNA980669	SAMN35641521
261	FIOU011	FIOU011	Eurasia.Finland	A	WMA	0.9202	M	Unk	Eurasia	Finland	Saapaskarinselkä	65.057	25.197	2/11/2009	2	11	2009	FALL/WINTER	OR089712	PRJNA980669	SAMN35641520
262	FIOU008	FIOU008	Eurasia.Finland	A	HYBRID	0.8578	F	Unk	Eurasia	Finland	Saapaskarinselkä	65.057	25.197	2/11/2009	2	11	2009	FALL/WINTER	OR089711	PRJNA980669	SAMN35641519
263	FIOU007	FIOU007	Eurasia.Finland	A	WMA	0.9451	F	Unk	Eurasia	Finland	Saapaskarinselkä	65.057	25.197	2/11/2009	2	11	2009	FALL/WINTER	OR089710	PRJNA980669	SAMN35641518
264	ESDO114	ESDO114	Eurasia.Spain	A	WMA	0.9512	F	Unk	Eurasia	Spain	Cañada de los Pájaros	37.24	-6.131	2/1/2005	2	1	2005	FALL/WINTER	OR089703	PRJNA980669	SAMN35641511
265	ESDO113	ESDO113	Eurasia.Spain	A	WMA	0.9417	F	Unk	Eurasia	Spain	Cañada de los Pájaros	37.24	-6.131	2/1/2005	2	1	2005	FALL/WINTER	OR089702	PRJNA980669	SAMN35641510
266	ESDO111	ESDO111	Eurasia.Spain	A	HYBRID	0.8656	F	Unk	Eurasia	Spain	Cañada de los Pájaros	37.24	-6.131	2/1/2005	2	1	2005	FALL/WINTER	OR089701	PRJNA980669	SAMN35641509
267	ESDO053	ESDO053	Eurasia.Spain	A	WMA	0.9592	F	Unk	Eurasia	Spain	Cañada de los Pájaros	37.24	-6.131	2/16/2006	2	16	2006	FALL/WINTER	OR089690	PRJNA980669	SAMN35641498
268	ESDO051	ESDO051	Eurasia.Spain	A	WMA	0.9544	M	Unk	Eurasia	Spain	Cañada de los Pájaros	37.24	-6.131	2/16/2006	2	16	2006	FALL/WINTER	OR089689	PRJNA980669	SAMN35641497
269	CYLA005	CYLA005	Eurasia.Replublic of Cyprus	A	WMA	1	M	Unk	Eurasia	Replublic of Cyprus	Larnaca	34.883	33.622	2/26/2009	2	26	2009	FALL/WINTER	OR089676	PRJNA980669	SAMN35641486
270	CYLA004	CYLA004	Eurasia.Replublic of Cyprus	A	WMA	0.9538	F	Unk	Eurasia	Replublic of Cyprus	Larnaca	34.883	33.622	2/26/2009	2	26	2009	FALL/WINTER	OR089675	PRJNA980669	SAMN35641485
271	PL3208	PL3208	GFM.KY	A	GFM	0	F	HY	GFM	USA	KY	37.8027	-84.927	2/15/2017	2	15	2017	FALL/WINTER	MN734483	PRJNA591912	SAMN13391133
272	PL3219	PL3219	GFM.KY	A	GFM	0	F	HY	GFM	USA	KY	37.8027	-84.927	2/15/2017	2	15	2017	FALL/WINTER	MN734493	PRJNA591912	SAMN13391142
273	PL3210	PL3210	GFM.KY	A	GFM	0	F	HY	GFM	USA	KY	37.8027	-84.927	2/15/2017	2	15	2017	FALL/WINTER	MN734485	PRJNA591912	SAMN13391134
274	PL3217	PL3217	GFM.KY	A	GFM	0	M	HY	GFM	USA	KY	37.8027	-84.927	2/15/2017	2	15	2017	FALL/WINTER	MN734492	PRJNA591912	SAMN13391141
275	100036	ind_100036	NZ.SOUTH	A	NZ	0	M	Adult	SOUTH	New.Zealand	Maesmor	-46.2185	168.328	2/19/2017	2	19	2017	SUMMER	OR089159	PRJNA980669	SAMN35641157
276	100009	ind_100009	NZ.SOUTH	A	NZ	0	M	Adult	SOUTH	New.Zealand	Maesmor	-46.2185	168.328	2/19/2017	2	19	2017	SUMMER	OR089158	PRJNA980669	SAMN35641156
277	100008	ind_100008	NZ.SOUTH	A	NZ	0	M	Adult	SOUTH	New.Zealand	Maesmor	-46.2185	168.328	2/19/2017	2	19	2017	SUMMER	OR089157	PRJNA980669	SAMN35641155
278	PL6031	PL6031	Central.TX	B	WMA	0.9889	M	AHY	Central	USA	TX	31.8237	-106.565	2/23/2018	2	23	2018	SUMMER	ON721580	PRJNA800412	SAMN25246058
279	PL6030	PL6030	Central.TX	B	WMA	0.9916	F	AHY	Central	USA	TX	31.8237	-106.565	2/23/2018	2	23	2018	SUMMER	ON721579	PRJNA800412	SAMN25246057
280	PL6027	PL6027	Central.TX	B	WMA	0.9784	M	AHY	Central	USA	TX	31.8237	-106.565	2/2/2018	2	2	2018	SUMMER	ON721576	PRJNA800412	SAMN25246056
281	PL3203	PL3203	GFM.KY	A	GFM	0	F	HY	GFM	USA	KY	37.8027	-84.927	2/15/2017	2	15	2017	FALL/WINTER	MN734478	PRJNA591912	SAMN13391128
282	PL3204	PL3204	GFM.KY	A	GFM	0	F	HY	GFM	USA	KY	37.8027	-84.927	2/15/2017	2	15	2017	FALL/WINTER	MN734479	PRJNA591912	SAMN13391129
283	PL3205	PL3205	GFM.KY	A	GFM	0	M	HY	GFM	USA	KY	37.8027	-84.927	2/15/2017	2	15	2017	FALL/WINTER	MN734480	PRJNA591912	SAMN13391130
284	PL3206	PL3206	GFM.KY	A	GFM	0	M	HY	GFM	USA	KY	37.8027	-84.927	2/15/2017	2	15	2017	FALL/WINTER	MN734481	PRJNA591912	SAMN13391131
285	PL3207	PL3207	GFM.KY	A	GFM	0	M	HY	GFM	USA	KY	37.8027	-84.927	2/15/2017	2	15	2017	FALL/WINTER	MN734482	PRJNA591912	SAMN13391132
286	PL3200	PL3200	GFM.KY	A	GFM	0	M	HY	GFM	USA	KY	37.8027	-84.927	2/15/2017	2	15	2017	FALL/WINTER	MN734475	PRJNA591912	SAMN13391125
287	PL3201	PL3201	GFM.KY	A	GFM	0	F	HY	GFM	USA	KY	37.8027	-84.927	2/15/2017	2	15	2017	FALL/WINTER	MN734476	PRJNA591912	SAMN13391126
288	PL3202	PL3202	GFM.KY	A	GFM	0	F	HY	GFM	USA	KY	37.8027	-84.927	2/15/2017	2	15	2017	FALL/WINTER	MN734477	PRJNA591912	SAMN13391127
289	PL3227	PL3227	Atlantic.KY	B	WMA	0.9909	F	Unk	Atlantic	USA	KY	37.0419	-89.0896	2/17/2017	2	17	2017	FALL/WINTER	ON721544	PRJNA800412	SAMN25246048
290	PL3226	PL3226	Atlantic.KY	B	WMA	0.9998	M	HY	Atlantic	USA	KY	37.0419	-89.0896	2/17/2017	2	17	2017	FALL/WINTER	ON721543	PRJNA800412	SAMN25246047
291	PL3225	PL3225	Atlantic.KY	A	WMA	1	M	HY	Atlantic	USA	KY	37.0419	-89.0896	2/17/2017	2	17	2017	FALL/WINTER	ON721542	PRJNA800412	SAMN25246046
292	PL3224	PL3224	Atlantic.KY	B	WMA	0.9787	M	HY	Atlantic	USA	KY	37.0419	-89.0896	2/17/2017	2	17	2017	FALL/WINTER	ON721541	PRJNA800412	SAMN25246045
293	PL3223	PL3223	Atlantic.KY	A	WMA	1	M	HY	Atlantic	USA	KY	37.0419	-89.0896	2/17/2017	2	17	2017	FALL/WINTER	ON721540	PRJNA800412	SAMN25246044
294	PL3222	PL3222	Atlantic.KY	B	HYBRID	0.8777	M	AHY	Atlantic	USA	KY	37.0419	-89.0896	2/17/2017	2	17	2017	FALL/WINTER	ON721539	PRJNA847792	SAMN28957681
295	PL3221	PL3221	Atlantic.KY	B	WMA	0.9969	M	HY	Atlantic	USA	KY	37.0419	-89.0896	2/17/2017	2	17	2017	FALL/WINTER	ON721538	PRJNA800412	SAMN25246043
296	PL3220	PL3220	Atlantic.KY	B	WMA	1	M	AHY	Atlantic	USA	KY	37.0419	-89.0896	2/17/2017	2	17	2017	FALL/WINTER	ON721537	PRJNA800412	SAMN25246042
297	FRMV029	FRMV029	Eurasia.France	A	HYBRID	0.8863	F	Unk	Eurasia	France	Arles	43.55	4.733	2/16/2009	2	16	2009	FALL/WINTER	OR089731	PRJNA980669	SAMN35641539
298	FRMV001	FRMV001	Eurasia.France	A	WMA	0.9631	M	Unk	Eurasia	France	Arles	43.55	4.733	2/26/2009	2	26	2009	FALL/WINTER	OR089725	PRJNA980669	SAMN35641533
299	ARW20	ARW20	Mississippi.AR	B	WMA	0.9349	F	SY	Mississippi	USA	AR	35.3255	-91.1035	2/29/2020	2	29	2020	FALL/WINTER	OR089507	PRJNA980669	SAMN35662140
300	ARW27	ARW27	Mississippi.AR	DIDN'T WORK	WMA	0.9679	M	ASY	Mississippi	USA	AR	34.2646	-91.7623	2/12/2020	2	12	2020	FALL/WINTER	--	PRJNA980669	SAMN35662145
301	IL5	IL5	Mississippi.IL	B	WMA	0.9973	M	AHY	MIssissippi	USA	IL	40.3325	-89.9762	3/2/2020	3	2	2020	FALL/WINTER	OR090003	PRJNA980669	SAMN35662275
302	IL4	IL4	Mississippi.IL	B	WMA	0.99	F	AHY	MIssissippi	USA	IL	40.3325	-89.9762	3/2/2020	3	2	2020	FALL/WINTER	OR089994	PRJNA980669	SAMN35662270
303	IL3	IL3	Mississippi.IL	A	WMA	1	M	AHY	MIssissippi	USA	IL	40.3325	-89.9762	3/2/2020	3	2	2020	FALL/WINTER	OR089983	PRJNA980669	SAMN35641745
304	IL23	IL23	Mississippi.IL	A	WMA	0.9888	M	AHY	MIssissippi	USA	IL	40.3325	-89.9762	3/6/2020	3	6	2020	FALL/WINTER	OR089976	PRJNA980669	SAMN35641739
305	IL22	IL22	Mississippi.IL	A	WMA	0.9264	M	AHY	MIssissippi	USA	IL	40.3325	-89.9762	3/6/2020	3	6	2020	FALL/WINTER	OR089975	PRJNA980669	SAMN35641738
306	IL21	IL21	Mississippi.IL	B	WMA	1	M	AHY	MIssissippi	USA	IL	40.3325	-89.9762	3/6/2020	3	6	2020	FALL/WINTER	OR089974	PRJNA980669	SAMN35662265
307	IL20	IL20	Mississippi.IL	A	WMA	0.9232	M	AHY	MIssissippi	USA	IL	40.3325	-89.9762	3/6/2020	3	6	2020	FALL/WINTER	OR089973	PRJNA980669	SAMN35641737
308	IL2	IL2	Mississippi.IL	A	WMA	0.9616	F	AHY	MIssissippi	USA	IL	40.3325	-89.9762	3/2/2020	3	2	2020	FALL/WINTER	OR089972	PRJNA980669	SAMN35641736
309	IL1	IL1	Mississippi.IL	B	WMA	0.9342	M	AHY	MIssissippi	USA	IL	40.3325	-89.9762	3/1/2020	3	1	2020	FALL/WINTER	OR089961	PRJNA980669	SAMN35662257
310	ISHV001	ISHV001	Eurasia.Iceland	A	WMA	1	F	Unk	Eurasia	Iceland	Hvolsvöllur	63.748	-20.239	3/14/2009	3	14	2009	FALL/WINTER	OR090008	PRJNA980669	SAMN35641759
311	ISHV002	ISHV002	Eurasia.Iceland	A	WMA	1	M	Unk	Eurasia	Iceland	Hvolsvöllur	63.748	-20.239	3/14/2009	3	14	2009	FALL/WINTER	OR090009	PRJNA980669	SAMN35641760
312	ISHV003	ISHV003	Eurasia.Iceland	A	WMA	0.9845	M	Unk	Eurasia	Iceland	Hvolsvöllur	63.748	-20.239	3/14/2009	3	14	2009	FALL/WINTER	OR090010	PRJNA980669	SAMN35641761
313	ISHV004	ISHV004	Eurasia.Iceland	A	WMA	1	F	Unk	Eurasia	Iceland	Hvolsvöllur	63.748	-20.239	3/14/2009	3	14	2009	FALL/WINTER	OR090011	PRJNA980669	SAMN35641762
314	ARW53	ARW53	Mississippi.AR	B	WMA	0.9888	F	SY	Mississippi	USA	AR	34.5811	-91.5093	3/1/2020	3	1	2020	FALL/WINTER	OR089542	PRJNA980669	SAMN35662168
315	ARW52	ARW52	Mississippi.AR	B	WMA	1	F	SY	Mississippi	USA	AR	34.5811	-91.5093	3/1/2020	3	1	2020	FALL/WINTER	OR089541	PRJNA980669	SAMN35662167
316	ARW51	ARW51	Mississippi.AR	B	WMA	0.9757	M	SY	Mississippi	USA	AR	34.5811	-91.5093	3/1/2020	3	1	2020	FALL/WINTER	OR089540	PRJNA980669	SAMN35662166
317	SCF9	SCF9	GFM.SC	A	GFM	0.1363	F	HY	GFM	USA	SC	33.3756	-79.293	3/24/2018	3	24	2018	FALL/WINTER	MZ594974	PRJNA745366	SAMN20164943
318	SCF10	SCF10	GFM.SC	A	GFM	0.143	F	HY	GFM	USA	SC	33.3756	-79.293	3/24/2018	3	24	2018	FALL/WINTER	MZ594975	PRJNA745366	SAMN20164944
319	SCM10	SCM10	GFM.SC	A	GFM	0.1764	M	HY	GFM	USA	SC	33.3756	-79.293	3/24/2018	3	24	2018	FALL/WINTER	MZ594966	PRJNA745366	SAMN20164935
320	SCM8	SCM8	GFM.SC	A	GFM	0.2008	M	HY	GFM	USA	SC	33.3756	-79.293	3/24/2018	3	24	2018	FALL/WINTER	MZ594964	PRJNA745366	SAMN20164933
321	SCF1	SCF1	GFM.SC	A	GFM	0.1009	F	HY	GFM	USA	SC	33.3756	-79.293	3/24/2018	3	24	2018	FALL/WINTER	MZ594967	PRJNA745366	SAMN20164936
322	SCF2	SCF2	GFM.SC	A	GFM	0.0812	F	HY	GFM	USA	SC	33.3756	-79.293	3/24/2018	3	24	2018	FALL/WINTER	MZ594968	PRJNA745366	SAMN20164937
323	SCF3	SCF3	GFM.SC	A	GFM	0.1224	F	HY	GFM	USA	SC	33.3756	-79.293	3/24/2018	3	24	2018	FALL/WINTER	MZ594969	PRJNA745366	SAMN20164938
324	SCF4	SCF4	GFM.SC	A	GFM	0.0928	F	HY	GFM	USA	SC	33.3756	-79.293	3/24/2018	3	24	2018	FALL/WINTER	MZ594970	PRJNA745366	SAMN20164939
325	SCF5	SCF5	GFM.SC	A	GFM	0.1289	F	HY	GFM	USA	SC	33.3756	-79.293	3/24/2018	3	24	2018	FALL/WINTER	MZ594971	PRJNA745366	SAMN20164940
326	SCF7	SCF7	GFM.SC	A	GFM	0.1289	F	HY	GFM	USA	SC	33.3756	-79.293	3/24/2018	3	24	2018	FALL/WINTER	MZ594972	PRJNA745366	SAMN20164941
327	SCF8	SCF8	GFM.SC	A	GFM	0.086	F	HY	GFM	USA	SC	33.3756	-79.293	3/24/2018	3	24	2018	FALL/WINTER	MZ594973	PRJNA745366	SAMN20164942
328	SCM7	SCM7	GFM.SC	A	GFM	0.1381	M	HY	GFM	USA	SC	33.3756	-79.293	3/24/2018	3	24	2018	FALL/WINTER	MZ594963	PRJNA745366	SAMN20164932
329	SCM1	SCM1	GFM.SC	A	GFM	0.1172	M	HY	GFM	USA	SC	33.3756	-79.293	3/24/2018	3	24	2018	FALL/WINTER	MZ594958	PRJNA745366	SAMN20164927
330	SCM2	SCM2	GFM.SC	A	GFM	0.0204	M	HY	GFM	USA	SC	33.3756	-79.293	3/24/2018	3	24	2018	FALL/WINTER	MZ594959	PRJNA745366	SAMN20164928
331	SCM3	SCM3	GFM.SC	A	GFM	0.1913	M	HY	GFM	USA	SC	33.3756	-79.293	3/24/2018	3	24	2018	FALL/WINTER	MZ594960	PRJNA745366	SAMN20164929
332	SCM4	SCM4	GFM.SC	A	GFM	0.1161	M	HY	GFM	USA	SC	33.3756	-79.293	3/24/2018	3	24	2018	FALL/WINTER	MZ594961	PRJNA745366	SAMN20164930
333	SCM6	SCM6	GFM.SC	A	GFM	0.1519	M	HY	GFM	USA	SC	33.3756	-79.293	3/24/2018	3	24	2018	FALL/WINTER	MZ594962	PRJNA745366	SAMN20164931
334	IL48	IL48	Mississippi.IL	DIDN'T WORK	WMA	0.9636	M	AHY	MIssissippi	USA	IL	40.3325	-89.9762	3/2/2020	3	2	2020	FALL/WINTER	--	PRJNA980669	SAMN35662274
335	CNLI003	CNLI003	Eurasia.China	A	WMA	0.9909	M	Unk	Eurasia	China	Nanchang	28.563	115.943	4/11/2008	4	11	2008	FALL/WINTER	OR089572	PRJNA980669	SAMN35641407
336	CNLI002	CNLI002	Eurasia.China	A	WMA	0.9577	M	Unk	Eurasia	China	Nanchang	28.563	115.943	4/11/2008	4	11	2008	FALL/WINTER	OR089571	PRJNA980669	SAMN35641406
337	CNLI001	CNLI001	Eurasia.China	A	WMA	1	M	Unk	Eurasia	China	Nanchang	28.563	115.943	4/11/2008	4	11	2008	FALL/WINTER	OR089570	PRJNA980669	SAMN35641405
338	DOFAW073	DOFAW073	Hawaii	NA	HI	0	M	Adult	Hawaii	USA	HI	21.2886	-157.699	4/24/2015	4	24	2015	Hawaii	--	PRJNA577581	SAMN13030092
339	DOFAW074	DOFAW074	Hawaii	NA	HI	0	F	Adult	Hawaii	USA	HI	21.2886	-157.699	4/24/2015	4	24	2015	Hawaii	--	PRJNA577581	SAMN13030093
340	DOFAW077	DOFAW077	Hawaii	NA	HI	0	F	Adult	Hawaii	USA	HI	21.369	-157.713	4/28/2015	4	28	2015	Hawaii	--	PRJNA577581	SAMN13030095
341	BF3	BF3	Central.NM	B	WMA	1	F	Unk	Central	USA	NM	33.8021	-106.878	4/14/2017	4	14	2017	SUMMER	ON721411	PRJNA800412	SAMN25246049
342	PL6032	PL6032	Central.TX	B	WMA	0.9533	M	AHY	Central	USA	TX	31.8237	-106.565	4/20/2018	4	20	2018	SUMMER	ON721581	PRJNA800412	SAMN25246059
343	UAMX811	UAMX811	Pacific.AK	B	WMA	1	M	Unk	Pacific	USA	AK	64.8	-147.7	4/2/1999	4	2	1999	FALL/WINTER	MK425494	PRJNA516035	SAMN10781576
344	UAMX812	UAMX812	Pacific.AK	B	WMA	1	F	Unk	Pacific	USA	AK	64.8	-147.7	4/29/1999	4	29	1999	FALL/WINTER	MK425495	PRJNA516035	SAMN10781577
345	CNLI005	CNLI005	Eurasia.China	A	WMA	1	F	Unk	Eurasia	China	Nanchang	28.563	115.943	4/11/2008	4	11	2008	FALL/WINTER	OR089574	PRJNA980669	SAMN35641408
346	CNLI004	CNLI004	Eurasia.China	B	WMA	1	F	Unk	Eurasia	China	Nanchang	28.563	115.943	4/11/2008	4	11	2008	FALL/WINTER	OR089573	PRJNA980669	SAMN35662186
347	DOFAW071	DOFAW071	Hawaii	NA	HI	0	M	Adult	Hawaii	USA	HI	21.2886	-157.699	4/21/2015	4	21	2015	Hawaii	--	PRJNA577581	SAMN13030090
348	PL8302	PL8302	NZ.SOUTH	A	NZ	0	F	Adult	SOUTH	New.Zealand	NZ 6	-43.8208	171.698	5/5/2018	5	5	2018	FALL/WINTER	OR090542	PRJNA980669	SAMN35662550
349	PL8309	PL8309	NZ.SOUTH	A	NZ	0	M	Adult	SOUTH	New.Zealand	NZ 4 (Tom Wilson's house)	-44.7087	170.993	5/10/2018	5	10	2018	FALL/WINTER	OR090543	PRJNA980669	SAMN35662551
350	PL8109	PL8109	NZ.SOUTH	A	NZ	0	M	Juvenile	SOUTH	New.Zealand	Rangitata	-44.097	171.469	5/5/2018	5	5	2018	FALL/WINTER	OR090532	PRJNA980669	SAMN35662540
351	PL8118	PL8118	NZ.SOUTH	A	NZ	0	F	Adult	SOUTH	New.Zealand	Rangitata	-44.097	171.469	5/5/2018	5	5	2018	FALL/WINTER	OR090533	PRJNA980669	SAMN35662541
352	DOFAW090	DOFAW090	Hawaii	NA	HI	0	F	Adult	Hawaii	USA	HI	21.2886	-157.699	5/14/2015	5	14	2015	Hawaii	--	PRJNA577581	SAMN13030108
353	DOFAW092	DOFAW092	Hawaii	NA	HI	0	F	Adult	Hawaii	USA	HI	21.2886	-157.699	5/14/2015	5	14	2015	Hawaii	--	PRJNA577581	SAMN13030110
354	PL8004	PL8004	NZ.SOUTH	A	NZ	0	M	Adult	SOUTH	New.Zealand	Golden Bay, Aoere	-40.6923	172.632	5/13/2018	5	13	2018	FALL/WINTER	OR090522	PRJNA980669	SAMN35662530
355	PL8014	PL8014	NZ.SOUTH	A	NZ	0	M	Adult	SOUTH	New.Zealand	Wairau River, The Narrows	-41.6971	173.286	5/7/2018	5	7	2018	FALL/WINTER	OR090523	PRJNA980669	SAMN35662531
356	IEE2511	IEE2511	NZ.SOUTH	A	NZ	0	F	Adult	SOUTH	New.Zealand	NZ 7	-44.7166	171.162	5/11/2018	5	11	2018	FALL/WINTER	OR089950	PRJNA980669	SAMN35641722
357	IEE2510	IEE2510	NZ.SOUTH	A	NZ	0	M	Adult	SOUTH	New.Zealand	NZ 7	-44.7166	171.162	5/11/2018	5	11	2018	FALL/WINTER	OR089949	PRJNA980669	SAMN35641721
358	PL8037	PL8037	NZ.SOUTH	A	NZ	0	M	Adult	SOUTH	New.Zealand	Appleton Tasman	-41.4114	173.016	5/5/2018	5	5	2018	FALL/WINTER	OR090524	PRJNA980669	SAMN35662532
359	PL8052	PL8052	NZ.SOUTH	A	NZ	0	F	Adult	SOUTH	New.Zealand	Vernon, Tasman	-41.5359	174.083	5/5/2018	5	5	2018	FALL/WINTER	OR090525	PRJNA980669	SAMN35662533
360	PL8293	PL8293	NZ.SOUTH	A	NZ	0	F	Unk	SOUTH	New.Zealand	Kaiwera	-46.1752	169.137	5/5/2018	5	5	2018	FALL/WINTER	OR090541	PRJNA980669	SAMN35662549
361	PL8069	PL8069	NZ.SOUTH	B	NZ	0	M	Juvenile	SOUTH	New.Zealand	Vernon, Tasman	-41.5359	174.083	5/5/2018	5	5	2018	FALL/WINTER	OR090528	PRJNA980669	SAMN35662536
362	PL8074	PL8074	NZ.SOUTH	A	NZ	0	M	Juvenile	SOUTH	New.Zealand	Tapanui, Otago	-46.4115	169.238	5/5/2018	5	5	2018	FALL/WINTER	OR090529	PRJNA980669	SAMN35662537
363	PL8155	PL8155	NZ.SOUTH	A	NZ	0	M	Adult	SOUTH	New.Zealand	NZ 2	-43.3746	171.902	5/7/2018	5	7	2018	FALL/WINTER	OR090534	PRJNA980669	SAMN35662542
364	PL8189	PL8189	NZ.SOUTH	A	NZ	0	M	Adult	SOUTH	New.Zealand	JC Farm	-42.8744	171.033	5/5/2018	5	5	2018	FALL/WINTER	OR090535	PRJNA980669	SAMN35662543
365	PL8224	PL8224	NZ.SOUTH	A	NZ	0	F	Adult	SOUTH	New.Zealand	NZ A	-42.7444	173.259	5/7/2018	5	7	2018	FALL/WINTER	OR090536	PRJNA980669	SAMN35662544
366	PL8225	PL8225	NZ.SOUTH	A	NZ	0	F	Adult	SOUTH	New.Zealand	NZ A	-42.7444	173.259	5/7/2018	5	7	2018	FALL/WINTER	OR090537	PRJNA980669	SAMN35662545
367	PL8254	PL8254	NZ.SOUTH	A	NZ	0	F	Adult	SOUTH	New.Zealand	Whia 2	-43.1002	170.622	5/6/2018	5	6	2018	FALL/WINTER	OR090538	PRJNA980669	SAMN35662546
368	PL8273	PL8273	NZ.SOUTH	A	NZ	0	M	Adult	SOUTH	New.Zealand	NZ G	-42.3308	171.724	5/11/2018	5	11	2018	FALL/WINTER	OR090539	PRJNA980669	SAMN35662547
369	PL8292	PL8292	NZ.SOUTH	B	NZ	0	M	Juvenile	SOUTH	New.Zealand	Kaiwera	-46.1752	169.137	5/5/2018	5	5	2018	FALL/WINTER	OR090540	PRJNA980669	SAMN35662548
370	PL8063	PL8063	NZ.SOUTH	A	NZ	0	M	Juvenile	SOUTH	New.Zealand	Vernon, Tasman	-41.5359	174.083	5/5/2018	5	5	2018	FALL/WINTER	OR090526	PRJNA980669	SAMN35662534
371	PL8068	PL8068	NZ.SOUTH	A	NZ	0	M	Juvenile	SOUTH	New.Zealand	Vernon, Tasman	-41.5359	174.083	5/5/2018	5	5	2018	FALL/WINTER	OR090527	PRJNA980669	SAMN35662535
372	PL8078	PL8078	NZ.SOUTH	A	NZ	0	F	Juvenile	SOUTH	New.Zealand	Tapanui, Otago	-46.4115	169.238	5/5/2018	5	5	2018	FALL/WINTER	OR090530	PRJNA980669	SAMN35662538
373	PL8102	PL8102	NZ.SOUTH	A	NZ	0	M	Juvenile	SOUTH	New.Zealand	Rangitata	-44.097	171.469	5/5/2018	5	5	2018	FALL/WINTER	OR090531	PRJNA980669	SAMN35662539
374	DOFAW078	DOFAW078	Hawaii	NA	HI	0	M	Adult	Hawaii	USA	HI	21.2886	-157.699	5/1/2015	5	1	2015	Hawaii	--	PRJNA577581	SAMN13030096
375	DOFAW079	DOFAW079	Hawaii	NA	HI	0	M	Adult	Hawaii	USA	HI	21.2886	-157.699	5/1/2015	5	1	2015	Hawaii	--	PRJNA577581	SAMN13030097
376	RUOM002	RUOM002	Eurasia.Russia	A	WMA	1	M	Unk	Eurasia	Russia	Omsk Oblast	55.961	73.311	5/2/2008	5	2	2008	SUMMER	OR090596	PRJNA980669	SAMN35662604
377	RUOM003	RUOM003	Eurasia.Russia	A	WMA	1	F	Unk	Eurasia	Russia	Omsk Oblast	55.961	73.311	5/3/2008	5	3	2008	SUMMER	OR090597	PRJNA980669	SAMN35662605
378	RUOM005	RUOM005	Eurasia.Russia	A	WMA	1	F	Unk	Eurasia	Russia	Omsk Oblast	55.961	73.311	5/1/2008	5	1	2008	SUMMER	OR090599	PRJNA980669	SAMN35662607
379	RUOM006	RUOM006	Eurasia.Russia	A	WMA	0.9983	F	Unk	Eurasia	Russia	Omsk Oblast	55.961	73.311	5/1/2008	5	1	2008	SUMMER	OR090600	PRJNA980669	SAMN35662608
380	DOFAW083	DOFAW083	Hawaii	NA	HI	0	M	Adult	Hawaii	USA	HI	21.2886	-157.699	5/5/2015	5	5	2015	Hawaii	--	PRJNA577581	SAMN13030101
381	DOFAW088	DOFAW088	Hawaii	NA	HI	0	M	Adult	Hawaii	USA	HI	21.2886	-157.699	5/14/2015	5	14	2015	Hawaii	--	PRJNA577581	SAMN13030106
382	DOFAW093	DOFAW093	Hawaii	NA	HI	0	F	Adult	Hawaii	USA	HI	21.2886	-157.699	5/14/2015	5	14	2015	Hawaii	--	PRJNA577581	SAMN13030111
383	DOFAW094	DOFAW094	Hawaii	NA	HI	0	M	Adult	Hawaii	USA	HI	21.2886	-157.699	5/14/2015	5	14	2015	Hawaii	--	PRJNA577581	SAMN13030112
384	DOFAW095	DOFAW095	Hawaii	NA	HI	0	M	Adult	Hawaii	USA	HI	21.2886	-157.699	5/14/2015	5	14	2015	Hawaii	--	PRJNA577581	SAMN13030113
385	DOFAW096	DOFAW096	Hawaii	NA	HI	0	M	Adult	Hawaii	USA	HI	21.2886	-157.699	5/14/2015	5	14	2015	Hawaii	--	PRJNA577581	SAMN13030114
386	DOFAW104	DOFAW104	Hawaii	NA	HI	0	M	I	Hawaii	USA	HI	21.2993	-157.859	5/26/2015	5	26	2015	Hawaii	--	PRJNA577581	SAMN13030121
387	DOFAW081	DOFAW081	Hawaii	NA	HI	0	M	Adult	Hawaii	USA	HI	21.2886	-157.699	5/1/2015	5	1	2015	Hawaii	--	PRJNA577581	SAMN13030099
388	DOFAW082	DOFAW082	Hawaii	NA	HI	0	M	Adult	Hawaii	USA	HI	21.2886	-157.699	5/5/2015	5	5	2015	Hawaii	--	PRJNA577581	SAMN13030100
389	DOFAW080	DOFAW080	Hawaii	NA	HI	0	M	Adult	Hawaii	USA	HI	21.2886	-157.699	5/1/2015	5	1	2015	Hawaii	--	PRJNA577581	SAMN13030098
390	KGM007	KGM007	Pacific.AK	A	WMA	0.9802	M	Unk	Pacific	USA	AK	64.8164	-147.863	5/19/2000	5	19	2000	SUMMER	MK425361	PRJNA516035	SAMN10781289
391	DOFAW130	DOFAW130	Hawaii	NA	HI	0	M	Adult	Hawaii	USA	HI	21.2993	-157.859	6/23/2015	6	23	2015	Hawaii	--	PRJNA577581	SAMN13030144
392	DOFAW132	DOFAW132	Hawaii	NA	HI	0	F	I	Hawaii	USA	HI	21.2993	-157.859	6/23/2015	6	23	2015	Hawaii	--	PRJNA577581	SAMN13030146
393	143487	ind_143487	NZ.NORTH	A	NZ	0	F	Unk	NORTH	New.Zealand	WAI	-37.9167	175.3	6/14/2015	6	14	2015	NZ	OR089186	PRJNA980669	SAMN35641180
394	143479	ind_143479	NZ.NORTH	A	NZ	0	F	Unk	NORTH	New.Zealand	WAI	-37.9167	175.3	6/9/2015	6	9	2015	NZ	OR089185	PRJNA980669	SAMN35641179
395	143475	ind_143475	NZ.NORTH	A	NZ	0	F	Unk	NORTH	New.Zealand	WAI	-37.9167	175.3	6/8/2015	6	8	2015	NZ	OR089184	PRJNA980669	SAMN35641178
396	CWA2	CWA2	Pacific.CA	B	WMA	0.9178	F	EGG	Pacific	USA	CA	39.0311	-121.909	6/30/2020	6	30	2020	SUMMER	OR089666	PRJNA980669	SAMN35662204
397	ESDO141	ESDO141	Eurasia.Spain	A	WMA	0.9573	M	Unk	Eurasia	Spain	Cañada de los Pájaros	37.24	-6.131	6/28/2006	6	28	2006	SUMMER	OR089704	PRJNA980669	SAMN35641512
398	ESDO071	ESDO071	Eurasia.Spain	A	WMA	0.9869	M	Unk	Eurasia	Spain	Cañada de los Pájaros	37.24	-6.131	6/28/2006	6	28	2006	SUMMER	OR089692	PRJNA980669	SAMN35641500
399	ESDO002	ESDO002	Eurasia.Spain	A	WMA	0.9608	M	Unk	Eurasia	Spain	Cañada de los Pájaros	37.24	-6.131	6/24/2010	6	24	2010	SUMMER	OR089687	PRJNA980669	SAMN35641495
400	ESDO001	ESDO001	Eurasia.Spain	A	WMA	0.9412	M	Unk	Eurasia	Spain	Cañada de los Pájaros	37.24	-6.131	6/24/2009	6	24	2009	SUMMER	OR089686	PRJNA980669	SAMN35641494
401	143466	ind_143466	NZ.NORTH	A	NZ	0	F	Unk	NORTH	New.Zealand	WAI	-37.9167	175.3	6/7/2015	6	7	2015	NZ	OR089182	PRJNA980669	SAMN35641176
402	143455	ind_143455	NZ.NORTH	A	NZ	0	F	Unk	NORTH	New.Zealand	WAI	-37.9167	175.3	6/6/2015	6	6	2015	NZ	OR089181	PRJNA980669	SAMN35641175
403	143453	ind_143453	NZ.NORTH	A	NZ	0	F	Unk	NORTH	New.Zealand	WAI	-37.9167	175.3	6/2/2015	6	2	2015	NZ	OR089180	PRJNA980669	SAMN35641174
404	141595	ind_141595	NZ.NORTH	A	NZ	0	F	Unk	NORTH	New.Zealand	WAI	-37.9167	175.3	6/7/2015	6	7	2015	NZ	OR089175	PRJNA980669	SAMN35641170
405	141564	ind_141564	NZ.NORTH	A	NZ	0	F	Unk	NORTH	New.Zealand	WAI	-37.9167	175.3	6/7/2015	6	7	2015	NZ	OR089174	PRJNA980669	SAMN35641169
406	131501	ind_131501	NZ.NORTH	A	NZ	0	F	Unk	NORTH	New.Zealand	WAI	-37.9167	175.3	6/19/2014	6	19	2014	NZ	OR089171	PRJNA980669	SAMN35641167
407	131498	ind_131498	NZ.NORTH	A	NZ	0	F	Unk	NORTH	New.Zealand	WAI	-37.9167	175.3	6/17/2014	6	17	2014	NZ	OR089170	PRJNA980669	SAMN35641166
408	131483	ind_131483	NZ.NORTH	A	NZ	0	F	Unk	NORTH	New.Zealand	WAI	-37.9167	175.3	6/7/2014	6	7	2014	NZ	OR089169	PRJNA980669	SAMN35641165
409	131474	ind_131474	NZ.NORTH	A	NZ	0	F	Unk	NORTH	New.Zealand	WAI	-37.9167	175.3	6/6/2014	6	6	2014	NZ	OR089168	PRJNA980669	SAMN35641164
410	131469	ind_131469	NZ.NORTH	A	NZ	0	F	Unk	NORTH	New.Zealand	WAI	-37.9167	175.3	6/6/2014	6	6	2014	NZ	OR089167	PRJNA980669	SAMN35641163
411	131467	ind_131467	NZ.NORTH	A	NZ	0	F	Unk	NORTH	New.Zealand	WAI	-37.9167	175.3	6/6/2014	6	6	2014	NZ	OR089166	PRJNA980669	SAMN35641162
412	131462	ind_131462	NZ.NORTH	B	NZ	0	F	Unk	NORTH	New.Zealand	WAI	-37.9167	175.3	6/5/2014	6	5	2014	NZ	OR089165	PRJNA980669	SAMN35662015
413	131460	ind_131460	NZ.NORTH	A	NZ	0	F	Unk	NORTH	New.Zealand	WAI	-37.9167	175.3	6/4/2014	6	4	2014	NZ	OR089164	PRJNA980669	SAMN35641161
414	131456	ind_131456	NZ.NORTH	A	NZ	0	F	Unk	NORTH	New.Zealand	WAI	-37.9167	175.3	6/4/2014	6	4	2014	NZ	OR089163	PRJNA980669	SAMN35641160
415	131361	ind_131361	NZ.NORTH	A	NZ	0	F	Unk	NORTH	New.Zealand	WAI	-37.9167	175.3	6/7/2014	6	7	2014	NZ	OR089162	PRJNA980669	SAMN35641159
416	130169	ind_130169	NZ.NORTH	A	NZ	0	F	Unk	NORTH	New.Zealand	WAI	-37.9167	175.3	6/7/2014	6	7	2014	NZ	OR089161	PRJNA980669	SAMN35641158
417	125371	ind_125371	NZ.NORTH	B	NZ	0	F	Unk	NORTH	New.Zealand	WAI	-37.9167	175.3	6/13/2015	6	13	2015	NZ	OR089160	PRJNA980669	SAMN35662014
418	UAMX1739	UAMX1739	Pacific.AK	A	WMA	1	M	Unk	Pacific	USA	AK	52.8763	-172.891	6/1/2001	6	1	2001	SUMMER	MK425493	PRJNA516035	SAMN10781574
419	DOFAW106	DOFAW106	Hawaii	NA	HI	0	F	I	Hawaii	USA	HI	21.2993	-157.859	6/2/2015	6	2	2015	Hawaii	--	PRJNA577581	SAMN13030123
420	143470	ind_143470	NZ.NORTH	A	NZ	0	F	Unk	NORTH	New.Zealand	WAI	-37.9167	175.3	6/8/2015	6	8	2015	NZ	OR089183	PRJNA980669	SAMN35641177
421	DAB665	DAB665	Pacific.AK	B	WMA	0.9951	F	Unk	Pacific	USA	AK	64.8	-147.8	6/18/1995	6	18	1995	SUMMER	MK425360	PRJNA516035	SAMN10781288
422	DOFAW127	DOFAW127	Hawaii	NA	HI	0	F	Adult	Hawaii	USA	HI	21.2993	-157.859	6/23/2015	6	23	2015	Hawaii	--	PRJNA577581	SAMN13030141
423	DOFAW128	DOFAW128	Hawaii	NA	HI	0	F	U	Hawaii	USA	HI	21.2993	-157.859	6/23/2015	6	23	2015	Hawaii	--	PRJNA577581	SAMN13030142
424	DOFAW129	DOFAW129	Hawaii	NA	HI	0	M	I	Hawaii	USA	HI	21.2993	-157.859	6/23/2015	6	23	2015	Hawaii	--	PRJNA577581	SAMN13030143
425	DOFAW134	DOFAW134	Hawaii	NA	HI	0	F	U	Hawaii	USA	HI	21.2993	-157.859	6/23/2015	6	23	2015	Hawaii	--	PRJNA577581	SAMN13030147
426	DOFAW124	DOFAW124	Hawaii	NA	HI	0	M	I	Hawaii	USA	HI	21.2993	-157.859	6/23/2015	6	23	2015	Hawaii	--	PRJNA577581	SAMN13030138
427	DOFAW125	DOFAW125	Hawaii	NA	HI	0	F	U	Hawaii	USA	HI	21.2993	-157.859	6/23/2015	6	23	2015	Hawaii	--	PRJNA577581	SAMN13030139
428	DOFAW126	DOFAW126	Hawaii	NA	HI	0	F	U	Hawaii	USA	HI	21.2993	-157.859	6/23/2015	6	23	2015	Hawaii	--	PRJNA577581	SAMN13030140
429	DOFAW107	DOFAW107	Hawaii	NA	HI	0	M	I	Hawaii	USA	HI	21.2993	-157.859	6/2/2015	6	2	2015	Hawaii	--	PRJNA577581	SAMN13030124
430	DOFAW122	DOFAW122	Hawaii	NA	HI	0	M	I	Hawaii	USA	HI	21.2993	-157.859	6/23/2015	6	23	2015	Hawaii	--	PRJNA577581	SAMN13030137
431	HHM212	HHM212	Atlantic.MA	DIDN'T WORK	HYBRID	0.7834	M	AHY	Atlantic	USA	MA	42.8917	-71.3011	7/20/2020	7	20	2020	SUMMER	--	PRJNA980669	SAMN35662225
432	HHM213	HHM213	Atlantic.MA	DIDN'T WORK	HYBRID	0.7471	F	AHY	Atlantic	USA	MA	42.8917	-71.3011	7/20/2020	7	20	2020	SUMMER	--	PRJNA980669	SAMN35662226
433	HHM215	HHM215	Atlantic.MA	DIDN'T WORK	HYBRID	0.8784	F	HY	Atlantic	USA	MA	42.3791	-71.4893	7/20/2020	7	20	2020	SUMMER	--	PRJNA980669	SAMN35662227
434	HHM218	HHM218	Atlantic.MA	DIDN'T WORK	HYBRID	0.8482	F	AHY	Atlantic	USA	MA	42.1086	-71.0592	7/22/2020	7	22	2020	SUMMER	--	PRJNA980669	SAMN35662229
435	HHM9	HHM9	Atlantic.MA	A	HYBRID	0.8287	M	AHY	Atlantic	USA	MA	42.6083	-71.4417	7/18/2018	7	18	2018	SUMMER	OR089921	PRJNA980669	SAMN35641710
436	HHM86	HHM86	Atlantic.MA	A	HYBRID	0.7553	F	AHY	Atlantic	USA	MA	42.4583	-71.1583	7/27/2018	7	27	2018	SUMMER	OR089920	PRJNA980669	SAMN35641709
437	HHM85	HHM85	Atlantic.MA	A	HYBRID	0.7479	M	AHY	Atlantic	USA	MA	42.4583	-71.1583	7/27/2018	7	27	2018	SUMMER	OR089919	PRJNA980669	SAMN35641708
438	HHM8	HHM8	Atlantic.MA	A	HYBRID	0.4507	M	HY	Atlantic	USA	MA	42.6083	-71.4417	7/18/2018	7	18	2018	SUMMER	OR089918	PRJNA980669	SAMN35641707
439	HHM73	HHM73	Atlantic.MA	B	HYBRID	0.8627	M	AHY	Atlantic	USA	MA	42.3583	-71.2583	7/27/2018	7	27	2018	SUMMER	OR089917	PRJNA980669	SAMN35662238
440	HHM72	HHM72	Atlantic.MA	A	HYBRID	0.76	M	HY	Atlantic	USA	MA	42.3583	-71.2583	7/27/2018	7	27	2018	SUMMER	OR089916	PRJNA980669	SAMN35641706
441	HHM70	HHM70	Atlantic.MA	A	HYBRID	0.8345	F	AHY	Atlantic	USA	MA	42.3583	-71.2583	7/27/2018	7	27	2018	SUMMER	OR089915	PRJNA980669	SAMN35641705
442	HHM7	HHM7	Atlantic.MA	A	HYBRID	0.8803	F	AHY	Atlantic	USA	MA	42.6083	-71.4417	7/18/2018	7	18	2018	SUMMER	OR089914	PRJNA980669	SAMN35641704
443	HHM69	HHM69	Atlantic.MA	A	HYBRID	0.8209	F	AHY	Atlantic	USA	MA	42.3417	-71.2583	7/27/2018	7	27	2018	SUMMER	OR089913	PRJNA980669	SAMN35641703
444	HHM68	HHM68	Atlantic.MA	B	HYBRID	0.8732	M	AHY	Atlantic	USA	MA	42.3417	-71.2583	7/27/2018	7	27	2018	SUMMER	OR089912	PRJNA980669	SAMN35662237
445	HHM67	HHM67	Atlantic.MA	A	HYBRID	0.7321	M	AHY	Atlantic	USA	MA	42.3417	-71.2583	7/27/2018	7	27	2018	SUMMER	OR089911	PRJNA980669	SAMN35641702
446	HHM66	HHM66	Atlantic.MA	A	HYBRID	0.76	F	AHY	Atlantic	USA	MA	42.3417	-71.2583	7/27/2018	7	27	2018	SUMMER	OR089910	PRJNA980669	SAMN35641701
447	HHM65	HHM65	Atlantic.MA	A	HYBRID	0.7441	M	AHY	Atlantic	USA	MA	42.3417	-71.2583	7/27/2018	7	27	2018	SUMMER	OR089909	PRJNA980669	SAMN35641700
448	HHM62	HHM62	Atlantic.MA	A	HYBRID	0.8516	F	AHY	Atlantic	USA	MA	41.8083	-71.3417	7/26/2018	7	26	2018	SUMMER	OR089908	PRJNA980669	SAMN35641699
449	HHM61	HHM61	Atlantic.MA	B	HYBRID	0.8868	F	AHY	Atlantic	USA	MA	41.8083	-71.3417	7/26/2018	7	26	2018	SUMMER	OR089907	PRJNA980669	SAMN35662236
450	HHM60	HHM60	Atlantic.MA	A	HYBRID	0.8491	F	AHY	Atlantic	USA	MA	41.8083	-71.3417	7/26/2018	7	26	2018	SUMMER	OR089906	PRJNA980669	SAMN35641698
451	HHM6	HHM6	Atlantic.MA	A	HYBRID	0.328	F	HY	Atlantic	USA	MA	42.6083	-71.4417	7/18/2018	7	18	2018	SUMMER	OR089905	PRJNA980669	SAMN35641697
452	HHM59	HHM59	Atlantic.MA	A	HYBRID	0.7879	F	AHY	Atlantic	USA	MA	41.7083	-71.1917	7/26/2018	7	26	2018	SUMMER	OR089904	PRJNA980669	SAMN35641696
453	HHM58	HHM58	Atlantic.MA	A	HYBRID	0.7814	F	AHY	Atlantic	USA	MA	41.7083	-71.175	7/26/2018	7	26	2018	SUMMER	OR089903	PRJNA980669	SAMN35641695
454	HHM57	HHM57	Atlantic.MA	A	HYBRID	0.8339	M	AHY	Atlantic	USA	MA	41.7083	-71.175	7/26/2018	7	26	2018	SUMMER	OR089902	PRJNA980669	SAMN35641694
455	HHM56	HHM56	Atlantic.MA	A	HYBRID	0.8176	F	AHY	Atlantic	USA	MA	41.7083	-71.175	7/26/2018	7	26	2018	SUMMER	OR089901	PRJNA980669	SAMN35641693
456	HHM5	HHM5	Atlantic.MA	A	HYBRID	0.3784	F	HY	Atlantic	USA	MA	42.6083	-71.4417	7/18/2018	7	18	2018	SUMMER	OR089900	PRJNA980669	SAMN35641692
457	HHM42	HHM42	Atlantic.MA	A	HYBRID	0.8338	M	AHY	Atlantic	USA	MA	41.675	-70.925	7/26/2018	7	26	2018	SUMMER	OR089899	PRJNA980669	SAMN35641691
458	HHM41	HHM41	Atlantic.MA	A	HYBRID	0.805	M	AHY	Atlantic	USA	MA	41.675	-70.925	7/26/2018	7	26	2018	SUMMER	OR089898	PRJNA980669	SAMN35641690
459	HHM40	HHM40	Atlantic.MA	A	HYBRID	0.8325	M	AHY	Atlantic	USA	MA	41.675	-70.925	7/26/2018	7	26	2018	SUMMER	OR089897	PRJNA980669	SAMN35641689
460	HHM4	HHM4	Atlantic.MA	A	HYBRID	0.7909	M	AHY	Atlantic	USA	MA	42.125	-72.675	7/12/2018	7	12	2018	SUMMER	OR089896	PRJNA980669	SAMN35641688
461	HHM39	HHM39	Atlantic.MA	A	HYBRID	0.8011	M	HY	Atlantic	USA	MA	41.675	-70.925	7/26/2018	7	26	2018	SUMMER	OR089895	PRJNA980669	SAMN35641687
462	HHM38	HHM38	Atlantic.MA	B	HYBRID	0.8565	F	AHY	Atlantic	USA	MA	41.675	-70.925	7/26/2018	7	26	2018	SUMMER	OR089894	PRJNA980669	SAMN35662235
463	HHM37	HHM37	Atlantic.MA	A	HYBRID	0.7407	F	AHY	Atlantic	USA	MA	41.675	-70.925	7/26/2018	7	26	2018	SUMMER	OR089893	PRJNA980669	SAMN35641686
464	HHM36	HHM36	Atlantic.MA	A	HYBRID	0.8275	F	AHY	Atlantic	USA	MA	41.675	-70.925	7/26/2018	7	26	2018	SUMMER	OR089892	PRJNA980669	SAMN35641685
465	HHM35	HHM35	Atlantic.MA	A	HYBRID	0.7406	F	HY	Atlantic	USA	MA	41.675	-70.925	7/26/2018	7	26	2018	SUMMER	OR089891	PRJNA980669	SAMN35641684
466	HHM34	HHM34	Atlantic.MA	A	HYBRID	0.8227	M	AHY	Atlantic	USA	MA	42.125	-70.925	7/25/2018	7	25	2018	SUMMER	OR089890	PRJNA980669	SAMN35641683
467	HHM33	HHM33	Atlantic.MA	A	HYBRID	0.768	M	HY	Atlantic	USA	MA	42.0917	-70.925	7/25/2018	7	25	2018	SUMMER	OR089889	PRJNA980669	SAMN35641682
468	HHM32	HHM32	Atlantic.MA	A	HYBRID	0.7267	F	AHY	Atlantic	USA	MA	42.0917	-70.925	7/25/2018	7	25	2018	SUMMER	OR089888	PRJNA980669	SAMN35641681
469	HHM31	HHM31	Atlantic.MA	A	HYBRID	0.8009	F	HY	Atlantic	USA	MA	42.0917	-70.925	7/25/2018	7	25	2018	SUMMER	OR089887	PRJNA980669	SAMN35641680
470	HHM30	HHM30	Atlantic.MA	A	HYBRID	0.886	F	AHY	Atlantic	USA	MA	41.9417	-70.675	7/25/2018	7	25	2018	SUMMER	OR089886	PRJNA980669	SAMN35641679
471	HHM3	HHM3	Atlantic.MA	A	HYBRID	0.8356	M	AHY	Atlantic	USA	MA	42.125	-72.675	7/12/2018	7	12	2018	SUMMER	OR089885	PRJNA980669	SAMN35641678
472	HHM28	HHM28	Atlantic.MA	A	HYBRID	0.8499	F	AHY	Atlantic	USA	MA	41.9417	-70.675	7/25/2018	7	25	2018	SUMMER	OR089884	PRJNA980669	SAMN35641677
473	HHM27	HHM27	Atlantic.MA	A	HYBRID	0.7983	F	AHY	Atlantic	USA	MA	41.9417	-70.675	7/25/2018	7	25	2018	SUMMER	OR089883	PRJNA980669	SAMN35641676
474	HHM26	HHM26	Atlantic.MA	A	HYBRID	0.8109	F	AHY	Atlantic	USA	MA	41.9417	-70.675	7/25/2018	7	25	2018	SUMMER	OR089882	PRJNA980669	SAMN35641675
475	HHM24	HHM24	Atlantic.MA	A	HYBRID	0.7809	M	AHY	Atlantic	USA	MA	41.9417	-70.675	7/25/2018	7	25	2018	SUMMER	OR089881	PRJNA980669	SAMN35641674
476	HHM23	HHM23	Atlantic.MA	B	HYBRID	0.8034	M	AHY	Atlantic	USA	MA	41.9417	-70.675	7/25/2018	7	25	2018	SUMMER	OR089878	PRJNA980669	SAMN35662234
477	HHM220	HHM220	Atlantic.MA	A	HYBRID	0.8774	M	HY	Atlantic	USA	MA	42.5426	-71.5922	7/22/2020	7	22	2020	SUMMER	OR089870	PRJNA980669	SAMN35641666
478	HHM22	HHM22	Atlantic.MA	A	HYBRID	0.8015	F	AHY	Atlantic	USA	MA	41.9417	-70.675	7/25/2018	7	25	2018	SUMMER	OR089869	PRJNA980669	SAMN35641665
479	HHM219	HHM219	Atlantic.MA	A	HYBRID	0.8131	F	HY	Atlantic	USA	MA	42.1086	-71.0592	7/22/2020	7	22	2020	SUMMER	OR089868	PRJNA980669	SAMN35641664
480	HHM216	HHM216	Atlantic.MA	A	WMA	0.9193	M	AHY	Atlantic	USA	MA	42.2997	-71.6953	7/22/2020	7	22	2020	SUMMER	OR089867	PRJNA980669	SAMN35641663
481	HHM214	HHM214	Atlantic.MA	A	HYBRID	0.8086	M	HY	Atlantic	USA	MA	42.3791	-71.4893	7/20/2020	7	20	2020	SUMMER	OR089866	PRJNA980669	SAMN35641662
482	HHM21	HHM21	Atlantic.MA	A	HYBRID	0.792	F	HY	Atlantic	USA	MA	42.0417	-71.1083	7/18/2018	7	18	2018	SUMMER	OR089863	PRJNA980669	SAMN35641659
483	HHM20	HHM20	Atlantic.MA	A	HYBRID	0.8225	F	HY	Atlantic	USA	MA	42.0417	-71.1083	7/18/2018	7	18	2018	SUMMER	OR089854	PRJNA980669	SAMN35641651
484	HHM2	HHM2	Atlantic.MA	A	WMA	0.9081	M	AHY	Atlantic	USA	MA	42.125	-72.675	7/12/2018	7	12	2018	SUMMER	OR089853	PRJNA980669	SAMN35641650
485	NY62	NY-20-2	Atlantic.NY	A	WMA	0.9167	M	AHY	Atlantic	USA	NY	44.3012	-74.3625	7/18/2020	7	18	2020	SUMMER	OR090407	PRJNA980669	SAMN35641968
486	27-143751	27-143751	NZ.SOUTH	A	NZ	0	F	Unk	SOUTH	New.Zealand	SOU	-46.2	168.322	7/6/2015	7	6	2015	NZ	OR089220	PRJNA980669	SAMN35641212
487	27-143743	27-143743	NZ.SOUTH	A	NZ	0	F	Unk	SOUTH	New.Zealand	SOU	-46.2	168.322	7/5/2015	7	5	2015	NZ	OR089219	PRJNA980669	SAMN35641211
488	143710	ind_143710	NZ.SOUTH	A	NZ	0	F	Unk	SOUTH	New.Zealand	SOUTH	-46.2	168.322	7/3/2015	7	3	2015	NZ	OR089188	PRJNA980669	SAMN35641182
489	143706	ind_143706	NZ.SOUTH	A	NZ	0	F	Unk	SOUTH	New.Zealand	SOUTH	-46.2	168.322	7/3/2015	7	3	2015	NZ	OR089187	PRJNA980669	SAMN35641181
490	NY61	NY-20-1	Atlantic.NY	A	WMA	0.9077	F	AHY	Atlantic	USA	NY	44.3012	-74.3625	7/18/2020	7	18	2020	SUMMER	OR090406	PRJNA980669	SAMN35641967
491	CWA9	CWA9	Pacific.CA	B	WMA	1	F	EGG	Pacific	USA	CA	39.0311	-121.909	7/3/2020	7	3	2020	SUMMER	OR089672	PRJNA980669	SAMN35662210
492	CWA7	CWA7	Pacific.CA	B	WMA	0.9346	M	EGG	Pacific	USA	CA	39.491	-121.888	7/7/2020	7	7	2020	SUMMER	OR089671	PRJNA980669	SAMN35662209
493	CWA6	CWA6	Pacific.CA	B	WMA	0.9961	F	EGG	Pacific	USA	CA	39.0311	-121.909	7/3/2020	7	3	2020	SUMMER	OR089670	PRJNA980669	SAMN35662208
494	CWA5	CWA5	Pacific.CA	B	WMA	0.9232	F	EGG	Pacific	USA	CA	39.491	-121.888	7/7/2020	7	7	2020	SUMMER	OR089669	PRJNA980669	SAMN35662207
495	CWA4	CWA4	Pacific.CA	B	WMA	0.9407	M	EGG	Pacific	USA	CA	39.0311	-121.909	7/8/2020	7	8	2020	SUMMER	OR089668	PRJNA980669	SAMN35662206
496	CWA3	CWA3	Pacific.CA	B	HYBRID	0.8872	M	EGG	Pacific	USA	CA	38.2794	-122.292	7/3/2020	7	3	2020	SUMMER	OR089667	PRJNA980669	SAMN35662205
497	CWA13	CWA13	Pacific.CA	B	WMA	1	F	EGG	Pacific	USA	CA	39.0311	-121.909	7/8/2020	7	8	2020	SUMMER	OR089664	PRJNA980669	SAMN35662203
498	CWA12	CWA12	Pacific.CA	B	WMA	1	M	EGG	Pacific	USA	CA	39.0311	-121.909	7/8/2020	7	8	2020	SUMMER	OR089663	PRJNA980669	SAMN35662202
499	CWA11	CWA11	Pacific.CA	B	WMA	1	M	EGG	Pacific	USA	CA	39.0311	-121.909	7/8/2020	7	8	2020	SUMMER	OR089662	PRJNA980669	SAMN35662201
500	CWA10	CWA10	Pacific.CA	B	WMA	0.952	F	EGG	Pacific	USA	CA	39.0311	-121.909	7/8/2020	7	8	2020	SUMMER	OR089661	PRJNA980669	SAMN35662200
501	CWA1	CWA1	Pacific.CA	B	HYBRID	0.8899	M	EGG	Pacific	USA	CA	38.2794	-122.292	7/3/2020	7	3	2020	SUMMER	OR089660	PRJNA980669	SAMN35662199
502	HHM217	HHM217	Atlantic.MA	DIDN'T WORK	HYBRID	0.8088	F	AHY	Atlantic	USA	MA	42.2997	-71.6953	7/22/2020	7	22	2020	SUMMER	--	PRJNA980669	SAMN35662228
503	ESDO085	ESDO085	Eurasia.Spain	A	HYBRID	0.8088	F	Unk	Eurasia	Spain	Cañada de los Pájaros	37.24	-6.131	7/25/2006	7	25	2006	SUMMER	OR089696	PRJNA980669	SAMN35641504
504	ESDO076	ESDO076	Eurasia.Spain	A	HYBRID	0.839	F	Unk	Eurasia	Spain	Cañada de los Pájaros	37.24	-6.131	7/11/2006	7	11	2006	SUMMER	OR089695	PRJNA980669	SAMN35641503
505	ESDO075	ESDO075	Eurasia.Spain	A	HYBRID	0.4749	F	Unk	Eurasia	Spain	Cañada de los Pájaros	37.24	-6.131	7/11/2006	7	11	2006	SUMMER	OR089694	PRJNA980669	SAMN35641502
506	ESDO074	ESDO074	Eurasia.Spain	A	WMA	0.9231	F	Unk	Eurasia	Spain	Cañada de los Pájaros	37.24	-6.131	7/11/2006	7	11	2006	SUMMER	OR089693	PRJNA980669	SAMN35641501
507	ESDO018	ESDO018	Eurasia.Spain	A	HYBRID	0.8627	M	Unk	Eurasia	Spain	Cañada de los Pájaros	37.24	-6.131	7/27/2007	7	27	2007	SUMMER	OR089688	PRJNA980669	SAMN35641496
508	BM11	BM11	Central.NM	B	WMA	1	M	Unk	Central	USA	NM	33.8021	-106.878	7/24/2017	7	24	2017	SUMMER	ON721420	PRJNA800412	SAMN25246050
509	BM12	BM12	Central.NM	A	WMA	0.9482	M	Unk	Central	USA	NM	33.8021	-106.878	7/25/2017	7	25	2017	SUMMER	ON721421	PRJNA800412	SAMN25246051
510	BM13	BM13	Central.NM	B	WMA	0.9935	M	Unk	Central	USA	NM	33.8021	-106.878	7/27/2017	7	27	2017	SUMMER	ON721422	PRJNA800412	SAMN25246052
511	BM7	BM7	Central.NM	B	WMA	0.9674	M	Unk	Central	USA	NM	33.8021	-106.878	7/17/2017	7	17	2017	SUMMER	ON721429	PRJNA800412	SAMN25246053
512	PL3235	PL3235	TX.FERAL	A	Khaki Campbell	0	F	Unk	GFM	USA	TX	31.8208	-106.563	7/20/2017	7	20	2017	SUMMER	MN734494	PRJNA591912	SAMN13391112
513	HHM10	HHM10	Atlantic.MA	A	HYBRID	0.7665	M	AHY	Atlantic	USA	MA	42.6083	-71.4417	7/18/2018	7	18	2018	SUMMER	OR089762	PRJNA980669	SAMN35641570
514	HHM1	HHM1	Atlantic.MA	A	HYBRID	0.8282	M	AHY	Atlantic	USA	MA	42.125	-72.675	7/12/2018	7	12	2018	SUMMER	OR089761	PRJNA980669	SAMN35641569
515	HHM16	HHM16	Atlantic.MA	A	HYBRID	0.8725	F	AHY	Atlantic	USA	MA	42.0417	-71.1083	7/18/2018	7	18	2018	SUMMER	OR089814	PRJNA980669	SAMN35641618
516	131686	ind_131686	NZ.SOUTH	B	NZ	0	F	Unk	SOUTH	New.Zealand	SOU	-46.2	168.322	7/9/2014	7	9	2014	NZ	OR089172	PRJNA980669	SAMN35662016
517	RUKH003	RUKH003	Eurasia.Russia	A	WMA	1	M	Unk	Eurasia	Russia	Khabarovski Krai	53.525	138.267	7/26/2008	7	26	2008	SUMMER	OR090595	PRJNA980669	SAMN35662603
518	GLIS008	GLIS008	Eurasia.Greenland	A	WMA	1	M	Unk	Eurasia	Greenland	Qeqqata Municipality	67.1	-50	7/21/2009	7	21	2009	SUMMER	OR089750	PRJNA980669	SAMN35641558
519	HHM19	HHM19	Atlantic.MA	A	HYBRID	0.7728	F	HY	Atlantic	USA	MA	42.0417	-71.1083	7/18/2018	7	18	2018	SUMMER	OR089843	PRJNA980669	SAMN35641643
520	HHM18	HHM18	Atlantic.MA	A	HYBRID	0.8009	M	AHY	Atlantic	USA	MA	42.0417	-71.1083	7/18/2018	7	18	2018	SUMMER	OR089835	PRJNA980669	SAMN35641635
521	HHM17	HHM17	Atlantic.MA	B	HYBRID	0.8139	F	HY	Atlantic	USA	MA	42.0417	-71.1083	7/18/2018	7	18	2018	SUMMER	OR089825	PRJNA980669	SAMN35662219
522	HHM15	HHM15	Atlantic.MA	A	HYBRID	0.8098	M	AHY	Atlantic	USA	MA	42.0417	-71.1083	7/18/2018	7	18	2018	SUMMER	OR089803	PRJNA980669	SAMN35641609
523	HHM14	HHM14	Atlantic.MA	A	HYBRID	0.8082	M	AHY	Atlantic	USA	MA	42.6083	-71.4417	7/18/2018	7	18	2018	SUMMER	OR089797	PRJNA980669	SAMN35641603
524	HHM13	HHM13	Atlantic.MA	A	HYBRID	0.7922	M	AHY	Atlantic	USA	MA	42.6083	-71.4417	7/18/2018	7	18	2018	SUMMER	OR089792	PRJNA980669	SAMN35641598
525	HHM12	HHM12	Atlantic.MA	A	HYBRID	0.8223	M	AHY	Atlantic	USA	MA	42.6083	-71.4417	7/18/2018	7	18	2018	SUMMER	OR089781	PRJNA980669	SAMN35641589
526	HHM112	HHM112	Atlantic.MA	A	HYBRID	0.8313	M	HY	Atlantic	USA	MA	41.525	-70.625	7/31/2018	7	31	2018	SUMMER	OR089773	PRJNA980669	SAMN35641581
527	HHM110	HHM110	Atlantic.MA	A	HYBRID	0.7008	F	L	Atlantic	USA	MA	41.525	-70.625	7/31/2018	7	31	2018	SUMMER	OR089772	PRJNA980669	SAMN35641580
528	HHM11	HHM11	Atlantic.MA	A	HYBRID	0.7014	M	AHY	Atlantic	USA	MA	42.6083	-71.4417	7/18/2018	7	18	2018	SUMMER	OR089771	PRJNA980669	SAMN35641579
529	HHM109	HHM109	Atlantic.MA	A	HYBRID	0.7147	M	L	Atlantic	USA	MA	41.525	-70.625	7/31/2018	7	31	2018	SUMMER	OR089770	PRJNA980669	SAMN35641578
530	HHM108	HHM108	Atlantic.MA	A	HYBRID	0.7052	M	L	Atlantic	USA	MA	41.525	-70.625	7/31/2018	7	31	2018	SUMMER	OR089769	PRJNA980669	SAMN35641577
531	HHM107	HHM107	Atlantic.MA	A	HYBRID	0.7159	M	L	Atlantic	USA	MA	41.525	-70.625	7/31/2018	7	31	2018	SUMMER	OR089768	PRJNA980669	SAMN35641576
532	HHM106	HHM106	Atlantic.MA	A	HYBRID	0.7422	M	L	Atlantic	USA	MA	41.525	-70.625	7/31/2018	7	31	2018	SUMMER	OR089767	PRJNA980669	SAMN35641575
533	HHM105	HHM105	Atlantic.MA	A	HYBRID	0.6892	M	L	Atlantic	USA	MA	41.525	-70.625	7/31/2018	7	31	2018	SUMMER	OR089766	PRJNA980669	SAMN35641574
534	HHM104	HHM104	Atlantic.MA	A	HYBRID	0.6903	M	L	Atlantic	USA	MA	41.525	-70.625	7/31/2018	7	31	2018	SUMMER	OR089765	PRJNA980669	SAMN35641573
535	HHM103	HHM103	Atlantic.MA	A	HYBRID	0.71	M	L	Atlantic	USA	MA	41.525	-70.625	7/31/2018	7	31	2018	SUMMER	OR089764	PRJNA980669	SAMN35641572
536	HHM102	HHM102	Atlantic.MA	A	HYBRID	0.6994	F	AHY	Atlantic	USA	MA	41.525	-70.625	7/31/2018	7	31	2018	SUMMER	OR089763	PRJNA980669	SAMN35641571
537	MASS0A	MASS0A	Atlantic.MA	A	GFM	0.0315	F	AHY	Atlantic	USA	MA	42.4307	-71.4566	7/27/2018	7	27	2018	SUMMER	OR090198	PRJNA980669	SAMN35641820
538	MASS0B	MASS0B	Atlantic.MA	A	GFM	0	M	AHY	Atlantic	USA	MA	42.4307	-71.4566	7/18/2018	7	18	2018	SUMMER	OR090199	PRJNA980669	SAMN35641821
539	MASS0C	MASS0C	Atlantic.MA	A	HYBRID	0.8731	F	AHY	Atlantic	USA	MA	42.3583	-71.2583	7/18/2018	7	18	2018	SUMMER	OR090200	PRJNA980669	SAMN35641822
540	MD1	MD1	Atlantic.MD	B	HYBRID	0.5244	M	AHY	Atlantic	USA	MD	38.5905	-77.128	7/19/2018	7	19	2018	SUMMER	OR090201	PRJNA980669	SAMN35662408
541	MD2	MD2	Atlantic.MD	A	HYBRID	0.6167	M	AHY	Atlantic	USA	MD	38.5905	-77.128	7/19/2018	7	19	2018	SUMMER	OR090202	PRJNA980669	SAMN35641823
542	HHM221	HHM221	Atlantic.MA	DIDN'T WORK	HYBRID	0.763	F	AHY	Atlantic	USA	MA	42.6592	-70.6217	7/28/2020	7	28	2020	SUMMER	--	PRJNA980669	SAMN35662230
543	HHM222	HHM222	Atlantic.MA	DIDN'T WORK	HYBRID	0.8412	F	HY	Atlantic	USA	MA	42.1233	-72.7858	7/29/2020	7	29	2020	SUMMER	--	PRJNA980669	SAMN35662231
544	NJ56	NJ-S16	Atlantic.NJ	B	HYBRID	0.6563	M	AHY	Atlantic	USA	NJ	39.3372	-74.5967	8/19/2020	8	19	2020	SUMMER	OR090320	PRJNA980669	SAMN35662446
545	NJ57	NJ-S17	Atlantic.NJ	A	HYBRID	0.7713	M	HY	Atlantic	USA	NJ	39.7186	-75.021	8/13/2020	8	13	2020	SUMMER	OR090321	PRJNA980669	SAMN35641905
546	PA51	PA51	Atlantic.PA	B	WMA	0.9097	M	HY	Atlantic	USA	PA	40.2729	-76.2335	8/7/2020	8	7	2020	SUMMER	OR090501	PRJNA980669	SAMN35662523
547	JIBCAN176	JIBCAN176	Central.Alberta	A	WMA	0.9644	M	HY	Central	Canada	Alberta	50.3751	-111.489	8/22/2018	8	22	2018	SUMMER	OR090096	PRJNA980669	SAMN35641784
548	PA52	PA52	Atlantic.PA	A	HYBRID	0.7312	F	AHY	Atlantic	USA	PA	40.2729	-76.2335	8/18/2020	8	18	2020	SUMMER	OR090502	PRJNA980669	SAMN35642011
549	QB19	QBMALL19	Atlantic.Quebec	A	HYBRID	0.7955	M	AHY	Atlantic	Canada	Quebec	46.1266	-72.9082	8/21/2018	8	21	2018	SUMMER	OR090563	PRJNA980669	SAMN35662571
550	QB2	QBMALL2	Atlantic.Quebec	A	WMA	0.9043	M	AHY	Atlantic	Canada	Quebec	46.1266	-72.9082	8/21/2018	8	21	2018	SUMMER	OR090564	PRJNA980669	SAMN35662572
551	QB20	QBMALL20	Atlantic.Quebec	B	HYBRID	0.8186	M	AHY	Atlantic	Canada	Quebec	46.1266	-72.9082	8/21/2018	8	21	2018	SUMMER	OR090565	PRJNA980669	SAMN35662573
552	QB22	QBMALL22	Atlantic.Quebec	B	HYBRID	0.7273	M	AHY	Atlantic	Canada	Quebec	46.1266	-72.9082	8/21/2018	8	21	2018	SUMMER	OR090566	PRJNA980669	SAMN35662574
553	SE6	SE6	Eurasia.Sweden.GFM	A	GFM	0.252	M	HY	Eurasia	Sweden.GFM	Sävsås	56.9332	13.5908	8/xx/2012	8	--	2012	SUMMER	OR090653	PRJNA980669	SAMN35662661
554	SE7	SE7	Eurasia.Sweden.GFM	A	GFM	0.2005	M	HY	Eurasia	Sweden.GFM	Sävsås	56.9332	13.5908	8/xx/2012	8	--	2012	SUMMER	OR090673	PRJNA980669	SAMN35662681
555	SE8	SE8	Eurasia.Sweden.GFM	A	GFM	0.2249	M	HY	Eurasia	Sweden.GFM	Sävsås	56.9332	13.5908	8/xx/2012	8	--	2012	SUMMER	OR090675	PRJNA980669	SAMN35662683
556	WI1	WI1	Mississippi.WI	A	WMA	0.9639	F	AHY	Mississippi	USA	WI	44.6889	-89.916	8/11/2020	8	11	2020	SUMMER	OR090735	PRJNA980669	SAMN35662743
557	WI10	WI10	Mississippi.WI	B	WMA	0.9952	F	HY	Mississippi	USA	WI	44.6889	-89.916	8/11/2020	8	11	2020	SUMMER	OR090736	PRJNA980669	SAMN35662744
558	WI11	WI11	Mississippi.WI	B	WMA	0.9212	M	HY	Mississippi	USA	WI	44.6889	-89.916	8/11/2020	8	11	2020	SUMMER	OR090737	PRJNA980669	SAMN35662745
559	NY1	NY1	Atlantic.NY	B	WMA	0.9386	F	HY	Atlantic	USA	NY	42.818	-73.8162	8/30/2018	8	30	2018	SUMMER	OR090352	PRJNA980669	SAMN35662447
560	NY10	NY10	Atlantic.NY	A	HYBRID	0.8351	F	HY	Atlantic	USA	NY	42.818	-73.8162	8/30/2018	8	30	2018	SUMMER	OR090353	PRJNA980669	SAMN35641936
561	NY4	NY4	Atlantic.NY	A	HYBRID	0.7459	M	HY	Atlantic	USA	NY	42.818	-73.8162	8/30/2018	8	30	2018	SUMMER	OR090382	PRJNA980669	SAMN35641948
562	NY63	NY-20-3	Atlantic.NY	A	HYBRID	0.8911	F	AHY	Atlantic	USA	NY	42.6552	-77.0633	8/3/2020	8	3	2020	SUMMER	OR090408	PRJNA980669	SAMN35641969
563	JIBCAN172	JIBCAN172	Central.Saskatchewan	B	WMA	0.9868	M	HY	Central	Canada	Saskatchewan	51.011	-102.502	8/20/2018	8	20	2018	SUMMER	OR090092	PRJNA980669	SAMN35662339
564	JIBCAN173	JIBCAN173	Central.Saskatchewan	B	WMA	0.9355	F	HY	Central	Canada	Saskatchewan	51.011	-102.502	8/20/2018	8	20	2018	SUMMER	OR090093	PRJNA980669	SAMN35662340
565	PTDJ004	PTDJ004	Eurasia.Portugal	A	WMA	0.9509	M	Unk	Eurasia	Portugal	Av. Alm. Gago Coutinho 24-40	40.664	-8.732	8/4/2008	8	4	2008	SUMMER	OR090544	PRJNA980669	SAMN35662552
566	QB18	QBMALL18	Atlantic.Quebec	B	HYBRID	0.8064	M	AHY	Atlantic	Canada	Quebec	46.1266	-72.9082	8/21/2018	8	21	2018	SUMMER	OR090562	PRJNA980669	SAMN35662570
567	QB23	QBMALL23	Atlantic.Quebec	A	HYBRID	0.7943	M	AHY	Atlantic	Canada	Quebec	46.1266	-72.9082	8/21/2018	8	21	2018	SUMMER	OR090567	PRJNA980669	SAMN35662575
568	NY12	NY12	Atlantic.NY	B	HYBRID	0.827	M	HY	Atlantic	USA	NY	42.818	-73.8162	8/30/2018	8	30	2018	SUMMER	OR090354	PRJNA980669	SAMN35662448
569	NY74	NY-20-14	Atlantic.NY	A	WMA	0.9097	F	AHY	Atlantic	USA	NY	42.4942	-77.1193	8/26/2020	8	26	2020	SUMMER	OR090420	PRJNA980669	SAMN35641979
570	NY9	NY9	Atlantic.NY	B	WMA	0.9041	F	HY	Atlantic	USA	NY	42.818	-73.8162	8/30/2018	8	30	2018	SUMMER	OR090434	PRJNA980669	SAMN35662479
571	QB27	QBMALL27	Atlantic.Quebec	A	WMA	0.9231	M	AHY	Atlantic	Canada	Quebec	46.1266	-72.9082	8/21/2018	8	21	2018	SUMMER	OR090571	PRJNA980669	SAMN35662579
572	NJ44	NJ-S4	Atlantic.NJ	A	HYBRID	0.7041	F	AHY	Atlantic	USA	NJ	39.7186	-75.021	8/9/2020	8	9	2020	SUMMER	OR090307	PRJNA980669	SAMN35641893
573	NY13	NY13	Atlantic.NY	A	WMA	0.9313	F	HY	Atlantic	USA	NY	42.818	-73.8162	8/30/2018	8	30	2018	SUMMER	OR090355	PRJNA980669	SAMN35641937
574	NY14	NY14	Atlantic.NY	B	HYBRID	0.8047	F	HY	Atlantic	USA	NY	42.818	-73.8162	8/30/2018	8	30	2018	SUMMER	OR090356	PRJNA980669	SAMN35662449
575	NY75	NY-20-15	Atlantic.NY	A	HYBRID	0.8587	M	L	Atlantic	USA	NY	42.4942	-77.1193	8/26/2020	8	26	2020	SUMMER	OR090421	PRJNA980669	SAMN35641980
576	NY76	NY-20-16	Atlantic.NY	B	HYBRID	0.3404	M	AHY	Atlantic	USA	NY	42.4942	-77.1193	8/26/2020	8	26	2020	SUMMER	OR090422	PRJNA980669	SAMN35662472
577	ON5	ON5	Mississippi.Ontario	B	HYBRID	0.8535	F	HY	Mississippi	Canada	Ontario	44.091	-78.9181	8/19/2018	8	19	2018	SUMMER	OR090455	PRJNA980669	SAMN35662498
578	ON6	ON6	Mississippi.Ontario	A	WMA	0.8998	M	HY	Mississippi	Canada	Ontario	44.4154	-78.2252	8/20/2018	8	20	2018	SUMMER	OR090456	PRJNA980669	SAMN35641988
579	ON7	ON7	Mississippi.Ontario	B	WMA	0.9556	F	HY	Mississippi	Canada	Ontario	44.4154	-78.2252	8/20/2018	8	20	2018	SUMMER	OR090457	PRJNA980669	SAMN35662499
580	PA1	PA1	Atlantic.PA	A	HYBRID	0.8093	M	HY	Atlantic	USA	PA	41.6139	-80.4139	8/8/2019	8	8	2019	SUMMER	OR090458	PRJNA980669	SAMN35641989
581	HHM227	HHM227	Atlantic.MA	A	HYBRID	0.8426	M	HY	Atlantic	USA	MA	42.0739	-72.5731	8/27/2020	8	27	2020	SUMMER	OR089875	PRJNA980669	SAMN35641671
582	HHM226	HHM226	Atlantic.MA	A	HYBRID	0.8586	M	AHY	Atlantic	USA	MA	42.0739	-72.5731	8/27/2020	8	27	2020	SUMMER	OR089874	PRJNA980669	SAMN35641670
583	HHM225	HHM225	Atlantic.MA	A	WMA	0.939	M	AHY	Atlantic	USA	MA	41.7775	-69.9897	8/26/2020	8	26	2020	SUMMER	OR089873	PRJNA980669	SAMN35641669
584	HHM224	HHM224	Atlantic.MA	A	HYBRID	0.8622	F	AHY	Atlantic	USA	MA	42.6267	-71.5928	8/18/2020	8	18	2020	SUMMER	OR089872	PRJNA980669	SAMN35641668
585	HHM223	HHM223	Atlantic.MA	A	HYBRID	0.8259	F	HY	Atlantic	USA	MA	42.6267	-71.5928	8/18/2020	8	18	2020	SUMMER	OR089871	PRJNA980669	SAMN35641667
586	NJ7	NJ7	Atlantic.NJ	A	HYBRID	0.6202	M	AHY	Atlantic	USA	NJ	40.0528	-74.1272	8/15/2018	8	15	2018	SUMMER	OR090329	PRJNA980669	SAMN35641913
587	NJ8	NJ8	Atlantic.NJ	A	GFM	0	M	AHY	Atlantic	USA	NJ	40.0528	-74.1272	8/15/2018	8	15	2018	SUMMER	OR090330	PRJNA980669	SAMN35641914
588	NJ9	NJ9	Atlantic.NJ	A	HYBRID	0.7015	M	AHY	Atlantic	USA	NJ	40.0528	-74.1272	8/15/2018	8	15	2018	SUMMER	OR090331	PRJNA980669	SAMN35641915
589	NY30	NY30	Atlantic.NY	B	WMA	0.9062	M	AHY	Atlantic	USA	NY	44.2815	-74.1387	8/3/2019	8	3	2019	SUMMER	OR090372	PRJNA980669	SAMN35662460
590	NY5	NY5	Atlantic.NY	A	HYBRID	0.8586	M	HY	Atlantic	USA	NY	42.818	-73.8162	8/30/2018	8	30	2018	SUMMER	OR090393	PRJNA980669	SAMN35641956
591	ON28	ON28	Mississippi.Ontario	B	HYBRID	0.8711	M	AHY	Mississippi	Canada	Ontario	48.592	-79.886	8/15/2018	8	15	2018	SUMMER	OR090445	PRJNA980669	SAMN35662489
592	ON29	ON29	Mississippi.Ontario	B	WMA	0.9697	M	L	Mississippi	Canada	Ontario	47.7554	-79.7047	8/14/2018	8	14	2018	SUMMER	OR090446	PRJNA980669	SAMN35662490
593	ON3	ON3	Mississippi.Ontario	A	WMA	0.8978	F	HY	Mississippi	Canada	Ontario	44.4154	-78.2252	8/20/2018	8	20	2018	SUMMER	OR090447	PRJNA980669	SAMN35641987
594	PA37	PA37	Atlantic.PA	A	WMA	0.9703	M	HY	Atlantic	USA	PA	41.614	-80.4139	8/24/2020	8	24	2020	SUMMER	OR090487	PRJNA980669	SAMN35642005
595	PTDJ014	PTDJ014	Eurasia.Portugal	A	WMA	0.9718	F	Unk	Eurasia	Portugal	Av. Alm. Gago Coutinho 24-40	40.664	-8.732	8/4/2008	8	4	2008	SUMMER	OR090551	PRJNA980669	SAMN35662559
596	NJ62	NJ-S22	Atlantic.NJ	A	HYBRID	0.7848	M	AHY	Atlantic	USA	NJ	39.7186	-75.021	8/27/2020	8	27	2020	SUMMER	OR090327	PRJNA980669	SAMN35641911
597	JIBCAN116	JIBCAN116	Mississippi.Manitoba	B	WMA	0.9909	F	HY	Mississippi	Canada	Manitoba	50.1557	-98.4286	8/17/2018	8	17	2018	SUMMER	OR090037	PRJNA980669	SAMN35662297
598	ON19	ON19	Mississippi.Ontario	B	WMA	0.9463	F	AHY	Mississippi	Canada	Ontario	43.9328	-80.4211	8/18/2018	8	18	2018	SUMMER	OR090437	PRJNA980669	SAMN35662482
599	ON2	ON2	Mississippi.Ontario	B	WMA	0.9868	M	HY	Mississippi	Canada	Ontario	43.9328	-80.4211	8/18/2018	8	18	2018	SUMMER	OR090438	PRJNA980669	SAMN35662483
600	ON20	ON20	Mississippi.Ontario	B	HYBRID	0.8403	M	HY	Mississippi	Canada	Ontario	44.091	-78.9181	8/19/2018	8	19	2018	SUMMER	OR090439	PRJNA980669	SAMN35662484
601	ON33	ON33	Mississippi.Ontario	B	WMA	0.9046	F	AHY	Mississippi	Canada	Ontario	47.7554	-79.7047	8/14/2018	8	14	2018	SUMMER	OR090449	PRJNA980669	SAMN35662492
602	NY33	NY33	Atlantic.NY	A	HYBRID	0.8857	F	AHY	Atlantic	USA	NY	43.1013	-76.4975	8/22/2019	8	22	2019	SUMMER	OR090375	PRJNA980669	SAMN35641945
603	NY34	NY34	Atlantic.NY	B	WMA	0.9635	F	HY	Atlantic	USA	NY	43.1013	-76.4975	8/22/2019	8	22	2019	SUMMER	OR090376	PRJNA980669	SAMN35662461
604	NY64	NY-20-4	Atlantic.NY	A	HYBRID	0.8908	M	HY	Atlantic	USA	NY	42.6552	-77.0633	8/3/2020	8	3	2020	SUMMER	OR090409	PRJNA980669	SAMN35641970
605	PA14	PA14	Atlantic.PA	B	WMA	0.9059	M	HY	Atlantic	USA	PA	41.6139	-80.4139	8/26/2019	8	26	2019	SUMMER	OR090463	PRJNA980669	SAMN35662501
606	PA38	PA38	Atlantic.PA	B	WMA	0.9171	F	AHY	Atlantic	USA	PA	41.614	-80.4139	8/24/2020	8	24	2020	SUMMER	OR090488	PRJNA980669	SAMN35662514
607	PA53	PA53	Atlantic.PA	A	HYBRID	0.4063	F	AHY	Atlantic	USA	PA	40.2729	-76.2335	8/18/2020	8	18	2020	SUMMER	OR090503	PRJNA980669	SAMN35642012
608	PA54	PA54	Atlantic.PA	A	HYBRID	0.8377	M	AHY	Atlantic	USA	PA	40.2729	-76.2335	8/21/2020	8	21	2020	SUMMER	OR090504	PRJNA980669	SAMN35642013
609	PA7	PA7	Atlantic.PA	B	HYBRID	0.8945	F	AHY	Atlantic	USA	PA	41.6139	-80.4139	8/12/2019	8	12	2019	SUMMER	OR090508	PRJNA980669	SAMN35662524
610	PA8	PA8	Atlantic.PA	A	WMA	0.9395	M	HY	Atlantic	USA	PA	41.6139	-80.4139	8/12/2019	8	12	2019	SUMMER	OR090509	PRJNA980669	SAMN35642017
611	PA9	PA9	Atlantic.PA	A	HYBRID	0.8732	M	HY	Atlantic	USA	PA	41.6139	-80.4139	8/20/2019	8	20	2019	SUMMER	OR090510	PRJNA980669	SAMN35642018
612	NJ45	NJ-S5	Atlantic.NJ	A	HYBRID	0.8873	M	AHY	Atlantic	USA	NJ	39.7186	-75.021	8/9/2020	8	9	2020	SUMMER	OR090308	PRJNA980669	SAMN35641894
613	NJ46	NJ-S6	Atlantic.NJ	A	HYBRID	0.5875	M	HY	Atlantic	USA	NJ	39.7186	-75.021	8/9/2020	8	9	2020	SUMMER	OR090309	PRJNA980669	SAMN35641895
614	NJ47	NJ-S7	Atlantic.NJ	A	HYBRID	0.7804	F	HY	Atlantic	USA	NJ	39.7186	-75.021	8/9/2020	8	9	2020	SUMMER	OR090310	PRJNA980669	SAMN35641896
615	NJ55	NJ-S15	Atlantic.NJ	A	HYBRID	0.8068	M	HY	Atlantic	USA	NJ	39.3372	-74.5967	8/19/2020	8	19	2020	SUMMER	OR090319	PRJNA980669	SAMN35641904
616	NY68	NY-20-8	Atlantic.NY	A	HYBRID	0.7012	F	HY	Atlantic	USA	NY	43.2423	-76.1251	8/5/2020	8	5	2020	SUMMER	OR090413	PRJNA980669	SAMN35641974
617	NY69	NY-20-9	Atlantic.NY	A	HYBRID	0.8211	F	HY	Atlantic	USA	NY	43.0739	-76.2049	8/12/2020	8	12	2020	SUMMER	OR090414	PRJNA980669	SAMN35641975
618	PA13	PA13	Atlantic.PA	A	HYBRID	0.8886	F	HY	Atlantic	USA	PA	41.6139	-80.4139	8/26/2019	8	26	2019	SUMMER	OR090462	PRJNA980669	SAMN35641992
619	QB12	QBMALL12	Atlantic.Quebec	B	WMA	0.9294	M	AHY	Atlantic	Canada	Quebec	46.1266	-72.9082	8/21/2018	8	21	2018	SUMMER	OR090557	PRJNA980669	SAMN35662565
620	QB14	QBMALL14	Atlantic.Quebec	A	HYBRID	0.8217	M	AHY	Atlantic	Canada	Quebec	46.1266	-72.9082	8/21/2018	8	21	2018	SUMMER	OR090558	PRJNA980669	SAMN35662566
621	JIBCAN200	JIBCAN200	Central.Alberta	B	WMA	0.911	M	HY	Central	Canada	Alberta	50.3776	-111.413	8/22/2018	8	22	2018	SUMMER	OR090120	PRJNA980669	SAMN35662360
622	NJ4	NJ4	Atlantic.NJ	A	HYBRID	0.849	M	AHY	Atlantic	USA	NJ	39.7184	-75.0204	8/7/2018	8	7	2018	SUMMER	OR090302	PRJNA980669	SAMN35641889
623	NJ43	NJ-S3	Atlantic.NJ	A	WMA	0.9224	M	AHY	Atlantic	USA	NJ	39.7186	-75.021	8/9/2020	8	9	2020	SUMMER	OR090306	PRJNA980669	SAMN35641892
624	PA29	PA29	Atlantic.PA	A	HYBRID	0.7668	M	HY	Atlantic	USA	PA	41.614	-80.4139	8/13/2020	8	13	2020	SUMMER	OR090478	PRJNA980669	SAMN35642000
625	PA3	PA3	Atlantic.PA	A	HYBRID	0.7489	M	AHY	Atlantic	USA	PA	41.6139	-80.4139	8/8/2019	8	8	2019	SUMMER	OR090479	PRJNA980669	SAMN35642001
626	PA30	PA30	Atlantic.PA	B	WMA	0.9667	M	AHY	Atlantic	USA	PA	41.614	-80.4139	8/13/2020	8	13	2020	SUMMER	OR090480	PRJNA980669	SAMN35662510
627	PTDJ005	PTDJ005	Eurasia.Portugal	A	WMA	0.995	F	Unk	Eurasia	Portugal	Av. Alm. Gago Coutinho 24-40	40.664	-8.732	8/4/2008	8	4	2008	SUMMER	OR090545	PRJNA980669	SAMN35662553
628	PTDJ013	PTDJ013	Eurasia.Portugal	A	HYBRID	0.8753	M	Unk	Eurasia	Portugal	Av. Alm. Gago Coutinho 24-40	40.664	-8.732	8/4/2008	8	4	2008	SUMMER	OR090550	PRJNA980669	SAMN35662558
629	QB16	QBMALL16	Atlantic.Quebec	A	HYBRID	0.8726	M	AHY	Atlantic	Canada	Quebec	46.1266	-72.9082	8/21/2018	8	21	2018	SUMMER	OR090560	PRJNA980669	SAMN35662568
630	JIBCAN101	JIBCAN101	Mississippi.Manitoba	A	WMA	0.9746	F	HY	Mississippi	Canada	Manitoba	50.1556	-98.4293	8/17/2018	8	17	2018	SUMMER	OR090022	PRJNA980669	SAMN35641764
631	JIBCAN102	JIBCAN102	Mississippi.Manitoba	B	WMA	1	F	HY	Mississippi	Canada	Manitoba	50.1556	-98.4293	8/17/2018	8	17	2018	SUMMER	OR090023	PRJNA980669	SAMN35662288
632	NJ50	NJ-S10	Atlantic.NJ	A	HYBRID	0.6852	F	AHY	Atlantic	USA	NJ	40.8403	-74.8324	8/13/2020	8	13	2020	SUMMER	OR090314	PRJNA980669	SAMN35641900
633	NJ61	NJ-S21	Atlantic.NJ	A	HYBRID	0.7041	F	HY	Atlantic	USA	NJ	39.7186	-75.021	8/20/2020	8	20	2020	SUMMER	OR090326	PRJNA980669	SAMN35641910
634	NY3	NY3	Atlantic.NY	B	HYBRID	0.831	M	AHY	Atlantic	USA	NY	42.818	-73.8162	8/30/2018	8	30	2018	SUMMER	OR090371	PRJNA980669	SAMN35662459
635	NY36	NY36	Atlantic.NY	A	WMA	0.9064	F	AHY	Atlantic	USA	NY	42.9951	-76.7571	8/29/2019	8	29	2019	SUMMER	OR090378	PRJNA980669	SAMN35641947
636	NY37	NY37	Atlantic.NY	B	WMA	0.9593	M	HY	Atlantic	USA	NY	42.9951	-76.7571	8/29/2019	8	29	2019	SUMMER	OR090379	PRJNA980669	SAMN35662462
637	NY7	NY7	Atlantic.NY	A	HYBRID	0.7898	F	HY	Atlantic	USA	NY	42.818	-73.8162	8/30/2018	8	30	2018	SUMMER	OR090415	PRJNA980669	SAMN35641976
638	NY70	NY-20-10	Atlantic.NY	B	HYBRID	0.8677	M	AHY	Atlantic	USA	NY	43.0739	-76.2049	8/12/2020	8	12	2020	SUMMER	OR090416	PRJNA980669	SAMN35662470
639	NY77	NY-20-17	Atlantic.NY	A	HYBRID	0.8928	F	L	Atlantic	USA	NY	42.4942	-77.1193	8/26/2020	8	26	2020	SUMMER	OR090423	PRJNA980669	SAMN35641981
640	NY78	NY-20-18	Atlantic.NY	A	WMA	0.9642	F	AHY	Atlantic	USA	NY	43.0739	-76.2049	8/31/2020	8	31	2020	SUMMER	OR090424	PRJNA980669	SAMN35641982
641	NY8	NY8	Atlantic.NY	B	HYBRID	0.7927	M	HY	Atlantic	USA	NY	42.818	-73.8162	8/30/2018	8	30	2018	SUMMER	OR090426	PRJNA980669	SAMN35662473
642	JIBCAN142	JIBCAN142	Central.Saskatchewan	B	WMA	0.9658	F	HY	Central	Canada	Saskatchewan	51.011	-102.502	8/19/2018	8	19	2018	SUMMER	OR090063	PRJNA980669	SAMN35662316
643	ON22	ON22	Mississippi.Ontario	B	WMA	0.9544	M	HY	Mississippi	Canada	Ontario	47.7554	-79.7047	8/14/2018	8	14	2018	SUMMER	OR090440	PRJNA980669	SAMN35662485
644	ON24	ON24	Mississippi.Ontario	B	WMA	0.9765	F	AHY	Mississippi	Canada	Ontario	48.592	-79.886	8/15/2018	8	15	2018	SUMMER	OR090441	PRJNA980669	SAMN35662486
645	PA55	PA55	Atlantic.PA	A	HYBRID	0.832	M	HY	Atlantic	USA	PA	40.2729	-76.2335	8/31/2020	8	31	2020	SUMMER	OR090505	PRJNA980669	SAMN35642014
646	QB1	QBMALL1	Atlantic.Quebec	A	WMA	0.9103	M	AHY	Atlantic	Canada	Quebec	46.1266	-72.9082	8/21/2018	8	21	2018	SUMMER	OR090554	PRJNA980669	SAMN35662562
647	QB10	QBMALL10	Atlantic.Quebec	A	HYBRID	0.866	M	AHY	Atlantic	Canada	Quebec	46.1266	-72.9082	8/21/2018	8	21	2018	SUMMER	OR090555	PRJNA980669	SAMN35662563
648	QB11	QBMALL11	Atlantic.Quebec	B	WMA	0.9512	M	AHY	Atlantic	Canada	Quebec	46.1266	-72.9082	8/21/2018	8	21	2018	SUMMER	OR090556	PRJNA980669	SAMN35662564
649	QB15	QBMALL15	Atlantic.Quebec	B	HYBRID	0.881	M	AHY	Atlantic	Canada	Quebec	46.1266	-72.9082	8/21/2018	8	21	2018	SUMMER	OR090559	PRJNA980669	SAMN35662567
650	JIBCAN103	JIBCAN103	Mississippi.Manitoba	A	WMA	0.9837	M	HY	Mississippi	Canada	Manitoba	50.1556	-98.4293	8/17/2018	8	17	2018	SUMMER	OR090024	PRJNA980669	SAMN35641765
651	JIBCAN104	JIBCAN104	Mississippi.Manitoba	B	HYBRID	0.8763	F	HY	Mississippi	Canada	Manitoba	50.1556	-98.4293	8/17/2018	8	17	2018	SUMMER	OR090025	PRJNA980669	SAMN35662289
652	NY31	NY31	Atlantic.NY	A	WMA	0.9038	F	AHY	Atlantic	USA	NY	44.2815	-74.1387	8/3/2019	8	3	2019	SUMMER	OR090373	PRJNA980669	SAMN35641943
653	NY32	NY32	Atlantic.NY	A	HYBRID	0.8883	F	HY	Atlantic	USA	NY	44.2815	-74.1387	8/3/2019	8	3	2019	SUMMER	OR090374	PRJNA980669	SAMN35641944
654	NY66	NY-20-6	Atlantic.NY	A	WMA	0.9602	M	HY	Atlantic	USA	NY	42.6552	-77.0633	8/3/2020	8	3	2020	SUMMER	OR090411	PRJNA980669	SAMN35641972
655	NY71	NY-20-11	Atlantic.NY	B	WMA	0.9104	F	HY	Atlantic	USA	NY	43.0739	-76.2049	8/12/2020	8	12	2020	SUMMER	OR090417	PRJNA980669	SAMN35662471
656	PA12	PA12	Atlantic.PA	A	HYBRID	0.6768	F	AHY	Atlantic	USA	PA	41.6139	-80.4139	8/26/2019	8	26	2019	SUMMER	OR090461	PRJNA980669	SAMN35641991
657	PA31	PA31	Atlantic.PA	B	HYBRID	0.8445	M	AHY	Atlantic	USA	PA	41.614	-80.4139	8/13/2020	8	13	2020	SUMMER	OR090481	PRJNA980669	SAMN35662511
658	PA32	PA32	Atlantic.PA	A	HYBRID	0.8219	M	HY	Atlantic	USA	PA	41.614	-80.4139	8/13/2020	8	13	2020	SUMMER	OR090482	PRJNA980669	SAMN35642002
659	PA33	PA33	Atlantic.PA	B	HYBRID	0.8238	F	HY	Atlantic	USA	PA	41.614	-80.4139	8/13/2020	8	13	2020	SUMMER	OR090483	PRJNA980669	SAMN35662512
660	WI31	WI31	Mississippi.WI	B	HYBRID	0.8772	M	AHY	Mississippi	USA	WI	44.6889	-89.916	8/14/2020	8	14	2020	SUMMER	OR090756	PRJNA980669	SAMN35662764
661	PA56	PA56	Atlantic.PA	A	HYBRID	0.7363	M	AHY	Atlantic	USA	PA	40.2729	-76.2335	8/31/2020	8	31	2020	SUMMER	OR090506	PRJNA980669	SAMN35642015
662	JIBCAN105	JIBCAN105	Mississippi.Manitoba	B	WMA	0.9345	F	HY	Mississippi	Canada	Manitoba	50.1556	-98.4293	8/17/2018	8	17	2018	SUMMER	OR090026	PRJNA980669	SAMN35662290
663	PA28	PA28	Atlantic.PA	A	WMA	0.9721	F	HY	Atlantic	USA	PA	41.614	-80.4139	8/13/2020	8	13	2020	SUMMER	OR090477	PRJNA980669	SAMN35641999
664	PTDJ024	PTDJ024	Eurasia.Portugal	A	HYBRID	0.8852	F	Unk	Eurasia	Portugal	Av. Alm. Gago Coutinho 24-40	40.664	-8.732	8/4/2008	8	4	2008	SUMMER	OR090552	PRJNA980669	SAMN35662560
665	JIBCAN106	JIBCAN106	Mississippi.Manitoba	A	WMA	0.9533	F	HY	Mississippi	Canada	Manitoba	50.1556	-98.4293	8/17/2018	8	17	2018	SUMMER	OR090027	PRJNA980669	SAMN35641766
666	JIBCAN107	JIBCAN107	Mississippi.Manitoba	B	WMA	0.9796	M	HY	Mississippi	Canada	Manitoba	50.1556	-98.4293	8/17/2018	8	17	2018	SUMMER	OR090028	PRJNA980669	SAMN35662291
667	NJ42	NJ-S2	Atlantic.NJ	A	HYBRID	0.8482	M	AHY	Atlantic	USA	NJ	39.7186	-75.021	8/9/2020	8	9	2020	SUMMER	OR090305	PRJNA980669	SAMN35641891
668	NJ51	NJ-S11	Atlantic.NJ	B	HYBRID	0.7753	F	AHY	Atlantic	USA	NJ	40.8403	-74.8324	8/13/2020	8	13	2020	SUMMER	OR090315	PRJNA980669	SAMN35662445
669	NJ52	NJ-S12	Atlantic.NJ	A	HYBRID	0.6577	F	HY	Atlantic	USA	NJ	40.8403	-74.8324	8/13/2020	8	13	2020	SUMMER	OR090316	PRJNA980669	SAMN35641901
670	NJ6	NJ6	Atlantic.NJ	A	HYBRID	0.6078	M	AHY	Atlantic	USA	NJ	40.0528	-74.1272	8/15/2018	8	15	2018	SUMMER	OR090324	PRJNA980669	SAMN35641908
671	NJ60	NJ-S20	Atlantic.NJ	A	HYBRID	0.6957	F	AHY	Atlantic	USA	NJ	39.7186	-75.021	8/20/2020	8	20	2020	SUMMER	OR090325	PRJNA980669	SAMN35641909
672	NY67	NY-20-7	Atlantic.NY	A	HYBRID	0.7517	M	HY	Atlantic	USA	NY	43.2423	-76.1251	8/5/2020	8	5	2020	SUMMER	OR090412	PRJNA980669	SAMN35641973
673	NY72	NY-20-12	Atlantic.NY	A	HYBRID	0.8136	M	HY	Atlantic	USA	NY	43.0739	-76.2049	8/12/2020	8	12	2020	SUMMER	OR090418	PRJNA980669	SAMN35641977
674	NY73	NY-20-13	Atlantic.NY	A	HYBRID	0.8857	F	AHY	Atlantic	USA	NY	43.0739	-76.2049	8/22/2020	8	22	2020	SUMMER	OR090419	PRJNA980669	SAMN35641978
675	PA34	PA34	Atlantic.PA	A	WMA	0.985	F	AHY	Atlantic	USA	PA	41.614	-80.4139	8/13/2020	8	13	2020	SUMMER	OR090484	PRJNA980669	SAMN35642003
676	PTDJ006	PTDJ006	Eurasia.Portugal	A	WMA	0.9223	M	Unk	Eurasia	Portugal	Av. Alm. Gago Coutinho 24-40	40.664	-8.732	8/4/2008	8	4	2008	SUMMER	OR090546	PRJNA980669	SAMN35662554
677	PTDJ007	PTDJ007	Eurasia.Portugal	A	HYBRID	0.8846	M	Unk	Eurasia	Portugal	Av. Alm. Gago Coutinho 24-40	40.664	-8.732	8/4/2008	8	4	2008	SUMMER	OR090547	PRJNA980669	SAMN35662555
678	PTDJ008	PTDJ008	Eurasia.Portugal	A	WMA	1	M	Unk	Eurasia	Portugal	Av. Alm. Gago Coutinho 24-40	40.664	-8.732	8/4/2008	8	4	2008	SUMMER	OR090548	PRJNA980669	SAMN35662556
679	QB24	QBMALL24	Atlantic.Quebec	B	HYBRID	0.759	M	AHY	Atlantic	Canada	Quebec	46.1266	-72.9082	8/21/2018	8	21	2018	SUMMER	OR090568	PRJNA980669	SAMN35662576
680	QB25	QBMALL25	Atlantic.Quebec	B	WMA	0.9164	M	AHY	Atlantic	Canada	Quebec	46.1266	-72.9082	8/21/2018	8	21	2018	SUMMER	OR090569	PRJNA980669	SAMN35662577
681	QB26	QBMALL26	Atlantic.Quebec	A	HYBRID	0.8297	M	AHY	Atlantic	Canada	Quebec	46.1266	-72.9082	8/21/2018	8	21	2018	SUMMER	OR090570	PRJNA980669	SAMN35662578
682	JIBCAN108	JIBCAN108	Mississippi.Manitoba	B	HYBRID	0.8813	M	HY	Mississippi	Canada	Manitoba	50.1556	-98.4293	8/17/2018	8	17	2018	SUMMER	OR090029	PRJNA980669	SAMN35662292
683	JIBCAN109	JIBCAN109	Mississippi.Manitoba	A	WMA	0.9847	M	HY	Mississippi	Canada	Manitoba	50.1557	-98.4286	8/17/2018	8	17	2018	SUMMER	OR090030	PRJNA980669	SAMN35641767
684	JIBCAN110	JIBCAN110	Mississippi.Manitoba	B	WMA	0.9365	M	HY	Mississippi	Canada	Manitoba	50.1557	-98.4286	8/17/2018	8	17	2018	SUMMER	OR090031	PRJNA980669	SAMN35662293
685	NJ48	NJ-S8	Atlantic.NJ	A	HYBRID	0.84	M	AHY	Atlantic	USA	NJ	40.8403	-74.8324	8/13/2020	8	13	2020	SUMMER	OR090311	PRJNA980669	SAMN35641897
686	NJ53	NJ-S13	Atlantic.NJ	A	HYBRID	0.689	M	HY	Atlantic	USA	NJ	40.8403	-74.8324	8/13/2020	8	13	2020	SUMMER	OR090317	PRJNA980669	SAMN35641902
687	NJ54	NJ-S14	Atlantic.NJ	A	HYBRID	0.6597	F	AHY	Atlantic	USA	NJ	39.3372	-74.5967	8/19/2020	8	19	2020	SUMMER	OR090318	PRJNA980669	SAMN35641903
688	NY35	NY35	Atlantic.NY	A	WMA	0.9342	M	HY	Atlantic	USA	NY	43.1013	-76.4975	8/22/2019	8	22	2019	SUMMER	OR090377	PRJNA980669	SAMN35641946
689	PA15	PA15	Atlantic.PA	A	WMA	0.9368	M	AHY	Atlantic	USA	PA	41.6139	-80.4139	8/26/2019	8	26	2019	SUMMER	OR090464	PRJNA980669	SAMN35641993
690	PA16	PA16	Atlantic.PA	B	WMA	1	M	AHY	Atlantic	USA	PA	41.6139	-80.4139	8/28/2019	8	28	2019	SUMMER	OR090465	PRJNA980669	SAMN35662502
691	PA17	PA17	Atlantic.PA	B	WMA	0.9017	M	HY	Atlantic	USA	PA	41.6139	-80.4139	8/28/2019	8	28	2019	SUMMER	OR090466	PRJNA980669	SAMN35662503
692	PA18	PA18	Atlantic.PA	A	HYBRID	0.8011	F	HY	Atlantic	USA	PA	41.6139	-80.4139	8/28/2019	8	28	2019	SUMMER	OR090467	PRJNA980669	SAMN35641994
693	PA2	PA2	Atlantic.PA	A	HYBRID	0.8574	F	HY	Atlantic	USA	PA	41.6139	-80.4139	8/8/2019	8	8	2019	SUMMER	OR090469	PRJNA980669	SAMN35641995
694	PA35	PA35	Atlantic.PA	B	WMA	0.9899	M	AHY	Atlantic	USA	PA	41.614	-80.4139	8/24/2020	8	24	2020	SUMMER	OR090485	PRJNA980669	SAMN35662513
695	PTDJ009	PTDJ009	Eurasia.Portugal	A	WMA	0.8959	F	Unk	Eurasia	Portugal	Av. Alm. Gago Coutinho 24-40	40.664	-8.732	8/4/2008	8	4	2008	SUMMER	OR090549	PRJNA980669	SAMN35662557
696	NJ41	NJ-S1	Atlantic.NJ	A	HYBRID	0.8487	F	HY	Atlantic	USA	NJ	39.7186	-75.021	8/9/2020	8	9	2020	SUMMER	OR090304	PRJNA980669	SAMN35641890
697	NJ49	NJ-S9	Atlantic.NJ	A	HYBRID	0.6127	M	AHY	Atlantic	USA	NJ	40.8403	-74.8324	8/13/2020	8	13	2020	SUMMER	OR090312	PRJNA980669	SAMN35641898
698	NJ5	NJ5	Atlantic.NJ	A	HYBRID	0.8087	M	AHY	Atlantic	USA	NJ	39.7143	-75.0271	8/7/2018	8	7	2018	SUMMER	OR090313	PRJNA980669	SAMN35641899
699	PA27	PA27	Atlantic.PA	A	WMA	0.9275	F	AHY	Atlantic	USA	PA	41.614	-80.4139	8/13/2020	8	13	2020	SUMMER	OR090476	PRJNA980669	SAMN35641998
700	QB17	QBMALL17	Atlantic.Quebec	A	HYBRID	0.7908	M	AHY	Atlantic	Canada	Quebec	46.1266	-72.9082	8/21/2018	8	21	2018	SUMMER	OR090561	PRJNA980669	SAMN35662569
701	NY6	NY6	Atlantic.NY	A	HYBRID	0.8259	F	HY	Atlantic	USA	NY	42.818	-73.8162	8/30/2018	8	30	2018	SUMMER	OR090404	PRJNA980669	SAMN35641965
702	NY65	NY-20-5	Atlantic.NY	A	WMA	0.9591	F	AHY	Atlantic	USA	NY	42.6552	-77.0633	8/3/2020	8	3	2020	SUMMER	OR090410	PRJNA980669	SAMN35641971
703	PA10	PA10	Atlantic.PA	B	WMA	0.9924	M	AHY	Atlantic	USA	PA	41.6139	-80.4139	8/20/2019	8	20	2019	SUMMER	OR090459	PRJNA980669	SAMN35662500
704	PA11	PA11	Atlantic.PA	A	WMA	0.9149	F	HY	Atlantic	USA	PA	41.6139	-80.4139	8/21/2019	8	21	2019	SUMMER	OR090460	PRJNA980669	SAMN35641990
705	PA36	PA36	Atlantic.PA	A	WMA	0.9477	F	HY	Atlantic	USA	PA	41.614	-80.4139	8/24/2020	8	24	2020	SUMMER	OR090486	PRJNA980669	SAMN35642004
706	PA6	PA6	Atlantic.PA	A	HYBRID	0.854	F	HY	Atlantic	USA	PA	41.6139	-80.4139	8/12/2019	8	12	2019	SUMMER	OR090507	PRJNA980669	SAMN35642016
707	JIBCAN197	JIBCAN197	Central.Alberta	B	WMA	0.9554	M	AHY	Central	Canada	Alberta	50.3776	-111.413	8/22/2018	8	22	2018	SUMMER	OR090117	PRJNA980669	SAMN35662357
708	JIBCAN111	JIBCAN111	Mississippi.Manitoba	B	WMA	0.9811	M	HY	Mississippi	Canada	Manitoba	50.1557	-98.4286	8/17/2018	8	17	2018	SUMMER	OR090032	PRJNA980669	SAMN35662294
709	JIBCAN112	JIBCAN112	Mississippi.Manitoba	B	WMA	0.9296	M	HY	Mississippi	Canada	Manitoba	50.1557	-98.4286	8/17/2018	8	17	2018	SUMMER	OR090033	PRJNA980669	SAMN35662295
710	CWA14	CWA14	Pacific.CA	A	HYBRID	0.7727	F	I	Pacific	USA	CA	41.8994	-121.525	8/8/2020	8	8	2020	SUMMER	OR089665	PRJNA980669	SAMN35641482
711	CT90	CT90	Atlantic.CT	B	HYBRID	0.8525	F	L	Atlantic	USA	CT	41.7139	-71.3269	8/7/2020	8	7	2020	SUMMER	OR089659	PRJNA980669	SAMN35662198
712	CT9	CT9	Atlantic.CT	A	HYBRID	0.8399	M	HY	Atlantic	USA	CT	41.726	-72.9315	8/6/2018	8	6	2018	SUMMER	OR089658	PRJNA980669	SAMN35641481
713	CT89	CT89	Atlantic.CT	B	WMA	0.95	F	L	Atlantic	USA	CT	41.7139	-71.3269	8/7/2020	8	7	2020	SUMMER	OR089657	PRJNA980669	SAMN35662197
714	CT88	CT88	Atlantic.CT	A	HYBRID	0.759	M	AHY	Atlantic	USA	CT	41.7063	-72.7928	8/27/2020	8	27	2020	SUMMER	OR089656	PRJNA980669	SAMN35641480
715	CT87	CT87	Atlantic.CT	B	HYBRID	0.8449	F	AHY	Atlantic	USA	CT	41.7063	-72.7928	8/27/2020	8	27	2020	SUMMER	OR089655	PRJNA980669	SAMN35662196
716	CT86	CT86	Atlantic.CT	A	HYBRID	0.846	F	L	Atlantic	USA	CT	41.9195	-71.9099	8/18/2020	8	18	2020	SUMMER	OR089654	PRJNA980669	SAMN35641479
717	CT85	CT85	Atlantic.CT	A	HYBRID	0.8658	F	HY	Atlantic	USA	CT	41.9195	-71.9099	8/18/2020	8	18	2020	SUMMER	OR089653	PRJNA980669	SAMN35641478
718	CT84	CT84	Atlantic.CT	B	HYBRID	0.8456	M	AHY	Atlantic	USA	CT	41.9195	-71.9099	8/18/2020	8	18	2020	SUMMER	OR089652	PRJNA980669	SAMN35662195
719	CT83	CT83	Atlantic.CT	A	HYBRID	0.8559	M	HY	Atlantic	USA	CT	41.9195	-71.9099	8/18/2020	8	18	2020	SUMMER	OR089651	PRJNA980669	SAMN35641477
720	CT82	CT82	Atlantic.CT	A	HYBRID	0.8497	F	AHY	Atlantic	USA	CT	41.9195	-71.9099	8/18/2020	8	18	2020	SUMMER	OR089650	PRJNA980669	SAMN35641476
721	JIBCAN113	JIBCAN113	Mississippi.Manitoba	A	WMA	0.9479	M	AHY	Mississippi	Canada	Manitoba	50.1557	-98.4286	8/17/2018	8	17	2018	SUMMER	OR090034	PRJNA980669	SAMN35641768
722	JIBCAN114	JIBCAN114	Mississippi.Manitoba	B	WMA	0.9522	F	HY	Mississippi	Canada	Manitoba	50.1557	-98.4286	8/17/2018	8	17	2018	SUMMER	OR090035	PRJNA980669	SAMN35662296
723	JIBCAN115	JIBCAN115	Mississippi.Manitoba	A	WMA	0.9869	M	HY	Mississippi	Canada	Manitoba	50.1557	-98.4286	8/17/2018	8	17	2018	SUMMER	OR090036	PRJNA980669	SAMN35641769
724	JIBCAN117	JIBCAN117	Mississippi.Manitoba	A	WMA	0.9494	M	HY	Mississippi	Canada	Manitoba	50.1557	-98.4286	8/17/2018	8	17	2018	SUMMER	OR090038	PRJNA980669	SAMN35641770
725	JIBCAN118	JIBCAN118	Mississippi.Manitoba	B	WMA	0.9622	F	HY	Mississippi	Canada	Manitoba	50.1557	-98.4286	8/17/2018	8	17	2018	SUMMER	OR090039	PRJNA980669	SAMN35662298
726	JIBCAN119	JIBCAN119	Mississippi.Manitoba	B	WMA	0.9813	F	AHY	Mississippi	Canada	Manitoba	50.4822	-98.8581	8/17/2018	8	17	2018	SUMMER	OR090040	PRJNA980669	SAMN35662299
727	JIBCAN120	JIBCAN120	Mississippi.Manitoba	B	HYBRID	0.8634	F	HY	Mississippi	Canada	Manitoba	50.4822	-98.8581	8/17/2018	8	17	2018	SUMMER	OR090041	PRJNA980669	SAMN35662300
728	JIBCAN121	JIBCAN121	Mississippi.Manitoba	A	HYBRID	0.8502	M	AHY	Mississippi	Canada	Manitoba	50.4398	-98.8764	8/17/2018	8	17	2018	SUMMER	OR090042	PRJNA980669	SAMN35641771
729	JIBCAN122	JIBCAN122	Mississippi.Manitoba	A	WMA	0.9972	M	AHY	Mississippi	Canada	Manitoba	50.4398	-98.8764	8/17/2018	8	17	2018	SUMMER	OR090043	PRJNA980669	SAMN35641772
730	JIBCAN123	JIBCAN123	Mississippi.Manitoba	B	WMA	1	M	HY	Mississippi	Canada	Manitoba	50.4398	-98.8764	8/17/2018	8	17	2018	SUMMER	OR090044	PRJNA980669	SAMN35662301
731	JIBCAN124	JIBCAN124	Mississippi.Manitoba	B	WMA	1	M	HY	Mississippi	Canada	Manitoba	50.4398	-98.8764	8/17/2018	8	17	2018	SUMMER	OR090045	PRJNA980669	SAMN35662302
732	JIBCAN125	JIBCAN125	Mississippi.Manitoba	A	HYBRID	0.8921	M	AHY	Mississippi	Canada	Manitoba	50.4398	-98.8764	8/17/2018	8	17	2018	SUMMER	OR090046	PRJNA980669	SAMN35641773
733	CT34	CT34	Atlantic.CT	A	HYBRID	0.7674	M	AHY	Atlantic	USA	CT	41.5499	-72.8343	8/20/2018	8	20	2018	SUMMER	OR089601	PRJNA980669	SAMN35641433
734	CT33	CT33	Atlantic.CT	A	HYBRID	0.888	M	HY	Atlantic	USA	CT	41.5499	-72.8343	8/20/2018	8	20	2018	SUMMER	OR089600	PRJNA980669	SAMN35641432
735	CT73	CT73	Atlantic.CT	A	HYBRID	0.7735	M	HY	Atlantic	USA	CT	41.5483	-72.7742	8/13/2020	8	13	2020	SUMMER	OR089640	PRJNA980669	SAMN35641467
736	SE44	SE44	Eurasia.Sweden.GFM	A	GFM	0.2092	M	HY	Eurasia	Sweden.GFM	Sävsås	56.9332	13.5908	8/xx/2012	8	--	2012	SUMMER	OR090646	PRJNA980669	SAMN35662654
737	WI8	WI8	Mississippi.WI	DIDN'T WORK	WMA	1	M	HY	Mississippi	USA	WI	44.6889	-89.916	8/11/2020	8	11	2020	SUMMER	--	PRJNA980669	SAMN35662788
738	ME46	ME46	Atlantic.ME	B	HYBRID	0.813	F	AHY	Atlantic	USA	ME	46.6772	-67.9028	8/22/2018	8	22	2018	SUMMER	OR090228	PRJNA980669	SAMN35662421
739	ME44	ME44	Atlantic.ME	A	WMA	0.928	M	HY	Atlantic	USA	ME	46.6772	-67.9028	8/22/2018	8	22	2018	SUMMER	OR090227	PRJNA980669	SAMN35641836
740	CT78	CT78	Atlantic.CT	A	HYBRID	0.8208	M	AHY	Atlantic	USA	CT	41.5498	-72.8353	8/14/2020	8	14	2020	SUMMER	OR089645	PRJNA980669	SAMN35641471
741	CT30	CT30	Atlantic.CT	A	HYBRID	0.8462	M	AHY	Atlantic	USA	CT	41.5499	-72.8343	8/20/2018	8	20	2018	SUMMER	OR089597	PRJNA980669	SAMN35641429
742	FIOU002	FIOU002	Eurasia.Finland	A	WMA	0.9101	M	Unk	Eurasia	Finland	Saapaskarinselkä	65.057	25.197	8/6/2008	8	6	2008	SUMMER	OR089706	PRJNA980669	SAMN35641514
743	EETA015	EETA015	Eurasia.Estonia	A	WMA	0.9028	F	Unk	Eurasia	Estonia	Ahunapalu	58.324	27.178	8/20/2008	8	20	2008	SUMMER	OR089683	PRJNA980669	SAMN35641491
744	EETA014	EETA014	Eurasia.Estonia	A	WMA	0.9029	F	Unk	Eurasia	Estonia	Ahunapalu	58.324	27.178	8/20/2008	8	20	2008	SUMMER	OR089682	PRJNA980669	SAMN35641490
745	EETA008	EETA008	Eurasia.Estonia	A	WMA	0.9163	F	Unk	Eurasia	Estonia	Ahunapalu	58.324	27.178	8/20/2008	8	20	2008	SUMMER	OR089681	PRJNA980669	SAMN35641489
746	EETA007	EETA007	Eurasia.Estonia	A	WMA	0.9247	F	Unk	Eurasia	Estonia	Ahunapalu	58.324	27.178	8/20/2008	8	20	2008	SUMMER	OR089680	PRJNA980669	SAMN35641488
747	EETA003	EETA003	Eurasia.Estonia	A	WMA	0.9513	M	Unk	Eurasia	Estonia	Ahunapalu	58.324	27.178	8/20/2008	8	20	2008	SUMMER	OR089679	PRJNA980669	SAMN35641487
748	JIBCAN126	JIBCAN126	Central.Saskatchewan	B	WMA	1	M	HY	Central	Canada	Saskatchewan	51.1968	-102.571	8/19/2018	8	19	2018	SUMMER	OR090047	PRJNA980669	SAMN35662303
749	JIBCAN127	JIBCAN127	Central.Saskatchewan	B	WMA	1	F	AHY	Central	Canada	Saskatchewan	51.1968	-102.571	8/19/2018	8	19	2018	SUMMER	OR090048	PRJNA980669	SAMN35662304
750	JIBCAN128	JIBCAN128	Central.Saskatchewan	B	WMA	1	M	AHY	Central	Canada	Saskatchewan	51.1968	-102.571	8/19/2018	8	19	2018	SUMMER	OR090049	PRJNA980669	SAMN35662305
751	JIBCAN129	JIBCAN129	Central.Saskatchewan	B	WMA	0.9684	F	HY	Central	Canada	Saskatchewan	51.1968	-102.571	8/19/2018	8	19	2018	SUMMER	OR090050	PRJNA980669	SAMN35662306
752	JIBCAN130	JIBCAN130	Central.Saskatchewan	B	WMA	0.9774	F	HY	Central	Canada	Saskatchewan	51.1968	-102.571	8/19/2018	8	19	2018	SUMMER	OR090051	PRJNA980669	SAMN35662307
753	JIBCAN131	JIBCAN131	Central.Saskatchewan	B	WMA	0.9942	M	AHY	Central	Canada	Saskatchewan	51.0963	-102.513	8/19/2018	8	19	2018	SUMMER	OR090052	PRJNA980669	SAMN35662308
754	JIBCAN132	JIBCAN132	Central.Saskatchewan	B	WMA	1	M	AHY	Central	Canada	Saskatchewan	51.0963	-102.513	8/19/2018	8	19	2018	SUMMER	OR090053	PRJNA980669	SAMN35662309
755	JIBCAN133	JIBCAN133	Central.Saskatchewan	A	WMA	1	M	AHY	Central	Canada	Saskatchewan	51.0963	-102.513	8/19/2018	8	19	2018	SUMMER	OR090054	PRJNA980669	SAMN35641774
756	JIBCAN134	JIBCAN134	Central.Saskatchewan	A	WMA	0.945	M	AHY	Central	Canada	Saskatchewan	51.0592	-102.498	8/19/2018	8	19	2018	SUMMER	OR090055	PRJNA980669	SAMN35641775
757	SE5	SE5	Eurasia.Sweden.GFM	A	GFM	0.3457	M	HY	Eurasia	Sweden.GFM	Sävsås	56.9332	13.5908	8/xx/2012	8	--	2012	SUMMER	OR090648	PRJNA980669	SAMN35662656
758	WI34	WI34	Mississippi.WI	B	WMA	1	F	HY	Mississippi	USA	WI	44.6889	-89.916	8/14/2020	8	14	2020	SUMMER	OR090758	PRJNA980669	SAMN35662767
759	WI35	WI35	Mississippi.WI	B	WMA	0.938	M	HY	Mississippi	USA	WI	44.6889	-89.916	8/14/2020	8	14	2020	SUMMER	OR090759	PRJNA980669	SAMN35662768
760	WI36	WI36	Mississippi.WI	B	HYBRID	0.8864	M	HY	Mississippi	USA	WI	44.6889	-89.916	8/14/2020	8	14	2020	SUMMER	OR090760	PRJNA980669	SAMN35662769
761	WI37	WI37	Mississippi.WI	A	WMA	0.9122	F	HY	Mississippi	USA	WI	44.6889	-89.916	8/14/2020	8	14	2020	SUMMER	OR090761	PRJNA980669	SAMN35662770
762	WI38	WI38	Mississippi.WI	A	WMA	0.9114	F	HY	Mississippi	USA	WI	44.6889	-89.916	8/14/2020	8	14	2020	SUMMER	OR090762	PRJNA980669	SAMN35662771
763	WI39	WI39	Mississippi.WI	A	WMA	0.903	M	AHY	Mississippi	USA	WI	44.6889	-89.916	8/14/2020	8	14	2020	SUMMER	OR090763	PRJNA980669	SAMN35662772
764	WI4	WI4	Mississippi.WI	A	WMA	0.9332	F	HY	Mississippi	USA	WI	44.6889	-89.916	8/11/2020	8	11	2020	SUMMER	OR090764	PRJNA980669	SAMN35662773
765	PL6004	PL6004	TX.FERAL	A	Khaki Campbell	0	F	Unk	GFM	USA	TX	31.8208	-106.563	8/25/2017	8	25	2017	SUMMER	MN734496	PRJNA591912	SAMN13391113
766	GLNU014	GLNU014	Eurasia.Greenland	A	WMA	1	M	Unk	Eurasia	Greenland	Nuuk	64.19	-51.708	8/4/2008	8	4	2008	SUMMER	OR089760	PRJNA980669	SAMN35641568
767	GLNU013	GLNU013	Eurasia.Greenland	A	WMA	1	M	Unk	Eurasia	Greenland	Nuuk	64.19	-51.708	8/4/2008	8	4	2008	SUMMER	OR089759	PRJNA980669	SAMN35641567
768	HHM164	HHM164	Atlantic.MA	A	HYBRID	0.7484	M	HY	Atlantic	USA	MA	42.5506	-72.0106	8/1/2019	8	1	2019	SUMMER	OR089819	PRJNA980669	SAMN35641622
769	HHM163	HHM163	Atlantic.MA	A	HYBRID	0.8067	M	AHY	Atlantic	USA	MA	42.5506	-72.0106	8/1/2019	8	1	2019	SUMMER	OR089818	PRJNA980669	SAMN35641621
770	HHM162	HHM162	Atlantic.MA	A	HYBRID	0.7496	F	HY	Atlantic	USA	MA	42.5506	-72.0106	8/1/2019	8	1	2019	SUMMER	OR089817	PRJNA980669	SAMN35641620
771	HHM161	HHM161	Atlantic.MA	B	HYBRID	0.7581	F	AHY	Atlantic	USA	MA	42.375	-71.375	8/6/2018	8	6	2018	SUMMER	OR089816	PRJNA980669	SAMN35662217
772	HHM160	HHM160	Atlantic.MA	A	HYBRID	0.6776	F	HY	Atlantic	USA	MA	42.375	-71.375	8/6/2018	8	6	2018	SUMMER	OR089815	PRJNA980669	SAMN35641619
773	HHM159	HHM159	Atlantic.MA	A	HYBRID	0.8175	F	L	Atlantic	USA	MA	42.375	-71.375	8/6/2018	8	6	2018	SUMMER	OR089813	PRJNA980669	SAMN35641617
774	HHM158	HHM158	Atlantic.MA	A	HYBRID	0.715	F	HY	Atlantic	USA	MA	42.375	-71.375	8/6/2018	8	6	2018	SUMMER	OR089812	PRJNA980669	SAMN35641616
775	HHM157	HHM157	Atlantic.MA	A	HYBRID	0.777	M	L	Atlantic	USA	MA	42.375	-71.375	8/6/2018	8	6	2018	SUMMER	OR089811	PRJNA980669	SAMN35641615
776	HHM156	HHM156	Atlantic.MA	A	HYBRID	0.7526	M	L	Atlantic	USA	MA	42.375	-71.375	8/6/2018	8	6	2018	SUMMER	OR089810	PRJNA980669	SAMN35641614
777	WI27	WI27	Mississippi.WI	B	WMA	0.9463	M	HY	Mississippi	USA	WI	44.5209	-88.6201	8/11/2020	8	11	2020	SUMMER	OR090751	PRJNA980669	SAMN35662759
778	WI28	WI28	Mississippi.WI	B	WMA	0.9608	M	HY	Mississippi	USA	WI	44.5209	-88.6201	8/11/2020	8	11	2020	SUMMER	OR090752	PRJNA980669	SAMN35662760
779	WI29	WI29	Mississippi.WI	B	HYBRID	0.7168	F	AHY	Mississippi	USA	WI	44.5209	-88.6201	8/11/2020	8	11	2020	SUMMER	OR090753	PRJNA980669	SAMN35662761
780	WI3	WI3	Mississippi.WI	B	HYBRID	0.8471	M	AHY	Mississippi	USA	WI	44.6889	-89.916	8/11/2020	8	11	2020	SUMMER	OR090754	PRJNA980669	SAMN35662762
781	PL3243	PL3243	Central.TX	B	WMA	0.9737	M	AHY	Central	USA	TX	31.8237	-106.565	8/16/2017	8	16	2017	SUMMER	ON721559	PRJNA800412	SAMN25246055
782	WI40	WI40	Mississippi.WI	A	WMA	0.9908	F	HY	Mississippi	USA	WI	44.6889	-89.916	8/14/2020	8	14	2020	SUMMER	OR090765	PRJNA980669	SAMN35662774
783	WI41	WI41	Mississippi.WI	A	WMA	0.9918	F	AHY	Mississippi	USA	WI	44.6889	-89.916	8/21/2020	8	21	2020	SUMMER	OR090766	PRJNA980669	SAMN35662775
784	WI42	WI42	Mississippi.WI	A	WMA	0.9254	M	AHY	Mississippi	USA	WI	44.6889	-89.916	8/21/2020	8	21	2020	SUMMER	OR090767	PRJNA980669	SAMN35662776
785	WI43	WI43	Mississippi.WI	B	WMA	0.9769	F	HY	Mississippi	USA	WI	44.6889	-89.916	8/21/2020	8	21	2020	SUMMER	OR090768	PRJNA980669	SAMN35662777
786	WI44	WI44	Mississippi.WI	B	WMA	0.9682	M	HY	Mississippi	USA	WI	44.6889	-89.916	8/21/2020	8	21	2020	SUMMER	OR090769	PRJNA980669	SAMN35662778
787	WI45	WI45	Mississippi.WI	A	HYBRID	0.6881	M	AHY	Mississippi	USA	WI	44.6889	-89.916	8/21/2020	8	21	2020	SUMMER	OR090770	PRJNA980669	SAMN35662779
788	WI46	WI46	Mississippi.WI	B	WMA	0.976	F	HY	Mississippi	USA	WI	44.6889	-89.916	8/21/2020	8	21	2020	SUMMER	OR090771	PRJNA980669	SAMN35662780
789	WI47	WI47	Mississippi.WI	A	WMA	0.9816	F	AHY	Mississippi	USA	WI	44.6889	-89.916	8/21/2020	8	21	2020	SUMMER	OR090772	PRJNA980669	SAMN35662781
790	WI48	WI48	Mississippi.WI	B	WMA	0.9909	F	HY	Mississippi	USA	WI	44.6889	-89.916	8/21/2020	8	21	2020	SUMMER	OR090773	PRJNA980669	SAMN35662782
791	WI49	WI49	Mississippi.WI	B	WMA	0.8961	F	HY	Mississippi	USA	WI	44.6889	-89.916	8/21/2020	8	21	2020	SUMMER	OR090774	PRJNA980669	SAMN35662783
792	WI5	WI5	Mississippi.WI	A	HYBRID	0.8087	M	AHY	Mississippi	USA	WI	44.6889	-89.916	8/11/2020	8	11	2020	SUMMER	OR090775	PRJNA980669	SAMN35662784
793	WI50	WI50	Mississippi.WI	B	WMA	0.9771	M	AHY	Mississippi	USA	WI	44.6889	-89.916	8/21/2020	8	21	2020	SUMMER	OR090776	PRJNA980669	SAMN35662785
794	WI6	WI6	Mississippi.WI	B	HYBRID	0.8461	F	HY	Mississippi	USA	WI	44.6889	-89.916	8/11/2020	8	11	2020	SUMMER	OR090777	PRJNA980669	SAMN35662786
795	WI9	WI9	Mississippi.WI	B	WMA	0.9814	F	HY	Mississippi	USA	WI	44.6889	-89.916	8/11/2020	8	11	2020	SUMMER	OR090779	PRJNA980669	SAMN35662789
796	QB9	QBMALL9	Atlantic.Quebec	B	HYBRID	0.8885	M	AHY	Atlantic	Canada	Quebec	46.1266	-72.9082	8/21/2018	8	21	2018	SUMMER	OR090591	PRJNA980669	SAMN35662599
797	PL6005	PL6005	TX.FERAL	A	Khaki Campbell	0	M	Unk	GFM	USA	TX	31.8208	-106.563	8/25/2017	8	25	2017	SUMMER	MN734497	PRJNA591912	SAMN13391114
798	PL6006	PL6006	TX.FERAL	A	Khaki Campbell	0	M	Unk	GFM	USA	TX	31.8208	-106.563	8/25/2017	8	25	2017	SUMMER	MN734498	PRJNA591912	SAMN13391115
799	SE31	SE31	Eurasia.Sweden.GFM	A	GFM	0.3008	F	HY	Eurasia	Sweden.GFM	Sävsås	56.9332	13.5908	8/xx/2012	8	--	2012	SUMMER	OR090640	PRJNA980669	SAMN35662648
800	SE33	SE33	Eurasia.Sweden.GFM	A	GFM	0.2985	F	HY	Eurasia	Sweden.GFM	Sävsås	56.9332	13.5908	8/xx/2012	8	--	2012	SUMMER	OR090642	PRJNA980669	SAMN35662650
801	SE38	SE38	Eurasia.Sweden.GFM	A	GFM	0.4295	F	HY	Eurasia	Sweden.GFM	Sävsås	56.9332	13.5908	8/xx/2012	8	--	2012	SUMMER	OR090643	PRJNA980669	SAMN35662651
802	SE4	SE4	Eurasia.Sweden.GFM	A	GFM	0.2692	F	HY	Eurasia	Sweden.GFM	Sävsås	56.9332	13.5908	8/xx/2012	8	--	2012	SUMMER	OR090644	PRJNA980669	SAMN35662652
803	CT81	CT81	Atlantic.CT	A	HYBRID	0.8845	M	AHY	Atlantic	USA	CT	41.5498	-72.8353	8/14/2020	8	14	2020	SUMMER	OR089649	PRJNA980669	SAMN35641475
804	QB28	QBMALL28	Atlantic.Quebec	B	WMA	0.9454	M	AHY	Atlantic	Canada	Quebec	46.1266	-72.9082	8/21/2018	8	21	2018	SUMMER	OR090572	PRJNA980669	SAMN35662580
805	QB29	QBMALL29	Atlantic.Quebec	A	HYBRID	0.8266	M	AHY	Atlantic	Canada	Quebec	46.1266	-72.9082	8/21/2018	8	21	2018	SUMMER	OR090573	PRJNA980669	SAMN35662581
806	QB3	QBMALL3	Atlantic.Quebec	A	HYBRID	0.7438	M	AHY	Atlantic	Canada	Quebec	46.1266	-72.9082	8/21/2018	8	21	2018	SUMMER	OR090574	PRJNA980669	SAMN35662582
807	QB30	QBMALL30	Atlantic.Quebec	A	WMA	0.9361	M	AHY	Atlantic	Canada	Quebec	46.1266	-72.9082	8/21/2018	8	21	2018	SUMMER	OR090575	PRJNA980669	SAMN35662583
808	QB31	QBMALL31	Atlantic.Quebec	B	WMA	0.9025	M	AHY	Atlantic	Canada	Quebec	46.1266	-72.9082	8/21/2018	8	21	2018	SUMMER	OR090576	PRJNA980669	SAMN35662584
809	QB32	QBMALL32	Atlantic.Quebec	A	HYBRID	0.7839	M	AHY	Atlantic	Canada	Quebec	46.1266	-72.9082	8/21/2018	8	21	2018	SUMMER	OR090577	PRJNA980669	SAMN35662585
810	QB33	QBMALL33	Atlantic.Quebec	A	WMA	0.8998	M	AHY	Atlantic	Canada	Quebec	46.1266	-72.9082	8/21/2018	8	21	2018	SUMMER	OR090578	PRJNA980669	SAMN35662586
811	QB34	QBMALL34	Atlantic.Quebec	B	WMA	0.9042	M	AHY	Atlantic	Canada	Quebec	46.1266	-72.9082	8/21/2018	8	21	2018	SUMMER	OR090579	PRJNA980669	SAMN35662587
812	QB35	QBMALL35	Atlantic.Quebec	B	HYBRID	0.8248	M	AHY	Atlantic	Canada	Quebec	46.1266	-72.9082	8/21/2018	8	21	2018	SUMMER	OR090580	PRJNA980669	SAMN35662588
813	QB36	QBMALL36	Atlantic.Quebec	B	HYBRID	0.8655	M	AHY	Atlantic	Canada	Quebec	46.1266	-72.9082	8/21/2018	8	21	2018	SUMMER	OR090581	PRJNA980669	SAMN35662589
814	QB37	QBMALL37	Atlantic.Quebec	B	WMA	0.9149	M	AHY	Atlantic	Canada	Quebec	46.1266	-72.9082	8/21/2018	8	21	2018	SUMMER	OR090582	PRJNA980669	SAMN35662590
815	QB38	QBMALL38	Atlantic.Quebec	B	WMA	0.9187	M	AHY	Atlantic	Canada	Quebec	46.1266	-72.9082	8/21/2018	8	21	2018	SUMMER	OR090583	PRJNA980669	SAMN35662591
816	QB39	QBMALL39	Atlantic.Quebec	B	WMA	0.968	M	AHY	Atlantic	Canada	Quebec	46.1266	-72.9082	8/21/2018	8	21	2018	SUMMER	OR090584	PRJNA980669	SAMN35662592
817	QB4	QBMALL4	Atlantic.Quebec	A	HYBRID	0.8818	M	AHY	Atlantic	Canada	Quebec	46.1266	-72.9082	8/21/2018	8	21	2018	SUMMER	OR090585	PRJNA980669	SAMN35662593
818	QB40	QBMALL40	Atlantic.Quebec	A	HYBRID	0.8519	M	AHY	Atlantic	Canada	Quebec	46.1266	-72.9082	8/21/2018	8	21	2018	SUMMER	OR090586	PRJNA980669	SAMN35662594
819	QB5	QBMALL5	Atlantic.Quebec	B	WMA	0.8989	M	AHY	Atlantic	Canada	Quebec	46.1266	-72.9082	8/21/2018	8	21	2018	SUMMER	OR090587	PRJNA980669	SAMN35662595
820	QB6	QBMALL6	Atlantic.Quebec	B	HYBRID	0.8323	M	AHY	Atlantic	Canada	Quebec	46.1266	-72.9082	8/21/2018	8	21	2018	SUMMER	OR090588	PRJNA980669	SAMN35662596
821	QB7	QBMALL7	Atlantic.Quebec	A	HYBRID	0.886	M	AHY	Atlantic	Canada	Quebec	46.1266	-72.9082	8/21/2018	8	21	2018	SUMMER	OR090589	PRJNA980669	SAMN35662597
822	QB8	QBMALL8	Atlantic.Quebec	B	WMA	0.9149	M	AHY	Atlantic	Canada	Quebec	46.1266	-72.9082	8/21/2018	8	21	2018	SUMMER	OR090590	PRJNA980669	SAMN35662598
823	RUKH002	RUKH002	Eurasia.Russia	A	WMA	0.9718	F	Unk	Eurasia	Russia	Khabarovski Krai	53.525	138.267	8/9/2008	8	9	2008	SUMMER	OR090594	PRJNA980669	SAMN35662602
824	RUTO001	RUTO001	Eurasia.Russia	A	WMA	0.9634	F	Unk	Eurasia	Russia	Tomsk Oblast	56.526	83.349	8/29/2008	8	29	2008	SUMMER	OR090606	PRJNA980669	SAMN35662614
825	RUTO002	RUTO002	Eurasia.Russia	A	WMA	0.9676	M	Unk	Eurasia	Russia	Tomsk Oblast	56.526	83.349	8/29/2008	8	29	2008	SUMMER	OR090607	PRJNA980669	SAMN35662615
826	RUTO003	RUTO003	Eurasia.Russia	A	WMA	0.9929	M	Unk	Eurasia	Russia	Tomsk Oblast	56.526	83.349	8/29/2008	8	29	2008	SUMMER	OR090608	PRJNA980669	SAMN35662616
827	RUTO004	RUTO004	Eurasia.Russia	A	WMA	0.9608	F	Unk	Eurasia	Russia	Tomsk Oblast	56.526	83.349	8/30/2008	8	30	2008	SUMMER	OR090609	PRJNA980669	SAMN35662617
828	RUVO008	RUVO008	Eurasia.Russia	A	WMA	0.9866	M	Unk	Eurasia	Russia	Vologda Oblast	59.498	37.511	8/29/2009	8	29	2009	SUMMER	OR090620	PRJNA980669	SAMN35662628
829	SE1	SE1	Eurasia.Sweden.GFM	A	GFM	0.3675	M	HY	Eurasia	Sweden.GFM	Sävsås	56.9332	13.5908	8/xx/2012	8	--	2012	SUMMER	OR090625	PRJNA980669	SAMN35662633
830	SE13	SE13	Eurasia.Sweden.GFM	A	GFM	0.3304	F	HY	Eurasia	Sweden.GFM	Sävsås	56.9332	13.5908	8/xx/2012	8	--	2012	SUMMER	OR090626	PRJNA980669	SAMN35662634
831	SE2	SE2	Eurasia.Sweden.GFM	A	GFM	0.3405	F	HY	Eurasia	Sweden.GFM	Sävsås	56.9332	13.5908	8/xx/2012	8	--	2012	SUMMER	OR090631	PRJNA980669	SAMN35662639
832	SE22	SE22	Eurasia.Sweden.GFM	A	GFM	0.2939	F	HY	Eurasia	Sweden.GFM	Sävsås	56.9332	13.5908	8/xx/2012	8	--	2012	SUMMER	OR090634	PRJNA980669	SAMN35662642
833	SE23	SE23	Eurasia.Sweden.GFM	A	GFM	0.3701	M	HY	Eurasia	Sweden.GFM	Sävsås	56.9332	13.5908	8/xx/2012	8	--	2012	SUMMER	OR090635	PRJNA980669	SAMN35662643
834	SE25	SE25	Eurasia.Sweden.GFM	A	GFM	0.2397	M	HY	Eurasia	Sweden.GFM	Sävsås	56.9332	13.5908	8/xx/2012	8	--	2012	SUMMER	OR090637	PRJNA980669	SAMN35662645
835	SE26	SE26	Eurasia.Sweden.GFM	A	GFM	0.2694	M	HY	Eurasia	Sweden.GFM	Sävsås	56.9332	13.5908	8/xx/2012	8	--	2012	SUMMER	OR090638	PRJNA980669	SAMN35662646
836	SE3	SE3	Eurasia.Sweden.GFM	A	GFM	0.099	M	HY	Eurasia	Sweden.GFM	Sävsås	56.9332	13.5908	8/xx/2012	8	--	2012	SUMMER	OR090639	PRJNA980669	SAMN35662647
837	GLNU012	GLNU012	Eurasia.Greenland	A	WMA	1	F	Unk	Eurasia	Greenland	Nuuk	64.19	-51.708	8/4/2008	8	4	2008	SUMMER	OR089758	PRJNA980669	SAMN35641566
838	GLNU011	GLNU011	Eurasia.Greenland	A	WMA	1	F	Unk	Eurasia	Greenland	Nuuk	64.19	-51.708	8/4/2008	8	4	2008	SUMMER	OR089757	PRJNA980669	SAMN35641565
839	GLNU010	GLNU010	Eurasia.Greenland	A	WMA	1	M	Unk	Eurasia	Greenland	Nuuk	64.19	-51.708	8/4/2008	8	4	2008	SUMMER	OR089756	PRJNA980669	SAMN35641564
840	GLNU007	GLNU007	Eurasia.Greenland	A	WMA	1	F	Unk	Eurasia	Greenland	Nuuk	64.19	-51.708	8/4/2008	8	4	2008	SUMMER	OR089755	PRJNA980669	SAMN35641563
841	GLNU005	GLNU005	Eurasia.Greenland	A	WMA	1	F	Unk	Eurasia	Greenland	Nuuk	64.19	-51.708	8/4/2008	8	4	2008	SUMMER	OR089754	PRJNA980669	SAMN35641562
842	GLNU004	GLNU004	Eurasia.Greenland	A	WMA	1	M	Unk	Eurasia	Greenland	Nuuk	64.19	-51.708	8/4/2008	8	4	2008	SUMMER	OR089753	PRJNA980669	SAMN35641561
843	GLNU003	GLNU003	Eurasia.Greenland	A	WMA	1	F	Unk	Eurasia	Greenland	Nuuk	64.19	-51.708	8/4/2008	8	4	2008	SUMMER	OR089752	PRJNA980669	SAMN35641560
844	GLNU002	GLNU002	Eurasia.Greenland	A	WMA	1	F	Unk	Eurasia	Greenland	Nuuk	64.19	-51.708	8/4/2008	8	4	2008	SUMMER	OR089751	PRJNA980669	SAMN35641559
845	JIBCAN135	JIBCAN135	Central.Saskatchewan	B	WMA	0.9913	M	AHY	Central	Canada	Saskatchewan	51.0592	-102.498	8/19/2018	8	19	2018	SUMMER	OR090056	PRJNA980669	SAMN35662310
846	JIBCAN136	JIBCAN136	Central.Saskatchewan	B	WMA	1	F	HY	Central	Canada	Saskatchewan	51.0592	-102.498	8/19/2018	8	19	2018	SUMMER	OR090057	PRJNA980669	SAMN35662311
847	JIBCAN137	JIBCAN137	Central.Saskatchewan	B	WMA	0.9879	F	HY	Central	Canada	Saskatchewan	51.0592	-102.498	8/19/2018	8	19	2018	SUMMER	OR090058	PRJNA980669	SAMN35662312
848	JIBCAN138	JIBCAN138	Central.Saskatchewan	B	WMA	1	F	AHY	Central	Canada	Saskatchewan	51.0592	-102.498	8/19/2018	8	19	2018	SUMMER	OR090059	PRJNA980669	SAMN35662313
849	CT7	CT7	Atlantic.CT	A	HYBRID	0.8948	M	AHY	Atlantic	USA	CT	41.7062	-72.7927	8/2/2018	8	2	2018	SUMMER	OR089636	PRJNA980669	SAMN35641464
850	CT37	CT37	Atlantic.CT	A	HYBRID	0.7743	M	HY	Atlantic	USA	CT	41.7459	-73.2236	8/23/2018	8	23	2018	SUMMER	OR089604	PRJNA980669	SAMN35641436
851	CT48	CT48	Atlantic.CT	A	HYBRID	0.8628	M	HY	Atlantic	USA	CT	41.8367	-72.5599	8/31/2018	8	31	2018	SUMMER	OR089614	PRJNA980669	SAMN35641446
852	CT46	CT46	Atlantic.CT	A	HYBRID	0.8867	F	HY	Atlantic	USA	CT	41.8367	-72.5599	8/31/2018	8	31	2018	SUMMER	OR089612	PRJNA980669	SAMN35641444
853	CT23	CT23	Atlantic.CT	A	HYBRID	0.6854	F	HY	Atlantic	USA	CT	41.5566	-72.1292	8/14/2018	8	14	2018	SUMMER	OR089589	PRJNA980669	SAMN35641421
854	CT36	CT36	Atlantic.CT	A	HYBRID	0.8788	F	HY	Atlantic	USA	CT	41.7459	-73.2236	8/23/2018	8	23	2018	SUMMER	OR089603	PRJNA980669	SAMN35641435
855	CT44	CT44	Atlantic.CT	A	HYBRID	0.7973	M	HY	Atlantic	USA	CT	41.8367	-72.5599	8/31/2018	8	31	2018	SUMMER	OR089611	PRJNA980669	SAMN35641443
856	HHM190	HHM190	Atlantic.MA	A	HYBRID	0.8586	F	AHY	Atlantic	USA	MA	42.0414	-71.0394	8/28/2019	8	28	2019	SUMMER	OR089844	PRJNA980669	SAMN35641644
857	HHM189	HHM189	Atlantic.MA	A	HYBRID	0.8362	M	AHY	Atlantic	USA	MA	42.0414	-71.0394	8/28/2019	8	28	2019	SUMMER	OR089842	PRJNA980669	SAMN35641642
858	HHM187	HHM187	Atlantic.MA	A	HYBRID	0.7981	M	HY	Atlantic	USA	MA	42.0414	-71.0394	8/28/2019	8	28	2019	SUMMER	OR089841	PRJNA980669	SAMN35641641
859	HHM186	HHM186	Atlantic.MA	A	HYBRID	0.8641	M	AHY	Atlantic	USA	MA	42.0919	-71.6908	8/23/2019	8	23	2019	SUMMER	OR089840	PRJNA980669	SAMN35641640
860	HHM185	HHM185	Atlantic.MA	A	HYBRID	0.8817	F	HY	Atlantic	USA	MA	42.0919	-71.6908	8/23/2019	8	23	2019	SUMMER	OR089839	PRJNA980669	SAMN35641639
861	HHM182	HHM182	Atlantic.MA	A	HYBRID	0.8197	M	HY	Atlantic	USA	MA	42.6325	-70.7786	8/8/2019	8	8	2019	SUMMER	OR089838	PRJNA980669	SAMN35641638
862	HHM181	HHM181	Atlantic.MA	A	HYBRID	0.8293	F	HY	Atlantic	USA	MA	42.4307	-71.4566	8/8/2019	8	8	2019	SUMMER	OR089837	PRJNA980669	SAMN35641637
863	HHM180	HHM180	Atlantic.MA	A	HYBRID	0.8043	M	HY	Atlantic	USA	MA	42.4307	-71.4566	8/8/2019	8	8	2019	SUMMER	OR089836	PRJNA980669	SAMN35641636
864	HHM179	HHM179	Atlantic.MA	A	HYBRID	0.7266	F	L	Atlantic	USA	MA	41.5489	-70.6031	8/7/2019	8	7	2019	SUMMER	OR089834	PRJNA980669	SAMN35641634
865	ME62	ME62	Atlantic.ME	A	HYBRID	0.7892	F	AHY	Atlantic	USA	ME	46.6772	-67.9028	8/22/2018	8	22	2018	SUMMER	OR090237	PRJNA980669	SAMN35641841
866	HHM178	HHM178	Atlantic.MA	A	HYBRID	0.7069	M	HY	Atlantic	USA	MA	41.5489	-70.6031	8/7/2019	8	7	2019	SUMMER	OR089833	PRJNA980669	SAMN35641633
867	HHM177	HHM177	Atlantic.MA	A	HYBRID	0.8244	F	HY	Atlantic	USA	MA	41.6247	-70.5197	8/7/2019	8	7	2019	SUMMER	OR089832	PRJNA980669	SAMN35641632
868	HHM176	HHM176	Atlantic.MA	A	WMA	0.9235	M	AHY	Atlantic	USA	MA	41.6247	-70.5197	8/7/2019	8	7	2019	SUMMER	OR089831	PRJNA980669	SAMN35641631
869	HHM174	HHM174	Atlantic.MA	A	HYBRID	0.8337	F	HY	Atlantic	USA	MA	42.1086	-71.0592	8/7/2019	8	7	2019	SUMMER	OR089830	PRJNA980669	SAMN35641630
870	HHM173	HHM173	Atlantic.MA	A	HYBRID	0.8289	F	AHY	Atlantic	USA	MA	42.1086	-71.0592	8/7/2019	8	7	2019	SUMMER	OR089829	PRJNA980669	SAMN35641629
871	HHM172	HHM172	Atlantic.MA	A	HYBRID	0.7806	M	AHY	Atlantic	USA	MA	42.1086	-71.0592	8/7/2019	8	7	2019	SUMMER	OR089828	PRJNA980669	SAMN35641628
872	HHM171	HHM171	Atlantic.MA	B	HYBRID	0.7794	F	AHY	Atlantic	USA	MA	42.6267	-71.5928	8/5/2019	8	5	2019	SUMMER	OR089827	PRJNA980669	SAMN35662220
873	HHM170	HHM170	Atlantic.MA	A	HYBRID	0.7874	F	AHY	Atlantic	USA	MA	42.6267	-71.5928	8/5/2019	8	5	2019	SUMMER	OR089826	PRJNA980669	SAMN35641627
874	HHM169	HHM169	Atlantic.MA	A	HYBRID	0.838	F	L	Atlantic	USA	MA	42.6267	-71.5928	8/5/2019	8	5	2019	SUMMER	OR089824	PRJNA980669	SAMN35641626
875	HHM168	HHM168	Atlantic.MA	B	HYBRID	0.8234	M	HY	Atlantic	USA	MA	42.6267	-71.5928	8/5/2019	8	5	2019	SUMMER	OR089823	PRJNA980669	SAMN35662218
876	HHM167	HHM167	Atlantic.MA	A	WMA	0.9366	F	AHY	Atlantic	USA	MA	42.4717	-71.3271	8/2/2019	8	2	2019	SUMMER	OR089822	PRJNA980669	SAMN35641625
877	JIBCAN139	JIBCAN139	Central.Saskatchewan	B	WMA	0.9819	F	AHY	Central	Canada	Saskatchewan	51.0592	-102.498	8/19/2018	8	19	2018	SUMMER	OR090060	PRJNA980669	SAMN35662314
878	JIBCAN140	JIBCAN140	Central.Saskatchewan	B	WMA	0.9956	M	AHY	Central	Canada	Saskatchewan	51.0592	-102.498	8/19/2018	8	19	2018	SUMMER	OR090061	PRJNA980669	SAMN35662315
879	HHM155	HHM155	Atlantic.MA	B	HYBRID	0.7317	M	L	Atlantic	USA	MA	42.375	-71.375	8/6/2018	8	6	2018	SUMMER	OR089809	PRJNA980669	SAMN35662216
880	HHM154	HHM154	Atlantic.MA	A	HYBRID	0.7901	M	HY	Atlantic	USA	MA	42.375	-71.375	8/6/2018	8	6	2018	SUMMER	OR089808	PRJNA980669	SAMN35641613
881	HHM153	HHM153	Atlantic.MA	A	HYBRID	0.8543	M	AHY	Atlantic	USA	MA	42.475	-71.3083	8/3/2018	8	3	2018	SUMMER	OR089807	PRJNA980669	SAMN35641612
882	HHM152	HHM152	Atlantic.MA	A	HYBRID	0.8394	M	AHY	Atlantic	USA	MA	42.475	-71.3083	8/3/2018	8	3	2018	SUMMER	OR089806	PRJNA980669	SAMN35641611
883	HHM151	HHM151	Atlantic.MA	A	HYBRID	0.8447	M	HY	Atlantic	USA	MA	42.475	-71.3083	8/3/2018	8	3	2018	SUMMER	OR089805	PRJNA980669	SAMN35641610
884	HHM150	HHM150	Atlantic.MA	B	HYBRID	0.8127	F	AHY	Atlantic	USA	MA	42.475	-71.3083	8/3/2018	8	3	2018	SUMMER	OR089804	PRJNA980669	SAMN35662215
885	HHM149	HHM149	Atlantic.MA	A	HYBRID	0.8312	F	HY	Atlantic	USA	MA	42.475	-71.3083	8/3/2018	8	3	2018	SUMMER	OR089802	PRJNA980669	SAMN35641608
886	HHM148	HHM148	Atlantic.MA	A	WMA	0.9487	F	HY	Atlantic	USA	MA	42.475	-71.3083	8/3/2018	8	3	2018	SUMMER	OR089801	PRJNA980669	SAMN35641607
887	HHM147	HHM147	Atlantic.MA	A	HYBRID	0.7838	F	AHY	Atlantic	USA	MA	42.475	-71.3083	8/3/2018	8	3	2018	SUMMER	OR089800	PRJNA980669	SAMN35641606
888	HHM146	HHM146	Atlantic.MA	A	HYBRID	0.8393	F	AHY	Atlantic	USA	MA	42.475	-71.3083	8/3/2018	8	3	2018	SUMMER	OR089799	PRJNA980669	SAMN35641605
889	HHM145	HHM145	Atlantic.MA	A	HYBRID	0.8939	F	AHY	Atlantic	USA	MA	42.475	-71.3083	8/3/2018	8	3	2018	SUMMER	OR089798	PRJNA980669	SAMN35641604
890	HHM133	HHM133	Atlantic.MA	A	HYBRID	0.7877	F	AHY	Atlantic	USA	MA	42.5583	-72.0083	8/2/2018	8	2	2018	SUMMER	OR089796	PRJNA980669	SAMN35641602
891	HHM132	HHM132	Atlantic.MA	A	HYBRID	0.8531	F	HY	Atlantic	USA	MA	42.5583	-72.0083	8/2/2018	8	2	2018	SUMMER	OR089795	PRJNA980669	SAMN35641601
892	HHM131	HHM131	Atlantic.MA	A	HYBRID	0.8407	F	AHY	Atlantic	USA	MA	42.5583	-72.0083	8/2/2018	8	2	2018	SUMMER	OR089794	PRJNA980669	SAMN35641600
893	HHM130	HHM130	Atlantic.MA	A	HYBRID	0.8521	F	AHY	Atlantic	USA	MA	42.5583	-72.0083	8/2/2018	8	2	2018	SUMMER	OR089793	PRJNA980669	SAMN35641599
894	HHM129	HHM129	Atlantic.MA	A	HYBRID	0.8091	F	HY	Atlantic	USA	MA	42.5583	-72.0083	8/2/2018	8	2	2018	SUMMER	OR089791	PRJNA980669	SAMN35641597
895	HHM128	HHM128	Atlantic.MA	A	HYBRID	0.8405	M	HY	Atlantic	USA	MA	42.5583	-72.0083	8/2/2018	8	2	2018	SUMMER	OR089790	PRJNA980669	SAMN35641596
896	HHM127	HHM127	Atlantic.MA	B	HYBRID	0.8389	M	L	Atlantic	USA	MA	42.5583	-72.0083	8/2/2018	8	2	2018	SUMMER	OR089789	PRJNA980669	SAMN35662214
897	HHM126	HHM126	Atlantic.MA	B	HYBRID	0.8831	M	AHY	Atlantic	USA	MA	42.5583	-72.0083	8/2/2018	8	2	2018	SUMMER	OR089788	PRJNA980669	SAMN35662213
898	HHM125	HHM125	Atlantic.MA	A	WMA	0.9114	M	HY	Atlantic	USA	MA	42.5583	-72.0083	8/2/2018	8	2	2018	SUMMER	OR089787	PRJNA980669	SAMN35641595
899	HHM124	HHM124	Atlantic.MA	A	HYBRID	0.8304	M	AHY	Atlantic	USA	MA	42.5583	-72.0083	8/2/2018	8	2	2018	SUMMER	OR089786	PRJNA980669	SAMN35641594
900	HHM123	HHM123	Atlantic.MA	A	HYBRID	0.8273	F	HY	Atlantic	USA	MA	41.675	-70.9083	8/1/2018	8	1	2018	SUMMER	OR089785	PRJNA980669	SAMN35641593
901	HHM122	HHM122	Atlantic.MA	A	HYBRID	0.8146	F	HY	Atlantic	USA	MA	41.675	-70.9083	8/1/2018	8	1	2018	SUMMER	OR089784	PRJNA980669	SAMN35641592
902	HHM121	HHM121	Atlantic.MA	A	HYBRID	0.7805	F	HY	Atlantic	USA	MA	41.675	-70.9083	8/1/2018	8	1	2018	SUMMER	OR089783	PRJNA980669	SAMN35641591
903	HHM120	HHM120	Atlantic.MA	A	HYBRID	0.8215	F	HY	Atlantic	USA	MA	41.675	-70.9083	8/1/2018	8	1	2018	SUMMER	OR089782	PRJNA980669	SAMN35641590
904	HHM119	HHM119	Atlantic.MA	A	HYBRID	0.8091	F	HY	Atlantic	USA	MA	41.675	-70.9083	8/1/2018	8	1	2018	SUMMER	OR089780	PRJNA980669	SAMN35641588
905	HHM118	HHM118	Atlantic.MA	A	HYBRID	0.8223	F	HY	Atlantic	USA	MA	41.675	-70.9083	8/1/2018	8	1	2018	SUMMER	OR089779	PRJNA980669	SAMN35641587
906	HHM117	HHM117	Atlantic.MA	A	HYBRID	0.8154	F	HY	Atlantic	USA	MA	41.675	-70.9083	8/1/2018	8	1	2018	SUMMER	OR089778	PRJNA980669	SAMN35641586
907	HHM116	HHM116	Atlantic.MA	A	HYBRID	0.7975	F	HY	Atlantic	USA	MA	41.675	-70.9083	8/1/2018	8	1	2018	SUMMER	OR089777	PRJNA980669	SAMN35641585
908	HHM115	HHM115	Atlantic.MA	A	HYBRID	0.7752	F	HY	Atlantic	USA	MA	41.675	-70.9083	8/1/2018	8	1	2018	SUMMER	OR089776	PRJNA980669	SAMN35641584
909	HHM114	HHM114	Atlantic.MA	A	HYBRID	0.8065	M	HY	Atlantic	USA	MA	41.675	-70.9083	8/1/2018	8	1	2018	SUMMER	OR089775	PRJNA980669	SAMN35641583
910	HHM113	HHM113	Atlantic.MA	A	HYBRID	0.8336	M	L	Atlantic	USA	MA	41.675	-70.9083	8/1/2018	8	1	2018	SUMMER	OR089774	PRJNA980669	SAMN35641582
911	JIBCAN141	JIBCAN141	Central.Saskatchewan	A	WMA	1	F	HY	Central	Canada	Saskatchewan	51.011	-102.502	8/19/2018	8	19	2018	SUMMER	OR090062	PRJNA980669	SAMN35641776
912	JIBCAN143	JIBCAN143	Central.Saskatchewan	B	WMA	0.9801	F	HY	Central	Canada	Saskatchewan	51.011	-102.502	8/19/2018	8	19	2018	SUMMER	OR090064	PRJNA980669	SAMN35662317
913	CT43	CT43	Atlantic.CT	A	HYBRID	0.7543	M	HY	Atlantic	USA	CT	41.8367	-72.5599	8/31/2018	8	31	2018	SUMMER	OR089610	PRJNA980669	SAMN35641442
914	CT10	CT10	Atlantic.CT	A	HYBRID	0.8421	M	HY	Atlantic	USA	CT	41.726	-72.9315	8/6/2018	8	6	2018	SUMMER	OR089576	PRJNA980669	SAMN35641410
915	CT28	CT28	Atlantic.CT	A	HYBRID	0.8075	M	AHY	Atlantic	USA	CT	41.5464	-72.7743	8/16/2018	8	16	2018	SUMMER	OR089594	PRJNA980669	SAMN35641426
916	CT27	CT27	Atlantic.CT	A	HYBRID	0.7591	M	AHY	Atlantic	USA	CT	41.5464	-72.7743	8/16/2018	8	16	2018	SUMMER	OR089593	PRJNA980669	SAMN35641425
917	CT24	CT24	Atlantic.CT	A	HYBRID	0.8167	M	AHY	Atlantic	USA	CT	41.5566	-72.1292	8/14/2018	8	14	2018	SUMMER	OR089590	PRJNA980669	SAMN35641422
918	JIBCAN144	JIBCAN144	Central.Saskatchewan	B	WMA	0.9855	M	HY	Central	Canada	Saskatchewan	51.011	-102.502	8/19/2018	8	19	2018	SUMMER	OR090065	PRJNA980669	SAMN35662318
919	JIBCAN145	JIBCAN145	Central.Saskatchewan	B	WMA	0.9907	M	HY	Central	Canada	Saskatchewan	51.011	-102.502	8/19/2018	8	19	2018	SUMMER	OR090066	PRJNA980669	SAMN35662319
920	JIBCAN146	JIBCAN146	Central.Saskatchewan	B	WMA	0.9843	M	HY	Central	Canada	Saskatchewan	51.011	-102.502	8/19/2018	8	19	2018	SUMMER	OR090067	PRJNA980669	SAMN35662320
921	CT5	CT5	Atlantic.CT	A	HYBRID	0.8388	M	AHY	Atlantic	USA	CT	41.7062	-72.7927	8/2/2018	8	2	2018	SUMMER	OR089616	PRJNA980669	SAMN35641448
922	CT6	CT6	Atlantic.CT	A	HYBRID	0.7527	M	AHY	Atlantic	USA	CT	41.7062	-72.7927	8/2/2018	8	2	2018	SUMMER	OR089627	PRJNA980669	SAMN35641456
923	CT15	CT15	Atlantic.CT	A	HYBRID	0.8768	F	HY	Atlantic	USA	CT	41.726	-72.9315	8/6/2018	8	6	2018	SUMMER	OR089581	PRJNA980669	SAMN35641413
924	CT3	CT3	Atlantic.CT	A	HYBRID	0.3801	M	AHY	Atlantic	USA	CT	41.7062	-72.7927	8/2/2018	8	2	2018	SUMMER	OR089596	PRJNA980669	SAMN35641428
925	CT42	CT42	Atlantic.CT	A	HYBRID	0.8323	M	AHY	Atlantic	USA	CT	41.8367	-72.5599	8/31/2018	8	31	2018	SUMMER	OR089609	PRJNA980669	SAMN35641441
926	CT80	CT80	Atlantic.CT	A	HYBRID	0.8519	F	AHY	Atlantic	USA	CT	41.5498	-72.8353	8/14/2020	8	14	2020	SUMMER	OR089648	PRJNA980669	SAMN35641474
927	CT19	CT19	Atlantic.CT	A	HYBRID	0.8718	M	HY	Atlantic	USA	CT	41.5566	-72.1292	8/14/2018	8	14	2018	SUMMER	OR089584	PRJNA980669	SAMN35641416
928	CT16	CT16	Atlantic.CT	A	HYBRID	0.8549	M	AHY	Atlantic	USA	CT	41.726	-72.9315	8/6/2018	8	6	2018	SUMMER	OR089582	PRJNA980669	SAMN35641414
929	CT2	CT2	Atlantic.CT	A	HYBRID	0.7433	F	HY	Atlantic	USA	CT	41.7062	-72.7927	8/2/2018	8	2	2018	SUMMER	OR089585	PRJNA980669	SAMN35641417
930	CT75	CT75	Atlantic.CT	B	HYBRID	0.3616	F	HY	Atlantic	USA	CT	41.5483	-72.7742	8/13/2020	8	13	2020	SUMMER	OR089642	PRJNA980669	SAMN35662194
931	CT29	CT29	Atlantic.CT	A	HYBRID	0.8478	M	AHY	Atlantic	USA	CT	41.5499	-72.8343	8/20/2018	8	20	2018	SUMMER	OR089595	PRJNA980669	SAMN35641427
932	CT39	CT39	Atlantic.CT	A	HYBRID	0.8307	F	HY	Atlantic	USA	CT	41.7459	-73.2236	8/23/2018	8	23	2018	SUMMER	OR089606	PRJNA980669	SAMN35641438
933	JIBCAN147	JIBCAN147	Central.Saskatchewan	B	WMA	0.9468	F	HY	Central	Canada	Saskatchewan	51.011	-102.502	8/19/2018	8	19	2018	SUMMER	OR090068	PRJNA980669	SAMN35662321
934	JIBCAN148	JIBCAN148	Central.Saskatchewan	B	WMA	0.9577	F	HY	Central	Canada	Saskatchewan	51.0894	-102.459	8/19/2018	8	19	2018	SUMMER	OR090069	PRJNA980669	SAMN35662322
935	JIBCAN149	JIBCAN149	Central.Saskatchewan	B	WMA	1	M	AHY	Central	Canada	Saskatchewan	51.0894	-102.459	8/19/2018	8	19	2018	SUMMER	OR090070	PRJNA980669	SAMN35662323
936	JIBCAN150	JIBCAN150	Central.Saskatchewan	B	WMA	0.9693	M	HY	Central	Canada	Saskatchewan	51.0894	-102.459	8/19/2018	8	19	2018	SUMMER	OR090071	PRJNA980669	SAMN35662324
937	JIBCAN151	JIBCAN151	Central.Saskatchewan	B	WMA	0.9704	M	HY	Central	Canada	Saskatchewan	51.0894	-102.459	8/19/2018	8	19	2018	SUMMER	OR090072	PRJNA980669	SAMN35662325
938	CT4	CT4	Atlantic.CT	A	HYBRID	0.8263	F	HY	Atlantic	USA	CT	41.7062	-72.7927	8/2/2018	8	2	2018	SUMMER	OR089607	PRJNA980669	SAMN35641439
939	CT40	CT40	Atlantic.CT	A	HYBRID	0.7844	F	HY	Atlantic	USA	CT	41.7459	-73.2236	8/23/2018	8	23	2018	SUMMER	OR089608	PRJNA980669	SAMN35641440
940	FRMV005	FRMV005	Eurasia.France	A	WMA	0.9566	M	Unk	Eurasia	France	Arles	43.55	4.733	8/12/2008	8	12	2008	SUMMER	OR089726	PRJNA980669	SAMN35641534
941	JIBCAN152	JIBCAN152	Central.Saskatchewan	B	WMA	0.992	F	AHY	Central	Canada	Saskatchewan	51.1968	-102.571	8/20/2018	8	20	2018	SUMMER	OR090073	PRJNA980669	SAMN35662326
942	JIBCAN153	JIBCAN153	Central.Saskatchewan	A	WMA	1	M	AHY	Central	Canada	Saskatchewan	51.1968	-102.571	8/20/2018	8	20	2018	SUMMER	OR090074	PRJNA980669	SAMN35641777
943	JIBCAN154	JIBCAN154	Central.Saskatchewan	B	WMA	0.9912	M	AHY	Central	Canada	Saskatchewan	51.1968	-102.571	8/20/2018	8	20	2018	SUMMER	OR090075	PRJNA980669	SAMN35662327
944	JIBCAN155	JIBCAN155	Central.Saskatchewan	A	WMA	0.962	M	AHY	Central	Canada	Saskatchewan	51.0963	-102.513	8/20/2018	8	20	2018	SUMMER	OR090076	PRJNA980669	SAMN35641778
945	JIBCAN156	JIBCAN156	Central.Saskatchewan	B	WMA	1	M	AHY	Central	Canada	Saskatchewan	51.0963	-102.513	8/20/2018	8	20	2018	SUMMER	OR090077	PRJNA980669	SAMN35662328
946	JIBCAN157	JIBCAN157	Central.Saskatchewan	B	WMA	1	M	HY	Central	Canada	Saskatchewan	51.0963	-102.513	8/20/2018	8	20	2018	SUMMER	OR090078	PRJNA980669	SAMN35662329
947	JIBCAN158	JIBCAN158	Central.Saskatchewan	B	WMA	0.9979	F	HY	Central	Canada	Saskatchewan	51.0963	-102.513	8/20/2018	8	20	2018	SUMMER	OR090079	PRJNA980669	SAMN35662330
948	JIBCAN159	JIBCAN159	Central.Saskatchewan	A	WMA	1	F	AHY	Central	Canada	Saskatchewan	51.0963	-102.513	8/20/2018	8	20	2018	SUMMER	OR090080	PRJNA980669	SAMN35641779
949	CT71	CT71	Atlantic.CT	A	HYBRID	0.8544	M	HY	Atlantic	USA	CT	41.5483	-72.7742	8/13/2020	8	13	2020	SUMMER	OR089638	PRJNA980669	SAMN35641466
950	CT32	CT32	Atlantic.CT	A	HYBRID	0.8124	M	HY	Atlantic	USA	CT	41.5499	-72.8343	8/20/2018	8	20	2018	SUMMER	OR089599	PRJNA980669	SAMN35641431
951	CT22	CT22	Atlantic.CT	A	HYBRID	0.8928	M	HY	Atlantic	USA	CT	41.5566	-72.1292	8/14/2018	8	14	2018	SUMMER	OR089588	PRJNA980669	SAMN35641420
952	CT35	CT35	Atlantic.CT	A	WMA	0.9276	M	HY	Atlantic	USA	CT	41.7459	-73.2236	8/23/2018	8	23	2018	SUMMER	OR089602	PRJNA980669	SAMN35641434
953	CT77	CT77	Atlantic.CT	A	HYBRID	0.7589	F	HY	Atlantic	USA	CT	41.5498	-72.8353	8/14/2020	8	14	2020	SUMMER	OR089644	PRJNA980669	SAMN35641470
954	CT1	CT1	Atlantic.CT	A	HYBRID	0.5688	M	AHY	Atlantic	USA	CT	41.7062	-72.7927	8/2/2018	8	2	2018	SUMMER	OR089575	PRJNA980669	SAMN35641409
955	CT8	CT8	Atlantic.CT	A	HYBRID	0.796	M	AHY	Atlantic	USA	CT	41.7062	-72.7927	8/2/2018	8	2	2018	SUMMER	OR089647	PRJNA980669	SAMN35641473
956	CT13	CT13	Atlantic.CT	B	HYBRID	0.8383	M	HY	Atlantic	USA	CT	41.726	-72.9315	8/6/2018	8	6	2018	SUMMER	OR089579	PRJNA980669	SAMN35662187
957	CT11	CT11	Atlantic.CT	A	HYBRID	0.8366	M	HY	Atlantic	USA	CT	41.726	-72.9315	8/6/2018	8	6	2018	SUMMER	OR089577	PRJNA980669	SAMN35641411
958	CT31	CT31	Atlantic.CT	A	HYBRID	0.7656	M	HY	Atlantic	USA	CT	41.5499	-72.8343	8/20/2018	8	20	2018	SUMMER	OR089598	PRJNA980669	SAMN35641430
959	CT21	CT21	Atlantic.CT	A	HYBRID	0.8308	M	HY	Atlantic	USA	CT	41.5566	-72.1292	8/14/2018	8	14	2018	SUMMER	OR089587	PRJNA980669	SAMN35641419
960	CT47	CT47	Atlantic.CT	A	HYBRID	0.7535	M	HY	Atlantic	USA	CT	41.8367	-72.5599	8/31/2018	8	31	2018	SUMMER	OR089613	PRJNA980669	SAMN35641445
961	CT12	CT12	Atlantic.CT	A	WMA	0.8963	M	AHY	Atlantic	USA	CT	41.726	-72.9315	8/6/2018	8	6	2018	SUMMER	OR089578	PRJNA980669	SAMN35641412
962	CT38	CT38	Atlantic.CT	A	HYBRID	0.8586	M	AHY	Atlantic	USA	CT	41.7459	-73.2236	8/23/2018	8	23	2018	SUMMER	OR089605	PRJNA980669	SAMN35641437
963	CT70	CT70	Atlantic.CT	A	HYBRID	0.8578	M	AHY	Atlantic	USA	CT	41.5483	-72.7742	8/13/2020	8	13	2020	SUMMER	OR089637	PRJNA980669	SAMN35641465
964	CT72	CT72	Atlantic.CT	B	HYBRID	0.8434	F	HY	Atlantic	USA	CT	41.5483	-72.7742	8/13/2020	8	13	2020	SUMMER	OR089639	PRJNA980669	SAMN35662193
965	JIBCAN160	JIBCAN160	Central.Saskatchewan	B	WMA	1	F	HY	Central	Canada	Saskatchewan	51.0963	-102.513	8/20/2018	8	20	2018	SUMMER	OR090081	PRJNA980669	SAMN35662331
966	JIBCAN161	JIBCAN161	Central.Saskatchewan	A	WMA	0.977	F	HY	Central	Canada	Saskatchewan	51.0592	-102.498	8/20/2018	8	20	2018	SUMMER	OR090082	PRJNA980669	SAMN35641780
967	JIBCAN162	JIBCAN162	Central.Saskatchewan	B	WMA	1	M	AHY	Central	Canada	Saskatchewan	51.0592	-102.498	8/20/2018	8	20	2018	SUMMER	OR090083	PRJNA980669	SAMN35662332
968	JIBCAN163	JIBCAN163	Central.Saskatchewan	B	WMA	1	M	AHY	Central	Canada	Saskatchewan	51.0592	-102.498	8/20/2018	8	20	2018	SUMMER	OR090084	PRJNA980669	SAMN35662333
969	JIBCAN164	JIBCAN164	Central.Saskatchewan	B	WMA	1	M	AHY	Central	Canada	Saskatchewan	51.0592	-102.498	8/20/2018	8	20	2018	SUMMER	OR090085	PRJNA980669	SAMN35662334
970	JIBCAN165	JIBCAN165	Central.Saskatchewan	B	WMA	0.9565	M	AHY	Central	Canada	Saskatchewan	51.0592	-102.498	8/20/2018	8	20	2018	SUMMER	OR090086	PRJNA980669	SAMN35662335
971	JIBCAN166	JIBCAN166	Central.Saskatchewan	B	WMA	0.9938	F	HY	Central	Canada	Saskatchewan	51.0592	-102.498	8/20/2018	8	20	2018	SUMMER	OR090087	PRJNA980669	SAMN35662336
972	JIBCAN167	JIBCAN167	Central.Saskatchewan	B	WMA	1	F	HY	Central	Canada	Saskatchewan	51.0592	-102.498	8/20/2018	8	20	2018	SUMMER	OR090088	PRJNA980669	SAMN35662337
973	JIBCAN168	JIBCAN168	Central.Saskatchewan	B	WMA	1	M	HY	Central	Canada	Saskatchewan	51.011	-102.502	8/20/2018	8	20	2018	SUMMER	OR090089	PRJNA980669	SAMN35662338
974	JIBCAN170	JIBCAN170	Central.Saskatchewan	A	WMA	1	M	AHY	Central	Canada	Saskatchewan	51.011	-102.502	8/20/2018	8	20	2018	SUMMER	OR090090	PRJNA980669	SAMN35641781
975	JIBCAN171	JIBCAN171	Central.Saskatchewan	A	WMA	1	F	AHY	Central	Canada	Saskatchewan	51.011	-102.502	8/20/2018	8	20	2018	SUMMER	OR090091	PRJNA980669	SAMN35641782
976	JIBCAN174	JIBCAN174	Central.Saskatchewan	A	HYBRID	0.8493	F	AHY	Central	Canada	Saskatchewan	51.011	-102.502	8/20/2018	8	20	2018	SUMMER	OR090094	PRJNA980669	SAMN35641783
977	JIBCAN175	JIBCAN175	Central.Saskatchewan	B	WMA	1	M	HY	Central	Canada	Saskatchewan	51.011	-102.502	8/20/2018	8	20	2018	SUMMER	OR090095	PRJNA980669	SAMN35662341
978	JIBCAN177	JIBCAN177	Central.Alberta	B	WMA	0.9676	F	AHY	Central	Canada	Alberta	50.3751	-111.489	8/22/2018	8	22	2018	SUMMER	OR090097	PRJNA980669	SAMN35662342
979	JIBCAN178	JIBCAN178	Central.Alberta	A	WMA	0.9881	F	AHY	Central	Canada	Alberta	50.3751	-111.489	8/22/2018	8	22	2018	SUMMER	OR090098	PRJNA980669	SAMN35641785
980	JIBCAN179	JIBCAN179	Central.Alberta	B	WMA	0.9422	F	AHY	Central	Canada	Alberta	50.3751	-111.489	8/22/2018	8	22	2018	SUMMER	OR090099	PRJNA980669	SAMN35662343
981	JIBCAN180	JIBCAN180	Central.Alberta	B	WMA	0.9855	F	HY	Central	Canada	Alberta	50.3751	-111.489	8/22/2018	8	22	2018	SUMMER	OR090100	PRJNA980669	SAMN35662344
982	JIBCAN181	JIBCAN181	Central.Alberta	B	WMA	1	F	AHY	Central	Canada	Alberta	50.3751	-111.489	8/22/2018	8	22	2018	SUMMER	OR090101	PRJNA980669	SAMN35662345
983	JIBCAN182	JIBCAN182	Central.Alberta	B	WMA	0.9579	M	AHY	Central	Canada	Alberta	50.3751	-111.489	8/22/2018	8	22	2018	SUMMER	OR090102	PRJNA980669	SAMN35662346
984	JIBCAN183	JIBCAN183	Central.Alberta	B	WMA	0.9837	F	AHY	Central	Canada	Alberta	50.3751	-111.489	8/22/2018	8	22	2018	SUMMER	OR090103	PRJNA980669	SAMN35662347
985	CT26	CT26	Atlantic.CT	A	HYBRID	0.8653	F	HY	Atlantic	USA	CT	41.5464	-72.7743	8/16/2018	8	16	2018	SUMMER	OR089592	PRJNA980669	SAMN35641424
986	CT25	CT25	Atlantic.CT	A	HYBRID	0.8215	F	AHY	Atlantic	USA	CT	41.5464	-72.7743	8/16/2018	8	16	2018	SUMMER	OR089591	PRJNA980669	SAMN35641423
987	CT74	CT74	Atlantic.CT	A	HYBRID	0.8157	M	HY	Atlantic	USA	CT	41.5483	-72.7742	8/13/2020	8	13	2020	SUMMER	OR089641	PRJNA980669	SAMN35641468
988	CT76	CT76	Atlantic.CT	A	HYBRID	0.8339	F	HY	Atlantic	USA	CT	41.5483	-72.7742	8/13/2020	8	13	2020	SUMMER	OR089643	PRJNA980669	SAMN35641469
989	CT14	CT14	Atlantic.CT	B	HYBRID	0.8619	M	HY	Atlantic	USA	CT	41.726	-72.9315	8/6/2018	8	6	2018	SUMMER	OR089580	PRJNA980669	SAMN35662188
990	JIBCAN184	JIBCAN184	Central.Alberta	B	WMA	0.9996	M	AHY	Central	Canada	Alberta	50.3751	-111.489	8/22/2018	8	22	2018	SUMMER	OR090104	PRJNA980669	SAMN35662348
991	JIBCAN185	JIBCAN185	Central.Alberta	B	WMA	0.982	M	AHY	Central	Canada	Alberta	50.3751	-111.489	8/22/2018	8	22	2018	SUMMER	OR090105	PRJNA980669	SAMN35662349
992	JIBCAN186	JIBCAN186	Central.Alberta	A	WMA	0.9895	F	AHY	Central	Canada	Alberta	50.3751	-111.489	8/22/2018	8	22	2018	SUMMER	OR090106	PRJNA980669	SAMN35641786
993	JIBCAN187	JIBCAN187	Central.Alberta	A	WMA	0.9304	M	AHY	Central	Canada	Alberta	50.3751	-111.489	8/22/2018	8	22	2018	SUMMER	OR090107	PRJNA980669	SAMN35641787
994	JIBCAN188	JIBCAN188	Central.Alberta	A	WMA	0.971	F	HY	Central	Canada	Alberta	50.3751	-111.489	8/22/2018	8	22	2018	SUMMER	OR090108	PRJNA980669	SAMN35641788
995	JIBCAN189	JIBCAN189	Central.Alberta	B	WMA	0.9802	F	AHY	Central	Canada	Alberta	50.3751	-111.489	8/22/2018	8	22	2018	SUMMER	OR090109	PRJNA980669	SAMN35662350
996	JIBCAN190	JIBCAN190	Central.Alberta	B	WMA	0.9605	M	AHY	Central	Canada	Alberta	50.3776	-111.413	8/22/2018	8	22	2018	SUMMER	OR090110	PRJNA980669	SAMN35662351
997	JIBCAN191	JIBCAN191	Central.Alberta	B	WMA	0.9754	F	AHY	Central	Canada	Alberta	50.3776	-111.413	8/22/2018	8	22	2018	SUMMER	OR090111	PRJNA980669	SAMN35662352
998	WI32	WI32	Mississippi.WI	DIDN'T WORK	WMA	0.9513	F	AHY	Mississippi	USA	WI	44.6889	-89.916	8/14/2020	8	14	2020	SUMMER	--	PRJNA980669	SAMN35662765
999	WI30	WI30	Mississippi.WI	A	WMA	0.9398	M	AHY	Mississippi	USA	WI	44.6889	-89.916	8/14/2020	8	14	2020	SUMMER	OR090755	PRJNA980669	SAMN35662763
1000	WI7	WI7	Mississippi.WI	A	WMA	0.9707	M	HY	Mississippi	USA	WI	44.6889	-89.916	8/11/2020	8	11	2020	SUMMER	OR090778	PRJNA980669	SAMN35662787
1001	CT79	CT79	Atlantic.CT	A	HYBRID	0.8421	M	AHY	Atlantic	USA	CT	41.5498	-72.8353	8/14/2020	8	14	2020	SUMMER	OR089646	PRJNA980669	SAMN35641472
1002	CT18	CT18	Atlantic.CT	A	WMA	0.9134	F	HY	Atlantic	USA	CT	41.5566	-72.1292	8/14/2018	8	14	2018	SUMMER	OR089583	PRJNA980669	SAMN35641415
1003	CT20	CT20	Atlantic.CT	A	HYBRID	0.8417	F	AHY	Atlantic	USA	CT	41.5566	-72.1292	8/14/2018	8	14	2018	SUMMER	OR089586	PRJNA980669	SAMN35641418
1004	HHM166	HHM166	Atlantic.MA	A	HYBRID	0.8694	F	HY	Atlantic	USA	MA	42.4717	-71.3271	8/2/2019	8	2	2019	SUMMER	OR089821	PRJNA980669	SAMN35641624
1005	HHM165	HHM165	Atlantic.MA	A	HYBRID	0.7933	M	HY	Atlantic	USA	MA	42.4717	-71.3271	8/2/2019	8	2	2019	SUMMER	OR089820	PRJNA980669	SAMN35641623
1006	MEDD	MEDD	Atlantic.ME	A	HYBRID	0.7803	M	AHY	Atlantic	USA	ME	46.6772	-67.9028	8/22/2018	8	22	2018	SUMMER	OR090252	PRJNA980669	SAMN35641852
1007	MENN	MENN	Atlantic.ME	B	HYBRID	0.8324	M	AHY	Atlantic	USA	ME	46.6772	-67.9028	8/23/2018	8	23	2018	SUMMER	OR090262	PRJNA980669	SAMN35662433
1008	NJ12	NJ12	Atlantic.NJ	A	WMA	0.9053	F	AHY	Atlantic	USA	NJ	40.0528	-74.1272	8/15/2018	8	15	2018	SUMMER	OR090275	PRJNA980669	SAMN35641865
1009	NJ14	NJ14	Atlantic.NJ	A	HYBRID	0.3097	M	AHY	Atlantic	USA	NJ	39.8472	-75.0005	8/16/2018	8	16	2018	SUMMER	OR090277	PRJNA980669	SAMN35641867
1010	NJ18	NJ18	Atlantic.NJ	A	HYBRID	0.1805	F	AHY	Atlantic	USA	NJ	39.8472	-75.0005	8/16/2018	8	16	2018	SUMMER	OR090281	PRJNA980669	SAMN35641871
1011	NJ20	NJ20	Atlantic.NJ	A	HYBRID	0.6796	F	AHY	Atlantic	USA	NJ	39.7184	-75.0204	8/22/2018	8	22	2018	SUMMER	OR090284	PRJNA980669	SAMN35641874
1012	NJ21	NJ21	Atlantic.NJ	A	HYBRID	0.7824	F	AHY	Atlantic	USA	NJ	39.7184	-75.0204	8/22/2018	8	22	2018	SUMMER	OR090285	PRJNA980669	SAMN35641875
1013	NJ22	NJ22	Atlantic.NJ	A	HYBRID	0.8481	F	AHY	Atlantic	USA	NJ	39.7143	-75.0271	8/22/2018	8	22	2018	SUMMER	OR090286	PRJNA980669	SAMN35641876
1014	NJ23	NJ23	Atlantic.NJ	B	HYBRID	0.6709	F	AHY	Atlantic	USA	NJ	39.7143	-75.0271	8/22/2018	8	22	2018	SUMMER	OR090287	PRJNA980669	SAMN35662441
1015	NJ3	NJ3	Atlantic.NJ	A	HYBRID	0.3551	M	AHY	Atlantic	USA	NJ	39.7184	-75.0204	8/7/2018	8	7	2018	SUMMER	OR090292	PRJNA980669	SAMN35641880
1016	ME49	ME49	Atlantic.ME	B	HYBRID	0.8176	F	HY	Atlantic	USA	ME	46.6772	-67.9028	8/22/2018	8	22	2018	SUMMER	OR090229	PRJNA980669	SAMN35662422
1017	ME50	ME50	Atlantic.ME	B	HYBRID	0.893	M	AHY	Atlantic	USA	ME	46.6772	-67.9028	8/22/2018	8	22	2018	SUMMER	OR090230	PRJNA980669	SAMN35662423
1018	ME51	ME51	Atlantic.ME	A	WMA	0.9346	M	HY	Atlantic	USA	ME	46.6772	-67.9028	8/22/2018	8	22	2018	SUMMER	OR090231	PRJNA980669	SAMN35641837
1019	ME72	ME72	Atlantic.ME	A	HYBRID	0.789	M	HY	Atlantic	USA	ME	46.6772	-67.9028	8/22/2018	8	22	2018	SUMMER	OR090246	PRJNA980669	SAMN35641846
1020	MEAA	MEAA	Atlantic.ME	A	HYBRID	0.8661	F	HY	Atlantic	USA	ME	46.6772	-67.9028	8/22/2018	8	22	2018	SUMMER	OR090249	PRJNA980669	SAMN35641849
1021	MEBB	MEBB	Atlantic.ME	A	HYBRID	0.8441	F	HY	Atlantic	USA	ME	46.6772	-67.9028	8/22/2018	8	22	2018	SUMMER	OR090250	PRJNA980669	SAMN35641850
1022	MECC	MECC	Atlantic.ME	A	HYBRID	0.8867	M	HY	Atlantic	USA	ME	46.6772	-67.9028	8/22/2018	8	22	2018	SUMMER	OR090251	PRJNA980669	SAMN35641851
1023	NJ1	NJ1	Atlantic.NJ	A	HYBRID	0.7168	M	AHY	Atlantic	USA	NJ	39.7184	-75.0204	8/7/2018	8	7	2018	SUMMER	OR090272	PRJNA980669	SAMN35641862
1024	NJ10	NJ10	Atlantic.NJ	A	HYBRID	0.6024	F	AHY	Atlantic	USA	NJ	40.0528	-74.1272	8/15/2018	8	15	2018	SUMMER	OR090273	PRJNA980669	SAMN35641863
1025	NJ11	NJ11	Atlantic.NJ	A	HYBRID	0.3269	F	AHY	Atlantic	USA	NJ	40.0528	-74.1272	8/15/2018	8	15	2018	SUMMER	OR090274	PRJNA980669	SAMN35641864
1026	NJ13	NJ13	Atlantic.NJ	A	HYBRID	0.4572	F	AHY	Atlantic	USA	NJ	40.0528	-74.1272	8/15/2018	8	15	2018	SUMMER	OR090276	PRJNA980669	SAMN35641866
1027	NJ15	NJ15	Atlantic.NJ	A	HYBRID	0.2248	M	HY	Atlantic	USA	NJ	39.8472	-75.0005	8/16/2018	8	16	2018	SUMMER	OR090278	PRJNA980669	SAMN35641868
1028	NJ16	NJ16	Atlantic.NJ	A	HYBRID	0.3915	M	AHY	Atlantic	USA	NJ	39.8472	-75.0005	8/16/2018	8	16	2018	SUMMER	OR090279	PRJNA980669	SAMN35641869
1029	NJ17	NJ17	Atlantic.NJ	A	HYBRID	0.2978	F	AHY	Atlantic	USA	NJ	39.8472	-75.0005	8/16/2018	8	16	2018	SUMMER	OR090280	PRJNA980669	SAMN35641870
1030	NJ19	NJ19	Atlantic.NJ	A	HYBRID	0.246	F	AHY	Atlantic	USA	NJ	39.8472	-75.0005	8/16/2018	8	16	2018	SUMMER	OR090282	PRJNA980669	SAMN35641872
1031	NJ2	NJ2	Atlantic.NJ	A	HYBRID	0.5671	F	AHY	Atlantic	USA	NJ	39.7184	-75.0204	8/7/2018	8	7	2018	SUMMER	OR090283	PRJNA980669	SAMN35641873
1032	NJ24	NJ24	Atlantic.NJ	B	WMA	0.9061	M	AHY	Atlantic	USA	NJ	39.7143	-75.0271	8/22/2018	8	22	2018	SUMMER	OR090288	PRJNA980669	SAMN35662442
1033	NJ26	NJ26	Atlantic.NJ	A	HYBRID	0.6704	M	AHY	Atlantic	USA	NJ	39.8777	-75.1318	8/22/2018	8	22	2018	SUMMER	OR090289	PRJNA980669	SAMN35641877
1034	ME52	ME52	Atlantic.ME	A	HYBRID	0.8126	M	AHY	Atlantic	USA	ME	46.6772	-67.9028	8/22/2018	8	22	2018	SUMMER	OR090232	PRJNA980669	SAMN35641838
1035	ME54	ME54	Atlantic.ME	A	HYBRID	0.8574	F	HY	Atlantic	USA	ME	46.6772	-67.9028	8/22/2018	8	22	2018	SUMMER	OR090233	PRJNA980669	SAMN35641839
1036	ME56	ME56	Atlantic.ME	B	HYBRID	0.872	M	AHY	Atlantic	USA	ME	46.6772	-67.9028	8/22/2018	8	22	2018	SUMMER	OR090234	PRJNA980669	SAMN35662424
1037	ME57	ME57	Atlantic.ME	B	WMA	0.8965	M	AHY	Atlantic	USA	ME	46.6772	-67.9028	8/22/2018	8	22	2018	SUMMER	OR090235	PRJNA980669	SAMN35662425
1038	ME58	ME58	Atlantic.ME	A	HYBRID	0.7171	M	AHY	Atlantic	USA	ME	46.6772	-67.9028	8/22/2018	8	22	2018	SUMMER	OR090236	PRJNA980669	SAMN35641840
1039	ME63	ME63	Atlantic.ME	A	HYBRID	0.821	M	HY	Atlantic	USA	ME	46.6772	-67.9028	8/22/2018	8	22	2018	SUMMER	OR090238	PRJNA980669	SAMN35641842
1040	ME65	ME65	Atlantic.ME	B	HYBRID	0.8483	F	HY	Atlantic	USA	ME	46.6772	-67.9028	8/22/2018	8	22	2018	SUMMER	OR090239	PRJNA980669	SAMN35662426
1041	ME66	ME66	Atlantic.ME	B	HYBRID	0.8275	M	AHY	Atlantic	USA	ME	46.6772	-67.9028	8/22/2018	8	22	2018	SUMMER	OR090240	PRJNA980669	SAMN35662427
1042	ME67	ME67	Atlantic.ME	A	HYBRID	0.8857	F	HY	Atlantic	USA	ME	46.6772	-67.9028	8/22/2018	8	22	2018	SUMMER	OR090241	PRJNA980669	SAMN35641843
1043	ME68	ME68	Atlantic.ME	B	WMA	0.9082	M	HY	Atlantic	USA	ME	46.6772	-67.9028	8/22/2018	8	22	2018	SUMMER	OR090242	PRJNA980669	SAMN35662428
1044	ME69	ME69	Atlantic.ME	A	WMA	0.9019	F	HY	Atlantic	USA	ME	46.6772	-67.9028	8/22/2018	8	22	2018	SUMMER	OR090243	PRJNA980669	SAMN35641844
1045	ME70	ME70	Atlantic.ME	B	HYBRID	0.8614	M	HY	Atlantic	USA	ME	46.6772	-67.9028	8/22/2018	8	22	2018	SUMMER	OR090244	PRJNA980669	SAMN35662429
1046	ME71	ME71	Atlantic.ME	A	HYBRID	0.8937	M	HY	Atlantic	USA	ME	46.6772	-67.9028	8/22/2018	8	22	2018	SUMMER	OR090245	PRJNA980669	SAMN35641845
1047	ME97	ME97	Atlantic.ME	A	HYBRID	0.832	F	HY	Atlantic	USA	ME	46.6772	-67.9028	8/23/2018	8	23	2018	SUMMER	OR090247	PRJNA980669	SAMN35641847
1048	MEEE	MEEE	Atlantic.ME	A	HYBRID	0.888	M	HY	Atlantic	USA	ME	46.6772	-67.9028	8/22/2018	8	22	2018	SUMMER	OR090253	PRJNA980669	SAMN35641853
1049	MEGG	MEGG	Atlantic.ME	B	HYBRID	0.8652	M	AHY	Atlantic	USA	ME	46.6772	-67.9028	8/22/2018	8	22	2018	SUMMER	OR090255	PRJNA980669	SAMN35662430
1050	MEFF	MEFF	Atlantic.ME	A	HYBRID	0.7912	F	AHY	Atlantic	USA	ME	46.6772	-67.9028	8/22/2018	8	22	2018	SUMMER	OR090254	PRJNA980669	SAMN35641854
1051	ME98	ME98	Atlantic.ME	A	HYBRID	0.8306	F	HY	Atlantic	USA	ME	46.6772	-67.9028	8/23/2018	8	23	2018	SUMMER	OR090248	PRJNA980669	SAMN35641848
1052	MEHH	MEHH	Atlantic.ME	B	HYBRID	0.8823	M	HY	Atlantic	USA	ME	46.6772	-67.9028	8/22/2018	8	22	2018	SUMMER	OR090256	PRJNA980669	SAMN35662431
1053	MEII	MEII	Atlantic.ME	A	HYBRID	0.8564	F	HY	Atlantic	USA	ME	46.6772	-67.9028	8/23/2018	8	23	2018	SUMMER	OR090257	PRJNA980669	SAMN35641855
1054	MEJJ	MEJJ	Atlantic.ME	B	HYBRID	0.857	M	AHY	Atlantic	USA	ME	46.6772	-67.9028	8/23/2018	8	23	2018	SUMMER	OR090258	PRJNA980669	SAMN35662432
1055	MEKK	MEKK	Atlantic.ME	A	HYBRID	0.796	F	HY	Atlantic	USA	ME	46.6772	-67.9028	8/23/2018	8	23	2018	SUMMER	OR090259	PRJNA980669	SAMN35641856
1056	MELL	MELL	Atlantic.ME	A	HYBRID	0.7791	F	AHY	Atlantic	USA	ME	46.6772	-67.9028	8/23/2018	8	23	2018	SUMMER	OR090260	PRJNA980669	SAMN35641857
1057	MEMM	MEMM	Atlantic.ME	A	WMA	0.9526	M	AHY	Atlantic	USA	ME	46.6772	-67.9028	8/23/2018	8	23	2018	SUMMER	OR090261	PRJNA980669	SAMN35641858
1058	JIBCAN192	JIBCAN192	Central.Alberta	B	WMA	0.9686	F	AHY	Central	Canada	Alberta	50.3776	-111.413	8/22/2018	8	22	2018	SUMMER	OR090112	PRJNA980669	SAMN35662353
1059	JIBCAN193	JIBCAN193	Central.Alberta	B	WMA	0.9995	M	AHY	Central	Canada	Alberta	50.3776	-111.413	8/22/2018	8	22	2018	SUMMER	OR090113	PRJNA980669	SAMN35662354
1060	JIBCAN194	JIBCAN194	Central.Alberta	B	WMA	0.9811	F	HY	Central	Canada	Alberta	50.3776	-111.413	8/22/2018	8	22	2018	SUMMER	OR090114	PRJNA980669	SAMN35662355
1061	JIBCAN195	JIBCAN195	Central.Alberta	B	WMA	0.9786	F	AHY	Central	Canada	Alberta	50.3776	-111.413	8/22/2018	8	22	2018	SUMMER	OR090115	PRJNA980669	SAMN35662356
1062	JIBCAN196	JIBCAN196	Central.Alberta	A	WMA	0.9718	M	AHY	Central	Canada	Alberta	50.3776	-111.413	8/22/2018	8	22	2018	SUMMER	OR090116	PRJNA980669	SAMN35641789
1063	JIBCAN198	JIBCAN198	Central.Alberta	B	WMA	0.9892	F	AHY	Central	Canada	Alberta	50.3776	-111.413	8/22/2018	8	22	2018	SUMMER	OR090118	PRJNA980669	SAMN35662358
1064	JIBCAN199	JIBCAN199	Central.Alberta	B	WMA	0.9752	F	HY	Central	Canada	Alberta	50.3776	-111.413	8/22/2018	8	22	2018	SUMMER	OR090119	PRJNA980669	SAMN35662359
1065	PA4	PA4	Atlantic.PA	DIDN'T WORK	WMA	0.9449	M	AHY	Atlantic	USA	PA	41.6139	-80.4139	8/12/2019	8	12	2019	SUMMER	--	PRJNA980669	SAMN35662516
1066	ME103	ME103	Atlantic.ME	A	HYBRID	0.8828	M	AHY	Atlantic	USA	ME	46.6772	-67.9028	8/23/2018	8	23	2018	SUMMER	OR090204	PRJNA980669	SAMN35641825
1067	ME104	ME104	Atlantic.ME	A	HYBRID	0.7559	M	AHY	Atlantic	USA	ME	46.6772	-67.9028	8/23/2018	8	23	2018	SUMMER	OR090205	PRJNA980669	SAMN35641826
1068	ME114	ME114	Atlantic.ME	B	WMA	0.9061	F	AHY	Atlantic	USA	ME	46.6772	-67.9028	8/23/2018	8	23	2018	SUMMER	OR090206	PRJNA980669	SAMN35662409
1069	WI33	WI33	Mississippi.WI	A	WMA	0.9554	M	AHY	Mississippi	USA	WI	44.6889	-89.916	8/14/2020	8	14	2020	SUMMER	OR090757	PRJNA980669	SAMN35662766
1070	WI13	WI13	Mississippi.WI	B	HYBRID	0.8301	M	HY	Mississippi	USA	WI	44.6889	-89.916	8/11/2020	8	11	2020	SUMMER	OR090738	PRJNA980669	SAMN35662746
1071	WI14	WI14	Mississippi.WI	B	WMA	0.9273	F	HY	Mississippi	USA	WI	44.6889	-89.916	8/11/2020	8	11	2020	SUMMER	OR090739	PRJNA980669	SAMN35662747
1072	WI15	WI15	Mississippi.WI	B	WMA	0.9459	F	HY	Mississippi	USA	WI	44.6889	-89.916	8/11/2020	8	11	2020	SUMMER	OR090740	PRJNA980669	SAMN35662748
1073	WI16	WI16	Mississippi.WI	A	WMA	0.9958	F	AHY	Mississippi	USA	WI	44.6889	-89.916	8/11/2020	8	11	2020	SUMMER	OR090741	PRJNA980669	SAMN35662749
1074	WI17	WI17	Mississippi.WI	B	WMA	0.9504	F	HY	Mississippi	USA	WI	44.5209	-88.6201	8/11/2020	8	11	2020	SUMMER	OR090742	PRJNA980669	SAMN35662750
1075	WI19	WI19	Mississippi.WI	B	WMA	1	M	HY	Mississippi	USA	WI	44.5209	-88.6201	8/11/2020	8	11	2020	SUMMER	OR090743	PRJNA980669	SAMN35662751
1076	WI2	WI2	Mississippi.WI	B	WMA	0.9991	F	AHY	Mississippi	USA	WI	44.6889	-89.916	8/11/2020	8	11	2020	SUMMER	OR090744	PRJNA980669	SAMN35662752
1077	WI20	WI20	Mississippi.WI	B	HYBRID	0.8335	F	AHY	Mississippi	USA	WI	44.5209	-88.6201	8/11/2020	8	11	2020	SUMMER	OR090745	PRJNA980669	SAMN35662753
1078	WI21	WI21	Mississippi.WI	B	WMA	0.9622	F	HY	Mississippi	USA	WI	44.5209	-88.6201	8/11/2020	8	11	2020	SUMMER	OR090746	PRJNA980669	SAMN35662754
1079	WI22	WI22	Mississippi.WI	B	HYBRID	0.8554	F	HY	Mississippi	USA	WI	44.5209	-88.6201	8/11/2020	8	11	2020	SUMMER	OR090747	PRJNA980669	SAMN35662755
1080	WI23	WI23	Mississippi.WI	B	HYBRID	0.84	M	HY	Mississippi	USA	WI	44.5209	-88.6201	8/11/2020	8	11	2020	SUMMER	OR090748	PRJNA980669	SAMN35662756
1081	WI24	WI24	Mississippi.WI	A	WMA	0.9294	F	AHY	Mississippi	USA	WI	44.5209	-88.6201	8/11/2020	8	11	2020	SUMMER	OR090749	PRJNA980669	SAMN35662757
1082	WI26	WI26	Mississippi.WI	A	WMA	0.9731	F	AHY	Mississippi	USA	WI	44.5209	-88.6201	8/11/2020	8	11	2020	SUMMER	OR090750	PRJNA980669	SAMN35662758
1083	NY46	NY46	Atlantic.NY	A	HYBRID	0.7284	F	HY	Atlantic	USA	NY	43.0624	-76.1837	9/27/2019	9	27	2019	FALL/WINTER	OR090389	PRJNA980669	SAMN35641953
1084	ON37	ON37	Mississippi.Ontario	B	HYBRID	0.8738	M	HY	Mississippi	Canada	Ontario	48.3429	-80.9895	9/3/2018	9	3	2018	FALL/WINTER	OR090451	PRJNA980669	SAMN35662494
1085	ON38	ON38	Mississippi.Ontario	B	WMA	0.9562	M	HY	Mississippi	Canada	Ontario	48.3429	-80.9895	9/3/2018	9	3	2018	FALL/WINTER	OR090452	PRJNA980669	SAMN35662495
1086	ON39	ON39	Mississippi.Ontario	B	WMA	0.9427	M	AHY	Mississippi	Canada	Ontario	49.0458	-83.0882	9/5/2018	9	5	2018	FALL/WINTER	OR090453	PRJNA980669	SAMN35662496
1087	SE642	SE642	Eurasia.Sweden.GFM	A	GFM	0.3969	M	HY	Eurasia	Sweden.GFM	Sävsås	56.9332	13.5908	9/xx/2011	9	--	2011	FALL/WINTER	OR090655	PRJNA980669	SAMN35662663
1088	SE645	SE645	Eurasia.Sweden.GFM	A	GFM	0.354	M	HY	Eurasia	Sweden.GFM	Sävsås	56.9332	13.5908	9/xx/2011	9	--	2011	FALL/WINTER	OR090656	PRJNA980669	SAMN35662664
1089	SE646	SE646	Eurasia.Sweden.GFM	A	GFM	0.2972	M	HY	Eurasia	Sweden.GFM	Sävsås	56.9332	13.5908	9/xx/2011	9	--	2011	FALL/WINTER	OR090657	PRJNA980669	SAMN35662665
1090	SE647	SE647	Eurasia.Sweden.GFM	A	GFM	0.3652	M	HY	Eurasia	Sweden.GFM	Sävsås	56.9332	13.5908	9/xx/2011	9	--	2011	FALL/WINTER	OR090658	PRJNA980669	SAMN35662666
1091	SE649	SE649	Eurasia.Sweden.GFM	A	GFM	0.3505	F	HY	Eurasia	Sweden.GFM	Sävsås	56.9332	13.5908	9/xx/2011	9	--	2011	FALL/WINTER	OR090659	PRJNA980669	SAMN35662667
1092	SE650	SE650	Eurasia.Sweden.GFM	A	GFM	0.2875	F	HY	Eurasia	Sweden.GFM	Sävsås	56.9332	13.5908	9/xx/2011	9	--	2011	FALL/WINTER	OR090660	PRJNA980669	SAMN35662668
1093	SE652	SE652	Eurasia.Sweden.GFM	A	GFM	0.3699	M	HY	Eurasia	Sweden.GFM	Sävsås	56.9332	13.5908	9/xx/2011	9	--	2011	FALL/WINTER	OR090661	PRJNA980669	SAMN35662669
1094	SE653	SE653	Eurasia.Sweden.GFM	A	GFM	0.3543	F	HY	Eurasia	Sweden.GFM	Sävsås	56.9332	13.5908	9/xx/2011	9	--	2011	FALL/WINTER	OR090662	PRJNA980669	SAMN35662670
1095	SE654	SE654	Eurasia.Sweden.GFM	A	GFM	0.3081	M	HY	Eurasia	Sweden.GFM	Sävsås	56.9332	13.5908	9/xx/2011	9	--	2011	FALL/WINTER	OR090663	PRJNA980669	SAMN35662671
1096	SE655	SE655	Eurasia.Sweden.GFM	A	GFM	0.4094	M	HY	Eurasia	Sweden.GFM	Sävsås	56.9332	13.5908	9/xx/2011	9	--	2011	FALL/WINTER	OR090664	PRJNA980669	SAMN35662672
1097	SE658	SE658	Eurasia.Sweden.GFM	A	GFM	0.4068	F	HY	Eurasia	Sweden.GFM	Sävsås	56.9332	13.5908	9/xx/2011	9	--	2011	FALL/WINTER	OR090665	PRJNA980669	SAMN35662673
1098	SE659	SE659	Eurasia.Sweden.GFM	A	GFM	0.3363	M	HY	Eurasia	Sweden.GFM	Sävsås	56.9332	13.5908	9/xx/2011	9	--	2011	FALL/WINTER	OR090666	PRJNA980669	SAMN35662674
1099	SE661	SE661	Eurasia.Sweden.GFM	A	GFM	0.34	M	HY	Eurasia	Sweden.GFM	Sävsås	56.9332	13.5908	9/xx/2011	9	--	2011	FALL/WINTER	OR090667	PRJNA980669	SAMN35662675
1100	SE662	SE662	Eurasia.Sweden.GFM	A	GFM	0.3473	F	HY	Eurasia	Sweden.GFM	Sävsås	56.9332	13.5908	9/xx/2011	9	--	2011	FALL/WINTER	OR090668	PRJNA980669	SAMN35662676
1101	SE663	SE663	Eurasia.Sweden.GFM	A	GFM	0.3489	M	HY	Eurasia	Sweden.GFM	Sävsås	56.9332	13.5908	9/xx/2011	9	--	2011	FALL/WINTER	OR090669	PRJNA980669	SAMN35662677
1102	SE664	SE664	Eurasia.Sweden.GFM	A	GFM	0.3985	F	HY	Eurasia	Sweden.GFM	Sävsås	56.9332	13.5908	9/xx/2011	9	--	2011	FALL/WINTER	OR090670	PRJNA980669	SAMN35662678
1103	SE665	SE665	Eurasia.Sweden.GFM	A	GFM	0.3462	F	HY	Eurasia	Sweden.GFM	Sävsås	56.9332	13.5908	9/xx/2011	9	--	2011	FALL/WINTER	OR090671	PRJNA980669	SAMN35662679
1104	SE666	SE666	Eurasia.Sweden.GFM	A	GFM	0.3235	M	HY	Eurasia	Sweden.GFM	Sävsås	56.9332	13.5908	9/xx/2011	9	--	2011	FALL/WINTER	OR090672	PRJNA980669	SAMN35662680
1105	SE73	SE73	Eurasia.Sweden.GFM	A	GFM	0.4031	F	HY	Eurasia	Sweden.GFM	Sävsås	56.9332	13.5908	9/xx/2012	9	--	2012	FALL/WINTER	OR090674	PRJNA980669	SAMN35662682
1106	SE94	SE94	Eurasia.Sweden.GFM	A	GFM	0.2956	F	HY	Eurasia	Sweden.GFM	Sävsås	56.9332	13.5908	9/xx/2012	9	--	2012	FALL/WINTER	OR090676	PRJNA980669	SAMN35662684
1107	SILJ001	SILJ001	Eurasia.Slovenia	A	GFM	0.0893	M	Unk	Eurasia	Slovenia	Šolska pot 5-3	46.17	14.69	9/10/2008	9	10	2008	FALL/WINTER	OR090687	PRJNA980669	SAMN35662695
1108	UALV001	UALV001	Eurasia.Ukraine	A	WMA	0.9759	M	Unk	Eurasia	Ukraine	Lviv Oblast	49.825	23.573	9/20/2008	9	20	2008	FALL/WINTER	OR090733	PRJNA980669	SAMN35662741
1109	UALV002	UALV002	Eurasia.Ukraine	A	WMA	0.8959	F	Unk	Eurasia	Ukraine	Lviv Oblast	49.825	23.573	9/20/2008	9	20	2008	FALL/WINTER	OR090734	PRJNA980669	SAMN35662742
1110	NY41	NY41	Atlantic.NY	A	HYBRID	0.8586	M	HY	Atlantic	USA	NY	44.1204	-75.8902	9/19/2019	9	19	2019	FALL/WINTER	OR090384	PRJNA980669	SAMN35641949
1111	NY84	NY-20-24	Atlantic.NY	A	HYBRID	0.8216	M	HY	Atlantic	USA	NY	44.1206	-75.8905	9/22/2020	9	22	2020	SUMMER	OR090431	PRJNA980669	SAMN35641985
1112	PA44	PA44	Atlantic.PA	B	HYBRID	0.8831	F	AHY	Atlantic	USA	PA	41.614	-80.4139	9/10/2020	9	10	2020	SUMMER	OR090494	PRJNA980669	SAMN35662519
1113	PA45	PA45	Atlantic.PA	A	HYBRID	0.865	F	AHY	Atlantic	USA	PA	41.614	-80.4139	9/10/2020	9	10	2020	SUMMER	OR090495	PRJNA980669	SAMN35642008
1114	PA46	PA46	Atlantic.PA	A	HYBRID	0.7078	M	HY	Atlantic	USA	PA	41.614	-80.4139	9/10/2020	9	10	2020	SUMMER	OR090496	PRJNA980669	SAMN35642009
1115	PA49	PA49	Atlantic.PA	B	HYBRID	0.8443	F	AHY	Atlantic	USA	PA	41.614	-80.4139	9/17/2020	9	17	2020	SUMMER	OR090499	PRJNA980669	SAMN35662522
1116	NY85	NY-20-25	Atlantic.NY	B	WMA	0.9545	F	HY	Atlantic	USA	NY	44.1206	-75.8905	9/22/2020	9	22	2020	SUMMER	OR090432	PRJNA980669	SAMN35662477
1117	NY86	NY-20-26	Atlantic.NY	B	HYBRID	0.8789	M	HY	Atlantic	USA	NY	43.0739	-76.2049	9/28/2020	9	28	2020	SUMMER	OR090433	PRJNA980669	SAMN35662478
1118	PA23	PA23	Atlantic.PA	B	HYBRID	0.8167	M	HY	Atlantic	USA	PA	41.6139	-80.4139	9/23/2019	9	23	2019	FALL/WINTER	OR090473	PRJNA980669	SAMN35662506
1119	PA40	PA40	Atlantic.PA	B	HYBRID	0.8138	M	AHY	Atlantic	USA	PA	41.614	-80.4139	9/3/2020	9	3	2020	SUMMER	OR090490	PRJNA980669	SAMN35662517
1120	NJ32	NJ32	Atlantic.NJ	A	HYBRID	0.8855	F	AHY	Atlantic	USA	NJ	40.8403	-74.8324	9/12/2018	9	12	2018	FALL/WINTER	OR090295	PRJNA980669	SAMN35641883
1121	NJ34	NJ34	Atlantic.NJ	B	HYBRID	0.8237	F	AHY	Atlantic	USA	NJ	40.8403	-74.8324	9/12/2018	9	12	2018	FALL/WINTER	OR090296	PRJNA980669	SAMN35662443
1122	NJ35	NJ35	Atlantic.NJ	A	HYBRID	0.6815	F	AHY	Atlantic	USA	NJ	40.8403	-74.8324	9/12/2018	9	12	2018	FALL/WINTER	OR090297	PRJNA980669	SAMN35641884
1123	ON4	ON4	Mississippi.Ontario	B	WMA	0.9273	M	AHY	Mississippi	Canada	Ontario	45.2775	-76.7117	9/11/2018	9	11	2018	FALL/WINTER	OR090454	PRJNA980669	SAMN35662497
1124	PA41	PA41	Atlantic.PA	B	HYBRID	0.6966	F	HY	Atlantic	USA	PA	41.614	-80.4139	9/3/2020	9	3	2020	SUMMER	OR090491	PRJNA980669	SAMN35662518
1125	IL35	IL35	Mississippi.IL	B	WMA	0.964	F	AHY	MIssissippi	USA	IL	40.563	-89.6616	9/22/2020	9	22	2020	FALL/WINTER	OR089989	PRJNA980669	SAMN35662268
1126	IL34	IL34	Mississippi.IL	B	HYBRID	0.8246	M	AHY	MIssissippi	USA	IL	40.563	-89.6616	9/22/2020	9	22	2020	FALL/WINTER	OR089988	PRJNA980669	SAMN35662267
1127	IL33	IL33	Mississippi.IL	A	HYBRID	0.6889	M	AHY	MIssissippi	USA	IL	40.563	-89.6616	9/22/2020	9	22	2020	FALL/WINTER	OR089987	PRJNA980669	SAMN35641749
1128	IL32	IL32	Mississippi.IL	A	HYBRID	0.4415	M	AHY	MIssissippi	USA	IL	40.563	-89.6616	9/19/2020	9	19	2020	FALL/WINTER	OR089986	PRJNA980669	SAMN35641748
1129	IL31	IL31	Mississippi.IL	A	HYBRID	0.7361	F	AHY	MIssissippi	USA	IL	40.563	-89.6616	9/19/2020	9	19	2020	FALL/WINTER	OR089985	PRJNA980669	SAMN35641747
1130	IL30	IL30	Mississippi.IL	A	HYBRID	0.5224	F	AHY	MIssissippi	USA	IL	40.563	-89.6616	9/19/2020	9	19	2020	FALL/WINTER	OR089984	PRJNA980669	SAMN35641746
1131	IL29	IL29	Mississippi.IL	A	HYBRID	0.6917	F	AHY	MIssissippi	USA	IL	40.563	-89.6616	9/19/2020	9	19	2020	FALL/WINTER	OR089982	PRJNA980669	SAMN35641744
1132	IL28	IL28	Mississippi.IL	A	WMA	0.983	M	AHY	MIssissippi	USA	IL	40.563	-89.6616	9/19/2020	9	19	2020	FALL/WINTER	OR089981	PRJNA980669	SAMN35641743
1133	IL27	IL27	Mississippi.IL	A	HYBRID	0.4109	M	AHY	MIssissippi	USA	IL	40.563	-89.6616	9/19/2020	9	19	2020	FALL/WINTER	OR089980	PRJNA980669	SAMN35641742
1134	IL26	IL26	Mississippi.IL	A	HYBRID	0.7693	M	AHY	MIssissippi	USA	IL	40.563	-89.6616	9/19/2020	9	19	2020	FALL/WINTER	OR089979	PRJNA980669	SAMN35641741
1135	IL24	IL24	Mississippi.IL	A	HYBRID	0.6047	M	AHY	MIssissippi	USA	IL	40.563	-89.6616	9/19/2020	9	19	2020	FALL/WINTER	OR089977	PRJNA980669	SAMN35641740
1136	IA9	IA9	Mississippi.IA	A	WMA	1	F	HY	Mississippi	USA	IA	43.4941	-93.4594	9/26/2020	9	26	2020	FALL/WINTER	OR089948	PRJNA980669	SAMN35641720
1137	IA28	IA28	Mississippi.IA	B	WMA	0.9833	M	HY	Mississippi	USA	IA	43.0111	-93.438	9/26/2020	9	26	2020	FALL/WINTER	OR089941	PRJNA980669	SAMN35662251
1138	IA24	IA24	Mississippi.IA	B	WMA	0.9589	M	HY	Mississippi	USA	IA	43.0111	-93.438	9/30/2020	9	30	2020	FALL/WINTER	OR089937	PRJNA980669	SAMN35662248
1139	IA22	IA22	Mississippi.IA	B	WMA	0.986	M	HY	Mississippi	USA	IA	43.0111	-93.438	9/30/2020	9	30	2020	FALL/WINTER	OR089936	PRJNA980669	SAMN35662246
1140	IA16	IA16	Mississippi.IA	A	WMA	0.9852	M	HY	Mississippi	USA	IA	43.4941	-93.4594	9/26/2020	9	26	2020	FALL/WINTER	OR089929	PRJNA980669	SAMN35641716
1141	IA15	IA15	Mississippi.IA	A	HYBRID	0.8894	M	HY	Mississippi	USA	IA	43.4941	-93.4594	9/26/2020	9	26	2020	FALL/WINTER	OR089928	PRJNA980669	SAMN35641715
1142	IA10	IA10	Mississippi.IA	B	WMA	0.9965	F	HY	Mississippi	USA	IA	43.4941	-93.4594	9/26/2020	9	26	2020	FALL/WINTER	OR089923	PRJNA980669	SAMN35662240
1143	ME20s17	ME20s17	Atlantic.ME	B	HYBRID	0.8375	F	AHY	Atlantic	USA	ME	44.6608	-69.2716	9/16/2020	9	16	2020	FALL/WINTER	OR090215	PRJNA980669	SAMN35662413
1144	ME20s18	ME20s18	Atlantic.ME	A	HYBRID	0.8168	M	AHY	Atlantic	USA	ME	44.6315	-69.3443	9/15/2020	9	15	2020	FALL/WINTER	OR090216	PRJNA980669	SAMN35641832
1145	ME20s19	ME20s19	Atlantic.ME	B	HYBRID	0.866	M	HY	Atlantic	USA	ME	44.6315	-69.3443	9/15/2020	9	15	2020	FALL/WINTER	OR090217	PRJNA980669	SAMN35662414
1146	ME20s2	ME20s2	Atlantic.ME	A	HYBRID	0.8405	M	AHY	Atlantic	USA	ME	44.6608	-69.2716	9/9/2020	9	9	2020	FALL/WINTER	OR090218	PRJNA980669	SAMN35641833
1147	ME20s20	ME20s20	Atlantic.ME	A	HYBRID	0.8256	F	HY	Atlantic	USA	ME	44.6315	-69.3443	9/8/2020	9	8	2020	FALL/WINTER	OR090219	PRJNA980669	SAMN35641834
1148	ME20s3	ME20s3	Atlantic.ME	B	WMA	0.9204	M	AHY	Atlantic	USA	ME	44.6608	-69.2716	9/9/2020	9	9	2020	FALL/WINTER	OR090220	PRJNA980669	SAMN35662415
1149	ME20s4	ME20s4	Atlantic.ME	B	HYBRID	0.8559	M	HY	Atlantic	USA	ME	44.6608	-69.2716	9/9/2020	9	9	2020	FALL/WINTER	OR090221	PRJNA980669	SAMN35662416
1150	HHM231	HHM231	Atlantic.MA	A	WMA	0.932	M	AHY	Atlantic	USA	MA	42.0414	-71.0394	9/14/2020	9	14	2020	SUMMER	OR089880	PRJNA980669	SAMN35641673
1151	HHM230	HHM230	Atlantic.MA	A	HYBRID	0.8445	F	HY	Atlantic	USA	MA	42.0414	-71.0394	9/14/2020	9	14	2020	SUMMER	OR089879	PRJNA980669	SAMN35641672
1152	HHM229	HHM229	Atlantic.MA	B	HYBRID	0.8306	M	HY	Atlantic	USA	MA	42.4736	-73.1497	9/3/2020	9	3	2020	SUMMER	OR089877	PRJNA980669	SAMN35662233
1153	HHM228	HHM228	Atlantic.MA	B	HYBRID	0.8247	F	AHY	Atlantic	USA	MA	42.4736	-73.1497	9/3/2020	9	3	2020	SUMMER	OR089876	PRJNA980669	SAMN35662232
1154	HHM211	HHM211	Atlantic.MA	A	HYBRID	0.7357	F	HY	Atlantic	USA	MA	42.0472	-72.5914	9/24/2019	9	24	2019	FALL/WINTER	OR089865	PRJNA980669	SAMN35641661
1155	HHM210	HHM210	Atlantic.MA	A	HYBRID	0.7269	M	HY	Atlantic	USA	MA	42.0472	-72.5914	9/24/2019	9	24	2019	FALL/WINTER	OR089864	PRJNA980669	SAMN35641660
1156	HHM209	HHM209	Atlantic.MA	A	HYBRID	0.6713	F	AHY	Atlantic	USA	MA	42.3228	-71.9478	9/19/2019	9	19	2019	FALL/WINTER	OR089862	PRJNA980669	SAMN35641658
1157	HHM208	HHM208	Atlantic.MA	A	HYBRID	0.703	M	HY	Atlantic	USA	MA	42.3228	-71.9478	9/19/2019	9	19	2019	FALL/WINTER	OR089861	PRJNA980669	SAMN35641657
1158	HHM207	HHM207	Atlantic.MA	A	HYBRID	0.8924	F	HY	Atlantic	USA	MA	42.3228	-71.9478	9/19/2019	9	19	2019	FALL/WINTER	OR089860	PRJNA980669	SAMN35641656
1159	HHM205	HHM205	Atlantic.MA	A	HYBRID	0.826	M	HY	Atlantic	USA	MA	42.4644	-71.1536	9/13/2019	9	13	2019	FALL/WINTER	OR089859	PRJNA980669	SAMN35641655
1160	HHM204	HHM204	Atlantic.MA	A	HYBRID	0.7008	F	AHY	Atlantic	USA	MA	42.3669	-71.2178	9/13/2019	9	13	2019	FALL/WINTER	OR089858	PRJNA980669	SAMN35641654
1161	HHM203	HHM203	Atlantic.MA	A	HYBRID	0.8027	M	AHY	Atlantic	USA	MA	42.3669	-71.2178	9/13/2019	9	13	2019	FALL/WINTER	OR089857	PRJNA980669	SAMN35641653
1162	HHM202	HHM202	Atlantic.MA	B	HYBRID	0.7519	F	AHY	Atlantic	USA	MA	41.7775	-69.9897	9/12/2019	9	12	2019	FALL/WINTER	OR089856	PRJNA980669	SAMN35662224
1163	HHM201	HHM201	Atlantic.MA	A	HYBRID	0.7469	F	HY	Atlantic	USA	MA	41.7775	-69.9897	9/12/2019	9	12	2019	FALL/WINTER	OR089855	PRJNA980669	SAMN35641652
1164	HHM199	HHM199	Atlantic.MA	B	HYBRID	0.723	M	AHY	Atlantic	USA	MA	41.7775	-69.9897	9/12/2019	9	12	2019	FALL/WINTER	OR089852	PRJNA980669	SAMN35662223
1165	HHM198	HHM198	Atlantic.MA	A	HYBRID	0.872	F	AHY	Atlantic	USA	MA	42.1233	-72.7858	9/11/2019	9	11	2019	FALL/WINTER	OR089851	PRJNA980669	SAMN35641649
1166	HHM196	HHM196	Atlantic.MA	A	WMA	0.9753	M	HY	Atlantic	USA	MA	42.1233	-72.7858	9/11/2019	9	11	2019	FALL/WINTER	OR089850	PRJNA980669	SAMN35641648
1167	HHM195	HHM195	Atlantic.MA	B	HYBRID	0.8627	M	AHY	Atlantic	USA	MA	42.1233	-72.7858	9/11/2019	9	11	2019	FALL/WINTER	OR089849	PRJNA980669	SAMN35662222
1168	NY16	NY16	Atlantic.NY	A	HYBRID	0.819	F	HY	Atlantic	USA	NY	44.0974	-75.9316	9/5/2018	9	5	2018	FALL/WINTER	OR090357	PRJNA980669	SAMN35641938
1169	ON32	ON32	Mississippi.Ontario	B	HYBRID	0.8085	F	AHY	Mississippi	Canada	Ontario	48.5259	-81.3668	9/4/2018	9	4	2018	FALL/WINTER	OR090448	PRJNA980669	SAMN35662491
1170	PA39	PA39	Atlantic.PA	B	HYBRID	0.6935	M	HY	Atlantic	USA	PA	41.614	-80.4139	9/3/2020	9	3	2020	SUMMER	OR090489	PRJNA980669	SAMN35662515
1171	PA48	PA48	Atlantic.PA	B	WMA	0.9796	M	AHY	Atlantic	USA	PA	41.614	-80.4139	9/16/2020	9	16	2020	SUMMER	OR090498	PRJNA980669	SAMN35662521
1172	PA50	PA50	Atlantic.PA	A	HYBRID	0.6879	F	HY	Atlantic	USA	PA	41.614	-80.4139	9/17/2020	9	17	2020	SUMMER	OR090500	PRJNA980669	SAMN35642010
1173	NJ39	NJ39	Atlantic.NJ	A	HYBRID	0.297	M	AHY	Atlantic	USA	NJ	39.8847	-75.0834	9/22/2018	9	22	2018	FALL/WINTER	OR090301	PRJNA980669	SAMN35641888
1174	NJ40	NJ40	Atlantic.NJ	B	HYBRID	0.7012	M	AHY	Atlantic	USA	NJ	39.8847	-75.0834	9/22/2018	9	22	2018	FALL/WINTER	OR090303	PRJNA980669	SAMN35662444
1175	NJ58	NJ-S18	Atlantic.NJ	A	HYBRID	0.7617	M	HY	Atlantic	USA	NJ	40.7757	-74.11	9/18/2020	9	18	2020	SUMMER	OR090322	PRJNA980669	SAMN35641906
1176	NJ59	NJ-S19	Atlantic.NJ	A	HYBRID	0.7912	F	HY	Atlantic	USA	NJ	40.7757	-74.11	9/18/2020	9	18	2020	SUMMER	OR090323	PRJNA980669	SAMN35641907
1177	NJ63	NJ-S23	Atlantic.NJ	A	HYBRID	0.7728	F	AHY	Atlantic	USA	NJ	39.7184	-75.0206	9/29/2020	9	29	2020	SUMMER	OR090328	PRJNA980669	SAMN35641912
1178	NY18	NY18	Atlantic.NY	B	WMA	0.9385	F	HY	Atlantic	USA	NY	44.0974	-75.9316	9/5/2018	9	5	2018	FALL/WINTER	OR090359	PRJNA980669	SAMN35662451
1179	ON34	ON34	Mississippi.Ontario	B	WMA	0.9433	M	HY	Mississippi	Canada	Ontario	48.5259	-81.3668	9/4/2018	9	4	2018	FALL/WINTER	OR090450	PRJNA980669	SAMN35662493
1180	NJ36	NJ36	Atlantic.NJ	A	HYBRID	0.7975	F	AHY	Atlantic	USA	NJ	40.8403	-74.8324	9/12/2018	9	12	2018	FALL/WINTER	OR090298	PRJNA980669	SAMN35641885
1181	NJ37	NJ37	Atlantic.NJ	A	HYBRID	0.5546	F	AHY	Atlantic	USA	NJ	39.8847	-75.0834	9/22/2018	9	22	2018	FALL/WINTER	OR090299	PRJNA980669	SAMN35641886
1182	NJ38	NJ38	Atlantic.NJ	A	HYBRID	0.5003	F	AHY	Atlantic	USA	NJ	39.8847	-75.0834	9/22/2018	9	22	2018	FALL/WINTER	OR090300	PRJNA980669	SAMN35641887
1183	NY17	NY17	Atlantic.NY	B	WMA	0.9184	F	HY	Atlantic	USA	NY	44.0974	-75.9316	9/5/2018	9	5	2018	FALL/WINTER	OR090358	PRJNA980669	SAMN35662450
1184	NY27	NY27	Atlantic.NY	B	HYBRID	0.8718	F	AHY	Atlantic	USA	NY	44.0974	-75.9316	9/5/2018	9	5	2018	FALL/WINTER	OR090368	PRJNA980669	SAMN35662457
1185	NY28	NY28	Atlantic.NY	B	HYBRID	0.8409	F	AHY	Atlantic	USA	NY	44.0974	-75.9316	9/5/2018	9	5	2018	FALL/WINTER	OR090369	PRJNA980669	SAMN35662458
1186	NY29	NY29	Atlantic.NY	A	WMA	0.9895	F	AHY	Atlantic	USA	NY	44.0974	-75.9316	9/5/2018	9	5	2018	FALL/WINTER	OR090370	PRJNA980669	SAMN35641942
1187	NY38	NY38	Atlantic.NY	B	WMA	0.8955	M	HY	Atlantic	USA	NY	42.9951	-76.7571	9/18/2019	9	18	2019	FALL/WINTER	OR090380	PRJNA980669	SAMN35662463
1188	NY79	NY-20-19	Atlantic.NY	A	HYBRID	0.8655	M	HY	Atlantic	USA	NY	42.3844	-76.8706	9/1/2020	9	1	2020	SUMMER	OR090425	PRJNA980669	SAMN35641983
1189	NY40	NY40	Atlantic.NY	B	WMA	0.9081	F	HY	Atlantic	USA	NY	42.9951	-76.7571	9/18/2019	9	18	2019	FALL/WINTER	OR090383	PRJNA980669	SAMN35662465
1190	NY19	NY19	Atlantic.NY	B	HYBRID	0.8674	M	HY	Atlantic	USA	NY	44.0974	-75.9316	9/5/2018	9	5	2018	FALL/WINTER	OR090360	PRJNA980669	SAMN35662452
1191	NY20	NY20	Atlantic.NY	B	WMA	0.9064	M	HY	Atlantic	USA	NY	44.0974	-75.9316	9/5/2018	9	5	2018	FALL/WINTER	OR090361	PRJNA980669	SAMN35662453
1192	NY80	NY-20-20	Atlantic.NY	A	HYBRID	0.7101	F	HY	Atlantic	USA	NY	42.3844	-76.8706	9/1/2020	9	1	2020	SUMMER	OR090427	PRJNA980669	SAMN35641984
1193	NY81	NY-20-21	Atlantic.NY	B	HYBRID	0.8837	F	HY	Atlantic	USA	NY	43.1013	-76.4976	9/11/2020	9	11	2020	SUMMER	OR090428	PRJNA980669	SAMN35662474
1194	NY82	NY-20-22	Atlantic.NY	B	HYBRID	0.8768	M	AHY	Atlantic	USA	NY	43.2316	-73.7115	9/22/2020	9	22	2020	SUMMER	OR090429	PRJNA980669	SAMN35662475
1195	NY83	NY-20-23	Atlantic.NY	B	HYBRID	0.8861	F	AHY	Atlantic	USA	NY	43.2316	-73.7115	9/22/2020	9	22	2020	SUMMER	OR090430	PRJNA980669	SAMN35662476
1196	ON25	ON25	Mississippi.Ontario	A	WMA	0.9567	F	AHY	Mississippi	Canada	Ontario	48.5259	-81.3668	9/4/2018	9	4	2018	FALL/WINTER	OR090442	PRJNA980669	SAMN35641986
1197	ON26	ON26	Mississippi.Ontario	B	WMA	0.9484	F	HY	Mississippi	Canada	Ontario	48.3429	-80.9895	9/3/2018	9	3	2018	FALL/WINTER	OR090443	PRJNA980669	SAMN35662487
1198	NY21	NY21	Atlantic.NY	B	HYBRID	0.885	M	HY	Atlantic	USA	NY	44.0974	-75.9316	9/5/2018	9	5	2018	FALL/WINTER	OR090362	PRJNA980669	SAMN35662454
1199	NY22	NY22	Atlantic.NY	A	WMA	0.9979	M	AHY	Atlantic	USA	NY	44.0974	-75.9316	9/5/2018	9	5	2018	FALL/WINTER	OR090363	PRJNA980669	SAMN35641939
1200	NY23	NY23	Atlantic.NY	B	HYBRID	0.8884	M	AHY	Atlantic	USA	NY	44.0974	-75.9316	9/5/2018	9	5	2018	FALL/WINTER	OR090364	PRJNA980669	SAMN35662455
1201	NY24	NY24	Atlantic.NY	A	WMA	0.9353	M	AHY	Atlantic	USA	NY	44.0974	-75.9316	9/5/2018	9	5	2018	FALL/WINTER	OR090365	PRJNA980669	SAMN35641940
1202	NY25	NY25	Atlantic.NY	A	HYBRID	0.8458	M	AHY	Atlantic	USA	NY	44.0974	-75.9316	9/5/2018	9	5	2018	FALL/WINTER	OR090366	PRJNA980669	SAMN35641941
1203	NY26	NY26	Atlantic.NY	B	HYBRID	0.8849	M	AHY	Atlantic	USA	NY	44.0974	-75.9316	9/5/2018	9	5	2018	FALL/WINTER	OR090367	PRJNA980669	SAMN35662456
1204	NY48	NY48	Atlantic.NY	B	HYBRID	0.7404	M	HY	Atlantic	USA	NY	43.0624	-76.1837	9/27/2019	9	27	2019	FALL/WINTER	OR090391	PRJNA980669	SAMN35662467
1205	PA26	PA26	Atlantic.PA	B	WMA	0.9538	F	HY	Atlantic	USA	PA	41.6139	-80.4139	9/23/2019	9	23	2019	FALL/WINTER	OR090475	PRJNA980669	SAMN35662509
1206	PA47	PA47	Atlantic.PA	B	HYBRID	0.8838	M	HY	Atlantic	USA	PA	41.614	-80.4139	9/16/2020	9	16	2020	SUMMER	OR090497	PRJNA980669	SAMN35662520
1207	NY47	NY47	Atlantic.NY	A	HYBRID	0.778	F	AHY	Atlantic	USA	NY	43.0624	-76.1837	9/27/2019	9	27	2019	FALL/WINTER	OR090390	PRJNA980669	SAMN35641954
1208	ON15	ON15	Mississippi.Ontario	B	WMA	0.8997	M	AHY	Mississippi	Canada	Ontario	45.1579	-78.1021	9/5/2018	9	5	2018	FALL/WINTER	OR090435	PRJNA980669	SAMN35662480
1209	ON17	ON17	Mississippi.Ontario	B	WMA	0.9655	M	HY	Mississippi	Canada	Ontario	45.274	-77.5892	9/6/2018	9	6	2018	FALL/WINTER	OR090436	PRJNA980669	SAMN35662481
1210	NY39	NY39	Atlantic.NY	B	HYBRID	0.8118	M	HY	Atlantic	USA	NY	42.9951	-76.7571	9/18/2019	9	18	2019	FALL/WINTER	OR090381	PRJNA980669	SAMN35662464
1211	NY42	NY42	Atlantic.NY	A	HYBRID	0.863	M	AHY	Atlantic	USA	NY	44.1204	-75.8902	9/19/2019	9	19	2019	FALL/WINTER	OR090385	PRJNA980669	SAMN35641950
1212	ON27	ON27	Mississippi.Ontario	B	WMA	0.9348	F	HY	Mississippi	Canada	Ontario	49.0458	-83.0882	9/5/2018	9	5	2018	FALL/WINTER	OR090444	PRJNA980669	SAMN35662488
1213	PA20	PA20	Atlantic.PA	A	WMA	0.9546	F	HY	Atlantic	USA	PA	41.6139	-80.4139	9/13/2019	9	13	2019	FALL/WINTER	OR090470	PRJNA980669	SAMN35641996
1214	PA21	PA21	Atlantic.PA	A	HYBRID	0.8231	M	HY	Atlantic	USA	PA	41.6139	-80.4139	9/13/2019	9	13	2019	FALL/WINTER	OR090471	PRJNA980669	SAMN35641997
1215	PA22	PA22	Atlantic.PA	B	HYBRID	0.5256	F	AHY	Atlantic	USA	PA	41.6139	-80.4139	9/13/2019	9	13	2019	FALL/WINTER	OR090472	PRJNA980669	SAMN35662505
1216	NY43	NY43	Atlantic.NY	B	WMA	0.9272	F	HY	Atlantic	USA	NY	44.1204	-75.8902	9/19/2019	9	19	2019	FALL/WINTER	OR090386	PRJNA980669	SAMN35662466
1217	NY44	NY44	Atlantic.NY	A	HYBRID	0.7936	F	HY	Atlantic	USA	NY	43.0624	-76.1837	9/20/2019	9	20	2019	FALL/WINTER	OR090387	PRJNA980669	SAMN35641951
1218	NY45	NY45	Atlantic.NY	A	HYBRID	0.8793	F	HY	Atlantic	USA	NY	43.0624	-76.1837	9/27/2019	9	27	2019	FALL/WINTER	OR090388	PRJNA980669	SAMN35641952
1219	PA25	PA25	Atlantic.PA	B	HYBRID	0.8873	M	HY	Atlantic	USA	PA	41.6139	-80.4139	9/23/2019	9	23	2019	FALL/WINTER	OR090474	PRJNA980669	SAMN35662508
1220	PA42	PA42	Atlantic.PA	A	HYBRID	0.8895	F	HY	Atlantic	USA	PA	41.614	-80.4139	9/10/2020	9	10	2020	SUMMER	OR090492	PRJNA980669	SAMN35642006
1221	PA43	PA43	Atlantic.PA	A	WMA	0.9	M	AHY	Atlantic	USA	PA	41.614	-80.4139	9/10/2020	9	10	2020	SUMMER	OR090493	PRJNA980669	SAMN35642007
1222	PA19	PA19	Atlantic.PA	B	WMA	0.9909	M	AHY	Atlantic	USA	PA	41.6139	-80.4139	9/13/2019	9	13	2019	FALL/WINTER	OR090468	PRJNA980669	SAMN35662504
1223	KGM1388	KGM1388	Mississippi.Manitoba	B	WMA	0.9733	M	HY	Mississippi	Canada	Manitoba	50.1	-98.25	9/9/2006	9	9	2006	FALL/WINTER	MK425364	PRJNA516035	SAMN10781292
1224	SE48	SE48	Eurasia.Sweden.GFM	A	GFM	0.2859	F	HY	Eurasia	Sweden.GFM	Sävsås	56.9332	13.5908	9/xx/2012	9	--	2012	FALL/WINTER	OR090647	PRJNA980669	SAMN35662655
1225	CT53	CT53	Atlantic.CT	A	HYBRID	0.8425	F	HY	Atlantic	USA	CT	41.6929	-72.7735	9/4/2018	9	4	2018	FALL/WINTER	OR089620	PRJNA980669	SAMN35641452
1226	KGM1400	KGM1400	Central.Saskatchewan	A	WMA	0.9795	F	AHY	Central	Canada	Saskatchewan	53.3	-110	9/9/2006	9	9	2006	FALL/WINTER	MK425369	PRJNA516035	SAMN10781297
1227	KGM1424	KGM1424	Central.Alberta	A	WMA	1	M	AHY	Central	Canada	Alberta	53.1	-111.8	9/15/2006	9	15	2006	FALL/WINTER	MK425379	PRJNA516035	SAMN10781307
1228	ME20s6	ME20s6	Atlantic.ME	B	WMA	0.912	F	HY	Atlantic	USA	ME	44.6608	-69.2716	9/9/2020	9	9	2020	FALL/WINTER	OR090223	PRJNA980669	SAMN35662418
1229	ME20s7	ME20s7	Atlantic.ME	B	HYBRID	0.8613	M	HY	Atlantic	USA	ME	44.6608	-69.2716	9/9/2020	9	9	2020	FALL/WINTER	OR090224	PRJNA980669	SAMN35662419
1230	ME20s8	ME20s8	Atlantic.ME	B	WMA	0.9377	F	HY	Atlantic	USA	ME	44.7593	-69.1939	9/9/2020	9	9	2020	FALL/WINTER	OR090225	PRJNA980669	SAMN35662420
1231	ME20s9	ME20s9	Atlantic.ME	A	HYBRID	0.8728	M	HY	Atlantic	USA	ME	44.7593	-69.1939	9/9/2020	9	9	2020	FALL/WINTER	OR090226	PRJNA980669	SAMN35641835
1232	CT66	CT66	Atlantic.CT	A	HYBRID	0.8223	F	HY	Atlantic	USA	CT	41.2105	-73.1165	9/12/2018	9	12	2018	FALL/WINTER	OR089634	PRJNA980669	SAMN35641462
1233	SE43	SE43	Eurasia.Sweden.GFM	A	GFM	0.2701	M	HY	Eurasia	Sweden.GFM	Sävsås	56.9332	13.5908	9/xx/2012	9	--	2012	FALL/WINTER	OR090645	PRJNA980669	SAMN35662653
1234	CT58	CT58	Atlantic.CT	A	WMA	0.9073	M	HY	Atlantic	USA	CT	41.2105	-73.1165	9/12/2018	9	12	2018	FALL/WINTER	OR089625	PRJNA980669	SAMN35641455
1235	FIOU005	FIOU005	Eurasia.Finland	A	WMA	0.929	M	Unk	Eurasia	Finland	Saapaskarinselkä	65.057	25.197	9/15/2008	9	15	2008	FALL/WINTER	OR089709	PRJNA980669	SAMN35641517
1236	FIOU004	FIOU004	Eurasia.Finland	A	WMA	0.9367	M	Unk	Eurasia	Finland	Saapaskarinselkä	65.057	25.197	9/15/2008	9	15	2008	FALL/WINTER	OR089708	PRJNA980669	SAMN35641516
1237	FIOU003	FIOU003	Eurasia.Finland	A	WMA	0.9378	M	Unk	Eurasia	Finland	Saapaskarinselkä	65.057	25.197	9/15/2008	9	15	2008	FALL/WINTER	OR089707	PRJNA980669	SAMN35641515
1238	FIOU001	FIOU001	Eurasia.Finland	A	WMA	0.9172	M	Unk	Eurasia	Finland	Saapaskarinselkä	65.057	25.197	9/1/2008	9	1	2008	FALL/WINTER	OR089705	PRJNA980669	SAMN35641513
1239	EETA030	EETA030	Eurasia.Estonia	A	HYBRID	0.8683	F	Unk	Eurasia	Estonia	Ahunapalu	58.324	27.178	9/25/2008	9	25	2008	FALL/WINTER	OR089685	PRJNA980669	SAMN35641493
1240	SE52	SE52	Eurasia.Sweden.GFM	A	GFM	0.4314	F	HY	Eurasia	Sweden.GFM	Sävsås	56.9332	13.5908	9/xx/2012	9	--	2012	FALL/WINTER	OR090649	PRJNA980669	SAMN35662657
1241	SE54	SE54	Eurasia.Sweden.GFM	A	GFM	0.2372	F	HY	Eurasia	Sweden.GFM	Sävsås	56.9332	13.5908	9/xx/2012	9	--	2012	FALL/WINTER	OR090650	PRJNA980669	SAMN35662658
1242	SE55	SE55	Eurasia.Sweden.GFM	A	GFM	0.3915	F	HY	Eurasia	Sweden.GFM	Sävsås	56.9332	13.5908	9/xx/2012	9	--	2012	FALL/WINTER	OR090651	PRJNA980669	SAMN35662659
1243	SE57	SE57	Eurasia.Sweden.GFM	A	GFM	0.3248	F	HY	Eurasia	Sweden.GFM	Sävsås	56.9332	13.5908	9/xx/2012	9	--	2012	FALL/WINTER	OR090652	PRJNA980669	SAMN35662660
1244	PL6013	PL6013	TX.FERAL	A	Khaki Campbell	0	F	Unk	GFM	USA	TX	31.8208	-106.563	9/19/2017	9	19	2017	FALL/WINTER	MN734502	PRJNA591912	SAMN13391119
1245	PL6010	PL6010	TX.FERAL	A	Khaki Campbell	0	F	Unk	GFM	USA	TX	31.8208	-106.563	9/19/2017	9	19	2017	FALL/WINTER	MN734499	PRJNA591912	SAMN13391116
1246	PL6011	PL6011	TX.FERAL	A	Khaki Campbell	0	M	Unk	GFM	USA	TX	31.8208	-106.563	9/19/2017	9	19	2017	FALL/WINTER	MN734500	PRJNA591912	SAMN13391117
1247	PL6012	PL6012	TX.FERAL	A	Khaki Campbell	0	M	Unk	GFM	USA	TX	31.8208	-106.563	9/19/2017	9	19	2017	FALL/WINTER	MN734501	PRJNA591912	SAMN13391118
1248	PL6014	PL6014	TX.FERAL	A	Khaki Campbell	0	F	Unk	GFM	USA	TX	31.8208	-106.563	9/19/2017	9	19	2017	FALL/WINTER	MN734503	PRJNA591912	SAMN13391120
1249	PL6017	PL6017	TX.FERAL	A	Khaki Campbell	0	M	Unk	GFM	USA	TX	31.8208	-106.563	9/22/2017	9	22	2017	FALL/WINTER	MN734504	PRJNA591912	SAMN13391121
1250	PL6018	PL6018	TX.FERAL	A	Khaki Campbell	0	M	Unk	GFM	USA	TX	31.8208	-106.563	9/22/2017	9	22	2017	FALL/WINTER	MN734505	PRJNA591912	SAMN13391122
1251	PL6019	PL6019	TX.FERAL	A	Khaki Campbell	0	F	Unk	GFM	USA	TX	31.8208	-106.563	9/22/2017	9	22	2017	FALL/WINTER	MN734506	PRJNA591912	SAMN13391123
1252	PL6020	PL6020	TX.FERAL	A	Khaki Campbell	0	F	Unk	GFM	USA	TX	31.8208	-106.563	9/22/2017	9	22	2017	FALL/WINTER	MN734507	PRJNA591912	SAMN13391124
1253	SE32	SE32	Eurasia.Sweden.GFM	A	GFM	0.293	F	HY	Eurasia	Sweden.GFM	Sävsås	56.9332	13.5908	9/xx/2012	9	--	2012	FALL/WINTER	OR090641	PRJNA980669	SAMN35662649
1254	REWAKMAf	REWAKMAf	Pacific.AK	B	WMA	0.9945	M	HY	Pacific	USA	AK	63.0745	-146.695	9/5/2020	9	5	2020	FALL/WINTER	OR090592	PRJNA980669	SAMN35662600
1255	RUTO006	RUTO006	Eurasia.Russia	A	WMA	0.955	F	Unk	Eurasia	Russia	Tomsk Oblast	56.526	83.349	9/13/2008	9	13	2008	FALL/WINTER	OR090610	PRJNA980669	SAMN35662618
1256	RUTO008	RUTO008	Eurasia.Russia	A	WMA	0.9908	F	Unk	Eurasia	Russia	Tomsk Oblast	56.526	83.349	9/28/2008	9	28	2008	FALL/WINTER	OR090611	PRJNA980669	SAMN35662619
1257	RUTO014	RUTO014	Eurasia.Russia	A	WMA	0.961	M	Unk	Eurasia	Russia	Tomsk Oblast	56.526	83.349	9/27/2008	9	27	2008	FALL/WINTER	OR090612	PRJNA980669	SAMN35662620
1258	RUTO015	RUTO015	Eurasia.Russia	A	WMA	1	F	Unk	Eurasia	Russia	Tomsk Oblast	56.526	83.349	9/28/2008	9	28	2008	FALL/WINTER	OR090613	PRJNA980669	SAMN35662621
1259	RUTO032	RUTO032	Eurasia.Russia	A	WMA	0.9552	F	Unk	Eurasia	Russia	Tomsk Oblast	56.526	83.349	9/28/2009	9	28	2009	FALL/WINTER	OR090615	PRJNA980669	SAMN35662623
1260	RUVO011	RUVO011	Eurasia.Russia	A	HYBRID	0.8939	F	Unk	Eurasia	Russia	Vologda Oblast	59.498	37.511	9/5/2009	9	5	2009	FALL/WINTER	OR090621	PRJNA980669	SAMN35662629
1261	RUVO012	RUVO012	Eurasia.Russia	A	WMA	0.9455	M	Unk	Eurasia	Russia	Vologda Oblast	59.498	37.511	9/30/2009	9	30	2009	FALL/WINTER	OR090622	PRJNA980669	SAMN35662630
1262	RUVO013	RUVO013	Eurasia.Russia	A	HYBRID	0.892	F	Unk	Eurasia	Russia	Vologda Oblast	59.498	37.511	9/18/2009	9	18	2009	FALL/WINTER	OR090623	PRJNA980669	SAMN35662631
1263	RUVO015	RUVO015	Eurasia.Russia	A	WMA	0.9004	F	Unk	Eurasia	Russia	Vologda Oblast	59.498	37.511	9/9/2009	9	9	2009	FALL/WINTER	OR090624	PRJNA980669	SAMN35662632
1264	SE15	SE15	Eurasia.Sweden.GFM	A	GFM	0.1705	M	HY	Eurasia	Sweden.GFM	Sävsås	56.9332	13.5908	9/xx/2012	9	--	2012	FALL/WINTER	OR090627	PRJNA980669	SAMN35662635
1265	SE16	SE16	Eurasia.Sweden.GFM	A	GFM	0.9121	M	HY	Eurasia	Sweden.GFM	Sävsås	56.9332	13.5908	9/xx/2012	9	--	2012	FALL/WINTER	OR090628	PRJNA980669	SAMN35662636
1266	SE17	SE17	Eurasia.Sweden.GFM	A	GFM	0.3392	M	HY	Eurasia	Sweden.GFM	Sävsås	56.9332	13.5908	9/xx/2012	9	--	2012	FALL/WINTER	OR090629	PRJNA980669	SAMN35662637
1267	SE18	SE18	Eurasia.Sweden.GFM	A	GFM	0.8096	F	HY	Eurasia	Sweden.GFM	Sävsås	56.9332	13.5908	9/xx/2012	9	--	2012	FALL/WINTER	OR090630	PRJNA980669	SAMN35662638
1268	SE20	SE20	Eurasia.Sweden.GFM	A	GFM	0.2756	M	HY	Eurasia	Sweden.GFM	Sävsås	56.9332	13.5908	9/xx/2012	9	--	2012	FALL/WINTER	OR090632	PRJNA980669	SAMN35662640
1269	SE21	SE21	Eurasia.Sweden.GFM	A	GFM	0.2586	M	HY	Eurasia	Sweden.GFM	Sävsås	56.9332	13.5908	9/xx/2012	9	--	2012	FALL/WINTER	OR090633	PRJNA980669	SAMN35662641
1270	SE24	SE24	Eurasia.Sweden.GFM	A	GFM	0.2398	M	HY	Eurasia	Sweden.GFM	Sävsås	56.9332	13.5908	9/xx/2012	9	--	2012	FALL/WINTER	OR090636	PRJNA980669	SAMN35662644
1271	HHM194	HHM194	Atlantic.MA	A	HYBRID	0.8387	F	AHY	Atlantic	USA	MA	42.1625	-71.5131	9/4/2019	9	4	2019	FALL/WINTER	OR089848	PRJNA980669	SAMN35641647
1272	HHM193	HHM193	Atlantic.MA	A	HYBRID	0.8465	F	HY	Atlantic	USA	MA	42.1625	-71.5131	9/4/2019	9	4	2019	FALL/WINTER	OR089847	PRJNA980669	SAMN35641646
1273	HHM192	HHM192	Atlantic.MA	B	HYBRID	0.8443	M	HY	Atlantic	USA	MA	42.1625	-71.5131	9/4/2019	9	4	2019	FALL/WINTER	OR089846	PRJNA980669	SAMN35662221
1274	HHM191	HHM191	Atlantic.MA	A	HYBRID	0.8007	M	AHY	Atlantic	USA	MA	42.1625	-71.5131	9/4/2019	9	4	2019	FALL/WINTER	OR089845	PRJNA980669	SAMN35641645
1275	NH10	NH10	Atlantic.NH	B	HYBRID	0.8093	F	HY	Atlantic	USA	NH	42.9871	-70.9505	9/18/2020	9	18	2020	SUMMER	OR090264	PRJNA980669	SAMN35662436
1276	CT55	CT55	Atlantic.CT	A	HYBRID	0.8311	F	AHY	Atlantic	USA	CT	41.6929	-72.7735	9/4/2018	9	4	2018	FALL/WINTER	OR089622	PRJNA980669	SAMN35641453
1277	CT56	CT56	Atlantic.CT	A	HYBRID	0.6743	F	AHY	Atlantic	USA	CT	41.6929	-72.7735	9/4/2018	9	4	2018	FALL/WINTER	OR089623	PRJNA980669	SAMN35641454
1278	CT57	CT57	Atlantic.CT	B	HYBRID	0.8057	F	AHY	Atlantic	USA	CT	41.2105	-73.1165	9/12/2018	9	12	2018	FALL/WINTER	OR089624	PRJNA980669	SAMN35662190
1279	CT54	CT54	Atlantic.CT	B	WMA	0.9018	M	HY	Atlantic	USA	CT	41.6929	-72.7735	9/4/2018	9	4	2018	FALL/WINTER	OR089621	PRJNA980669	SAMN35662189
1280	CT49	CT49	Atlantic.CT	A	HYBRID	0.7499	M	HY	Atlantic	USA	CT	41.6929	-72.7735	9/4/2018	9	4	2018	FALL/WINTER	OR089615	PRJNA980669	SAMN35641447
1281	CT50	CT50	Atlantic.CT	A	HYBRID	0.84	M	HY	Atlantic	USA	CT	41.6929	-72.7735	9/4/2018	9	4	2018	FALL/WINTER	OR089617	PRJNA980669	SAMN35641449
1282	CT65	CT65	Atlantic.CT	A	HYBRID	0.8041	F	HY	Atlantic	USA	CT	41.2105	-73.1165	9/12/2018	9	12	2018	FALL/WINTER	OR089633	PRJNA980669	SAMN35641461
1283	CT63	CT63	Atlantic.CT	A	WMA	0.8993	M	HY	Atlantic	USA	CT	41.2105	-73.1165	9/12/2018	9	12	2018	FALL/WINTER	OR089631	PRJNA980669	SAMN35641459
1284	CT64	CT64	Atlantic.CT	A	WMA	0.9325	M	HY	Atlantic	USA	CT	41.2105	-73.1165	9/12/2018	9	12	2018	FALL/WINTER	OR089632	PRJNA980669	SAMN35641460
1285	CT60	CT60	Atlantic.CT	A	HYBRID	0.8229	M	HY	Atlantic	USA	CT	41.2105	-73.1165	9/12/2018	9	12	2018	FALL/WINTER	OR089628	PRJNA980669	SAMN35641457
1286	CT52	CT52	Atlantic.CT	A	HYBRID	0.2282	F	HY	Atlantic	USA	CT	41.6929	-72.7735	9/4/2018	9	4	2018	FALL/WINTER	OR089619	PRJNA980669	SAMN35641451
1287	CT51	CT51	Atlantic.CT	A	HYBRID	0.8845	M	HY	Atlantic	USA	CT	41.6929	-72.7735	9/4/2018	9	4	2018	FALL/WINTER	OR089618	PRJNA980669	SAMN35641450
1288	CT59	CT59	Atlantic.CT	B	WMA	0.9104	M	AHY	Atlantic	USA	CT	41.2105	-73.1165	9/12/2018	9	12	2018	FALL/WINTER	OR089626	PRJNA980669	SAMN35662191
1289	CT69	CT69	Atlantic.CT	A	HYBRID	0.6974	F	AHY	Atlantic	USA	CT	41.2105	-73.1165	9/12/2018	9	12	2018	FALL/WINTER	OR089635	PRJNA980669	SAMN35641463
1290	CT61	CT61	Atlantic.CT	A	HYBRID	0.8515	M	HY	Atlantic	USA	CT	41.2105	-73.1165	9/12/2018	9	12	2018	FALL/WINTER	OR089629	PRJNA980669	SAMN35641458
1291	CT62	CT62	Atlantic.CT	B	HYBRID	0.8413	F	HY	Atlantic	USA	CT	41.2105	-73.1165	9/12/2018	9	12	2018	FALL/WINTER	OR089630	PRJNA980669	SAMN35662192
1292	KGM1422	KGM1422	Central.Alberta	B	WMA	1	M	HY	Central	Canada	Alberta	53.1	-111.8	9/22/2006	9	22	2006	FALL/WINTER	MK425377	PRJNA516035	SAMN10781305
1293	NH5	NH5	Atlantic.NH	B	HYBRID	0.8563	F	HY	Atlantic	USA	NH	43.9019	-71.6785	9/9/2020	9	9	2020	SUMMER	OR090267	PRJNA980669	SAMN35662438
1294	NH6	NH6	Atlantic.NH	A	HYBRID	0.8354	F	HY	Atlantic	USA	NH	42.9871	-70.9505	9/18/2020	9	18	2020	SUMMER	OR090268	PRJNA980669	SAMN35641860
1295	NH7	NH7	Atlantic.NH	A	WMA	0.9394	M	HY	Atlantic	USA	NH	42.9871	-70.9505	9/18/2020	9	18	2020	SUMMER	OR090269	PRJNA980669	SAMN35641861
1296	NH9	NH9	Atlantic.NH	B	HYBRID	0.8417	M	AHY	Atlantic	USA	NH	42.9871	-70.9505	9/18/2020	9	18	2020	SUMMER	OR090271	PRJNA980669	SAMN35662440
1297	NH3	NH3	Atlantic.NH	A	HYBRID	0.8732	M	AHY	Atlantic	USA	NH	43.9019	-71.6785	9/9/2020	9	9	2020	SUMMER	OR090265	PRJNA980669	SAMN35641859
1298	NH4	NH4	Atlantic.NH	B	HYBRID	0.7269	M	HY	Atlantic	USA	NH	43.9019	-71.6785	9/9/2020	9	9	2020	SUMMER	OR090266	PRJNA980669	SAMN35662437
1299	NH8	NH8	Atlantic.NH	B	HYBRID	0.8134	F	AHY	Atlantic	USA	NH	42.9871	-70.9505	9/18/2020	9	18	2020	SUMMER	OR090270	PRJNA980669	SAMN35662439
1300	NJ27	NJ27	Atlantic.NJ	A	HYBRID	0.8744	M	AHY	Atlantic	USA	NJ	40.8403	-74.8324	9/12/2018	9	12	2018	FALL/WINTER	OR090290	PRJNA980669	SAMN35641878
1301	NJ28	NJ28	Atlantic.NJ	A	HYBRID	0.7456	M	AHY	Atlantic	USA	NJ	40.8403	-74.8324	9/12/2018	9	12	2018	FALL/WINTER	OR090291	PRJNA980669	SAMN35641879
1302	NJ30	NJ30	Atlantic.NJ	A	HYBRID	0.503	M	AHY	Atlantic	USA	NJ	40.8403	-74.8324	9/12/2018	9	12	2018	FALL/WINTER	OR090293	PRJNA980669	SAMN35641881
1303	NJ31	NJ31	Atlantic.NJ	A	HYBRID	0.6886	M	AHY	Atlantic	USA	NJ	40.8403	-74.8324	9/12/2018	9	12	2018	FALL/WINTER	OR090294	PRJNA980669	SAMN35641882
1304	KGM1387	KGM1387	Mississippi.Manitoba	A	WMA	1	M	HY	Mississippi	Canada	Manitoba	50.1	-98.25	9/23/2006	9	23	2006	FALL/WINTER	MK425363	PRJNA516035	SAMN10781291
1305	REW624	REW624	Pacific.AK	B	WMA	0.9983	M	Unk	Pacific	USA	AK	67.1411	-150.356	9/6/2005	9	6	2005	FALL/WINTER	KF857646	PRJNA516035	SAMN10781573
1306	NH1	NH1	Atlantic.NH	DIDN'T WORK	HYBRID	0.8512	F	AHY	Atlantic	USA	NH	43.9019	-71.6785	9/9/2020	9	9	2020	SUMMER	--	PRJNA980669	SAMN35662435
1307	PA24	PA24	Atlantic.PA	DIDN'T WORK	HYBRID	0.773	F	HY	Atlantic	USA	PA	41.6139	-80.4139	9/23/2019	9	23	2019	FALL/WINTER	--	PRJNA980669	SAMN35662507
1308	IA23	IA23	Mississippi.IA	DIDN'T WORK	WMA	0.9902	M	HY	Mississippi	USA	IA	43.0111	-93.438	9/30/2020	9	30	2020	FALL/WINTER	--	PRJNA980669	SAMN35662247
1309	KGM1392	KGM1392	Mississippi.Manitoba	B	WMA	1	M	HY	Mississippi	Canada	Manitoba	51.1	-99.8	9/23/2006	9	23	2006	FALL/WINTER	MK425366	PRJNA516035	SAMN10781294
1310	MD3	MD3	Atlantic.MD	A	GFM	0	F	AHY	Atlantic	USA	MD	38.5435	-77.229	9/12/2018	9	12	2018	FALL/WINTER	OR090203	PRJNA980669	SAMN35641824
1311	ME20s1	ME20s1	Atlantic.ME	A	HYBRID	0.7984	F	HY	Atlantic	USA	ME	44.6608	-69.2716	9/9/2020	9	9	2020	FALL/WINTER	OR090207	PRJNA980669	SAMN35641827
1312	ME20s10	ME20s10	Atlantic.ME	A	HYBRID	0.7936	M	AHY	Atlantic	USA	ME	44.7593	-69.1939	9/9/2020	9	9	2020	FALL/WINTER	OR090208	PRJNA980669	SAMN35641828
1313	ME20s11	ME20s11	Atlantic.ME	A	HYBRID	0.8336	M	HY	Atlantic	USA	ME	44.7593	-69.1939	9/9/2020	9	9	2020	FALL/WINTER	OR090209	PRJNA980669	SAMN35641829
1314	ME20s12	ME20s12	Atlantic.ME	B	HYBRID	0.8128	F	HY	Atlantic	USA	ME	44.7593	-69.1939	9/9/2020	9	9	2020	FALL/WINTER	OR090210	PRJNA980669	SAMN35662410
1315	ME20s13	ME20s13	Atlantic.ME	A	WMA	0.9045	M	AHY	Atlantic	USA	ME	44.7593	-69.1939	9/9/2020	9	9	2020	FALL/WINTER	OR090211	PRJNA980669	SAMN35641830
1316	ME20s14	ME20s14	Atlantic.ME	A	WMA	0.9575	M	HY	Atlantic	USA	ME	44.7402	-69.2177	9/8/2020	9	8	2020	FALL/WINTER	OR090212	PRJNA980669	SAMN35641831
1317	ME20s15	ME20s15	Atlantic.ME	B	HYBRID	0.882	F	AHY	Atlantic	USA	ME	44.7593	-69.1939	9/7/2020	9	7	2020	FALL/WINTER	OR090213	PRJNA980669	SAMN35662411
1318	ME20s16	ME20s16	Atlantic.ME	B	HYBRID	0.8112	M	HY	Atlantic	USA	ME	44.7593	-69.1939	9/6/2020	9	6	2020	FALL/WINTER	OR090214	PRJNA980669	SAMN35662412
1319	ME20s5	ME20s5	Atlantic.ME	B	HYBRID	0.8447	F	HY	Atlantic	USA	ME	44.6608	-69.2716	9/9/2020	9	9	2020	FALL/WINTER	OR090222	PRJNA980669	SAMN35662417
1320	SILJ004	SILJ004	Eurasia.Slovenia	A	HYBRID	0.8631	F	Unk	Eurasia	Slovenia	Šolska pot 5-3	46.17	14.69	10/1/2008	10	1	2008	FALL/WINTER	OR090688	PRJNA980669	SAMN35662696
1321	SILJ007	SILJ007	Eurasia.Slovenia	A	WMA	0.9825	F	Unk	Eurasia	Slovenia	Šolska pot 5-3	46.17	14.69	10/12/2008	10	12	2008	FALL/WINTER	OR090689	PRJNA980669	SAMN35662697
1322	SILJ009	SILJ009	Eurasia.Slovenia	A	HYBRID	0.8621	M	Unk	Eurasia	Slovenia	Šolska pot 5-3	46.17	14.69	10/12/2008	10	12	2008	FALL/WINTER	OR090690	PRJNA980669	SAMN35662698
1323	SILJ010	SILJ010	Eurasia.Slovenia	A	HYBRID	0.8925	F	Unk	Eurasia	Slovenia	Šolska pot 5-3	46.17	14.69	10/19/2008	10	19	2008	FALL/WINTER	OR090691	PRJNA980669	SAMN35662699
1324	PL887	PL887	Atlantic.MA	A	HYBRID	0.7283	M	AHY	Atlantic	USA	MA	41.6736	-70.4084	10/17/2009	10	17	2009	FALL/WINTER	MK425477	PRJNA516035	SAMN10781528
1325	PL890	PL890	Atlantic.WV	A	HYBRID	0.2583	F	HY	Atlantic	USA	WV	39.3964	-81.1997	10/3/2009	10	3	2009	FALL/WINTER	MK425478	PRJNA516035	SAMN10781529
1326	PL902	PL902	Mississippi.OH	B	WMA	1	M	HY	Mississippi	USA	OH	39.998	-83.8163	10/29/2009	10	29	2009	FALL/WINTER	MK425481	PRJNA516035	SAMN10781534
1327	PL903	PL903	Mississippi.OH	B	HYBRID	0.8858	M	AHY	Mississippi	USA	OH	39.998	-83.8163	10/19/2009	10	19	2009	FALL/WINTER	MK425482	PRJNA516035	SAMN10781535
1328	PL649	PL649	Mississippi.MN	B	HYBRID	0.8948	M	HY	Mississippi	USA	MN	46.0444	-96.4534	10/25/2009	10	25	2009	FALL/WINTER	MK425429	PRJNA516035	SAMN10781422
1329	PL652	PL652	Mississippi.MN	A	HYBRID	0.4554	M	AHY	Mississippi	USA	MN	46.2831	-96.0775	10/15/2009	10	15	2009	FALL/WINTER	MK425431	PRJNA516035	SAMN10781424
1330	PL653	PL653	Mississippi.MN	B	WMA	1	F	AHY	Mississippi	USA	MN	46.9863	-94.2114	10/9/2009	10	9	2009	FALL/WINTER	MK425432	PRJNA516035	SAMN10781425
1331	PL671	PL671	Mississippi.MI	B	HYBRID	0.8533	F	HY	Mississippi	USA	MI	43.9808	-84.4864	10/31/2009	10	31	2009	FALL/WINTER	MK425442	PRJNA516035	SAMN10781435
1332	PL695	PL695	Atlantic.ME	A	HYBRID	0.7623	M	HY	Atlantic	USA	ME	44.9664	-70.7737	10/1/2009	10	1	2009	FALL/WINTER	MK425447	PRJNA516035	SAMN10781440
1333	PL701	PL701	Atlantic.NC	A	HYBRID	0.2189	M	AHY	Atlantic	USA	NC	35.9206	-79.0839	10/8/2009	10	8	2009	FALL/WINTER	MK425450	PRJNA516035	SAMN10781445
1334	PL796	PL796	Mississippi.MN	B	WMA	1	F	Unk	Mississippi	USA	MN	44.6789	-93.0958	10/24/2009	10	24	2009	FALL/WINTER	MK425453	PRJNA516035	SAMN10781499
1335	IL46	IL46	Mississippi.IL	A	HYBRID	0.8089	F	HY	MIssissippi	USA	IL	40.563	-89.6616	10/6/2020	10	6	2020	FALL/WINTER	OR090001	PRJNA980669	SAMN35641756
1336	IL44	IL44	Mississippi.IL	A	HYBRID	0.403	F	AHY	MIssissippi	USA	IL	40.563	-89.6616	10/6/2020	10	6	2020	FALL/WINTER	OR089999	PRJNA980669	SAMN35641755
1337	IL43	IL43	Mississippi.IL	B	HYBRID	0.4021	F	AHY	MIssissippi	USA	IL	40.563	-89.6616	10/6/2020	10	6	2020	FALL/WINTER	OR089998	PRJNA980669	SAMN35662272
1338	IL42	IL42	Mississippi.IL	A	WMA	0.9584	F	HY	MIssissippi	USA	IL	40.563	-89.6616	10/6/2020	10	6	2020	FALL/WINTER	OR089997	PRJNA980669	SAMN35641754
1339	IL41	IL41	Mississippi.IL	A	WMA	0.9543	F	HY	MIssissippi	USA	IL	40.563	-89.6616	10/6/2020	10	6	2020	FALL/WINTER	OR089996	PRJNA980669	SAMN35641753
1340	IL40	IL40	Mississippi.IL	B	WMA	0.921	F	HY	MIssissippi	USA	IL	40.563	-89.6616	10/6/2020	10	6	2020	FALL/WINTER	OR089995	PRJNA980669	SAMN35662271
1341	IL39	IL39	Mississippi.IL	B	WMA	0.9983	F	HY	MIssissippi	USA	IL	40.563	-89.6616	10/6/2020	10	6	2020	FALL/WINTER	OR089993	PRJNA980669	SAMN35662269
1342	IL38	IL38	Mississippi.IL	A	HYBRID	0.7812	F	HY	MIssissippi	USA	IL	40.563	-89.6616	10/6/2020	10	6	2020	FALL/WINTER	OR089992	PRJNA980669	SAMN35641752
1343	IL37	IL37	Mississippi.IL	A	HYBRID	0.8717	F	HY	MIssissippi	USA	IL	40.563	-89.6616	10/6/2020	10	6	2020	FALL/WINTER	OR089991	PRJNA980669	SAMN35641751
1344	IL36	IL36	Mississippi.IL	A	WMA	0.9752	F	AHY	MIssissippi	USA	IL	40.563	-89.6616	10/6/2020	10	6	2020	FALL/WINTER	OR089990	PRJNA980669	SAMN35641750
1345	IA27	IA27	Mississippi.IA	B	WMA	0.9791	F	AHY	Mississippi	USA	IA	43.3762	-93.4681	10/11/2020	10	11	2020	FALL/WINTER	OR089940	PRJNA980669	SAMN35662250
1346	IA26	IA26	Mississippi.IA	A	WMA	0.988	F	HY	Mississippi	USA	IA	43.3762	-93.4681	10/11/2020	10	11	2020	FALL/WINTER	OR089939	PRJNA980669	SAMN35641718
1347	IA25	IA25	Mississippi.IA	B	WMA	0.977	M	HY	Mississippi	USA	IA	43.3762	-93.4681	10/10/2020	10	10	2020	FALL/WINTER	OR089938	PRJNA980669	SAMN35662249
1348	IA21	IA21	Mississippi.IA	B	WMA	0.9362	M	AHY	Mississippi	USA	IA	43.0111	-93.438	10/1/2020	10	1	2020	FALL/WINTER	OR089935	PRJNA980669	SAMN35662245
1349	IA20	IA20	Mississippi.IA	A	HYBRID	0.8102	M	HY	Mississippi	USA	IA	43.0111	-93.438	10/1/2020	10	1	2020	FALL/WINTER	OR089934	PRJNA980669	SAMN35641717
1350	IA19	IA19	Mississippi.IA	B	WMA	0.9065	M	HY	Mississippi	USA	IA	43.0111	-93.438	10/1/2020	10	1	2020	FALL/WINTER	OR089932	PRJNA980669	SAMN35662243
1351	IA18	IA18	Mississippi.IA	B	WMA	0.988	M	HY	Mississippi	USA	IA	43.0111	-93.438	10/1/2020	10	1	2020	FALL/WINTER	OR089931	PRJNA980669	SAMN35662242
1352	IA17	IA17	Mississippi.IA	B	WMA	0.9427	M	HY	Mississippi	USA	IA	43.0111	-93.438	10/1/2020	10	1	2020	FALL/WINTER	OR089930	PRJNA980669	SAMN35662241
1353	IA14	IA14	Mississippi.IA	A	WMA	1	F	HY	Mississippi	USA	IA	43.0111	-93.438	10/14/2020	10	14	2020	FALL/WINTER	OR089927	PRJNA980669	SAMN35641714
1354	IA13	IA13	Mississippi.IA	A	WMA	1	F	HY	Mississippi	USA	IA	43.0111	-93.438	10/1/2020	10	1	2020	FALL/WINTER	OR089926	PRJNA980669	SAMN35641713
1355	IA12	IA12	Mississippi.IA	A	WMA	0.9068	F	AHY	Mississippi	USA	IA	43.3762	-93.4681	10/11/2020	10	11	2020	FALL/WINTER	OR089925	PRJNA980669	SAMN35641712
1356	IA11	IA11	Mississippi.IA	A	WMA	0.968	F	AHY	Mississippi	USA	IA	43.3762	-93.4681	10/11/2020	10	11	2020	FALL/WINTER	OR089924	PRJNA980669	SAMN35641711
1357	NLFR009	NLFR009	Eurasia.Netherlands	A	HYBRID	0.7455	F	Unk	Eurasia	Netherlands	Folsgare	53.035	5.574	10/22/2008	10	22	2008	FALL/WINTER	OR090333	PRJNA980669	SAMN35641917
1358	NLFR002	NLFR002	Eurasia.Netherlands	A	HYBRID	0.6857	M	Unk	Eurasia	Netherlands	Folsgare	53.035	5.574	10/22/2008	10	22	2008	FALL/WINTER	OR090332	PRJNA980669	SAMN35641916
1359	A318831	A318831	Atlantic.VT	A	HYBRID	0.8773	F	HY	Atlantic	USA	VT	43.8092	-73.3498	10/10/2019	10	10	2019	FALL/WINTER	OR089401	PRJNA980669	SAMN35641324
1360	A272062	A272062	Atlantic.PA	B	WMA	0.9864	F	HY	Atlantic	USA	PA	41.5986	-80.3896	10/6/2018	10	6	2018	FALL/WINTER	OR089300	PRJNA980669	SAMN35662049
1361	NY54	NY54	Atlantic.NY	A	HYBRID	0.8591	M	AHY	Atlantic	USA	NY	41.3751	-74.6927	10/19/2019	10	19	2019	FALL/WINTER	OR090398	PRJNA980669	SAMN35641960
1362	A272060	A272060	Atlantic.PA	DIDN'T WORK	WMA	0.9667	F	AHY	Atlantic	USA	PA	41.5986	-80.3896	10/20/2018	10	20	2018	FALL/WINTER	--	PRJNA980669	SAMN35641264
1363	KGM1429	KGM1429	Pacific.British Columbia	B	WMA	0.9241	M	AHY	Pacific	Canada	British Columbia	49.2	-122.2	10/28/2006	10	28	2006	FALL/WINTER	MK425381	PRJNA516035	SAMN10781309
1364	KGM1395	KGM1395	Central.Saskatchewan	B	WMA	0.9757	M	HY	Central	Canada	Saskatchewan	52.1	-106.7	10/25/2006	10	25	2006	FALL/WINTER	MK425368	PRJNA516035	SAMN10781296
1365	KGM1404	KGM1404	Central.Saskatchewan	A	WMA	0.9677	F	HY	Central	Canada	Saskatchewan	52	-107	10/30/2006	10	30	2006	FALL/WINTER	MK425370	PRJNA516035	SAMN10781298
1366	KGM1412	KGM1412	Central.Alberta	B	WMA	0.9811	M	AHY	Central	Canada	Alberta	49.9	-113.1	10/30/2006	10	30	2006	FALL/WINTER	MK425374	PRJNA516035	SAMN10781302
1367	EETA027	EETA027	Eurasia.Estonia	A	HYBRID	0.8692	F	Unk	Eurasia	Estonia	Ahunapalu	58.324	27.178	10/10/2008	10	10	2008	FALL/WINTER	OR089684	PRJNA980669	SAMN35641492
1368	PL862	PL862	Atlantic.WV	A	HYBRID	0.6018	M	HY	Atlantic	USA	WV	38.4247	-82.2133	10/3/2009	10	3	2009	FALL/WINTER	MK425469	PRJNA516035	SAMN10781520
1369	PL874	PL874	Atlantic.PA	A	WMA	0.8995	F	AHY	Atlantic	USA	PA	39.8309	-77.2311	10/17/2009	10	17	2009	FALL/WINTER	MK425471	PRJNA516035	SAMN10781522
1370	PL875	PL875	Atlantic.NC	A	HYBRID	0.6885	M	AHY	Atlantic	USA	NC	35.8528	-79.5719	10/10/2009	10	10	2009	FALL/WINTER	MK425472	PRJNA516035	SAMN10781523
1371	JIBCan003	JIBCan003	Central.Manitoba	A	WMA	0.9113	M	Unk	Central	Canada	Manitoba	50.1987	-98.2141	10/21/2017	10	21	2017	FALL/WINTER	ON721435	PRJNA800412	SAMN25247717
1372	JIBCan004	JIBCan004	Central.Manitoba	A	WMA	0.9913	M	Unk	Central	Canada	Manitoba	50.1987	-98.2141	10/21/2017	10	21	2017	FALL/WINTER	ON721436	PRJNA800412	SAMN25247718
1373	JIBCan005	JIBCan005	Central.Manitoba	B	WMA	1	F	AHY	Central	Canada	Manitoba	50.1987	-98.2141	10/21/2017	10	21	2017	FALL/WINTER	ON721437	PRJNA800412	SAMN25247719
1374	JIBCan006	JIBCan006	Central.Manitoba	B	WMA	0.9696	F	AHY	Central	Canada	Manitoba	50.1987	-98.2141	10/21/2017	10	21	2017	FALL/WINTER	ON721438	PRJNA800412	SAMN25247720
1375	JIBCan001	JIBCan001	Central.Manitoba	A	WMA	0.9652	M	Unk	Central	Canada	Manitoba	50.1987	-98.2141	10/21/2017	10	21	2017	FALL/WINTER	ON721433	PRJNA800412	SAMN25247715
1376	JIBCan002	JIBCan002	Central.Manitoba	B	WMA	0.9916	M	Unk	Central	Canada	Manitoba	50.1987	-98.2141	10/21/2017	10	21	2017	FALL/WINTER	ON721434	PRJNA800412	SAMN25247716
1377	PL930	PL930	Atlantic.ME	A	HYBRID	0.876	M	HY	Atlantic	USA	ME	44.9664	-70.7737	10/5/2009	10	5	2009	FALL/WINTER	MK425486	PRJNA516035	SAMN10781546
1378	PL944	PL944	Atlantic.NJ	A	HYBRID	0.6289	F	AHY	Atlantic	USA	NJ	40.345	-74.4806	10/13/2009	10	13	2009	FALL/WINTER	MK425489	PRJNA516035	SAMN10781552
1379	PL962	PL962	Atlantic.ME	A	HYBRID	0.8161	F	HY	Atlantic	USA	ME	44.9664	-70.7737	10/6/2009	10	6	2009	FALL/WINTER	MK425490	PRJNA516035	SAMN10781561
1380	PL968	PL968	Atlantic.ME	A	HYBRID	0.802	M	HY	Atlantic	USA	ME	43.9194	-70.4667	10/1/2009	10	1	2009	FALL/WINTER	MK425491	PRJNA516035	SAMN10781564
1381	PL970	PL970	Atlantic.NJ	A	WMA	0.9135	M	HY	Atlantic	USA	NJ	40.345	-74.4806	10/13/2009	10	13	2009	FALL/WINTER	MK425492	PRJNA516035	SAMN10781566
1382	M346167	MS141	Mississippi.MI	B	WMA	0.9392	M	HY	Mississippi	USA	MI	43.6531	-83.4643	10/25/2019	10	25	2019	FALL/WINTER	OR090123	PRJNA980669	SAMN35662362
1383	M375624	MS180	Central.ND	B	WMA	0.9669	M	AHY	Central	USA	ND	46.5055	-99.7912	10/23/2019	10	23	2019	FALL/WINTER	OR090125	PRJNA980669	SAMN35662364
1384	M448828	MS031	Mississippi.MI	A	HYBRID	0.3738	M	AHY	Mississippi	USA	MI	43.0014	-84.1395	10/30/2019	10	30	2019	FALL/WINTER	OR090132	PRJNA980669	SAMN35641793
1385	M455917	MS069	Mississippi.IN	B	WMA	0.9711	M	HY	Mississippi	USA	IN	41.3194	-86.89	10/27/2019	10	27	2019	FALL/WINTER	OR090143	PRJNA980669	SAMN35662377
1386	M470026	MS226	Mississippi.MN	B	WMA	0.9924	M	HY	Mississippi	USA	MN	44.0602	-91.6436	10/4/2019	10	4	2019	FALL/WINTER	OR090157	PRJNA980669	SAMN35662384
1387	M477308	MS138	Mississippi.MI	B	HYBRID	0.8782	M	AHY	Mississippi	USA	MI	42.6203	-82.5278	10/24/2019	10	24	2019	FALL/WINTER	OR090168	PRJNA980669	SAMN35662391
1388	RUOM009	RUOM009	Eurasia.Russia	A	WMA	1	F	Unk	Eurasia	Russia	Omsk Oblast	55.961	73.311	10/16/2008	10	16	2008	FALL/WINTER	OR090602	PRJNA980669	SAMN35662610
1389	RUOM011	RUOM011	Eurasia.Russia	A	WMA	1	M	Unk	Eurasia	Russia	Omsk Oblast	55.961	73.311	10/12/2008	10	12	2008	FALL/WINTER	OR090603	PRJNA980669	SAMN35662611
1390	RUOM012	RUOM012	Eurasia.Russia	A	WMA	1	M	Unk	Eurasia	Russia	Omsk Oblast	55.961	73.311	10/12/2008	10	12	2008	FALL/WINTER	OR090604	PRJNA980669	SAMN35662612
1391	RUOM014	RUOM014	Eurasia.Russia	A	WMA	0.9692	F	Unk	Eurasia	Russia	Omsk Oblast	55.961	73.311	10/17/2008	10	17	2008	FALL/WINTER	OR090605	PRJNA980669	SAMN35662613
1392	RUTO020	RUTO020	Eurasia.Russia	A	WMA	1	F	Unk	Eurasia	Russia	Tomsk Oblast	56.526	83.349	10/3/2008	10	3	2008	FALL/WINTER	OR090614	PRJNA980669	SAMN35662622
1393	RUVO002	RUVO002	Eurasia.Russia	A	WMA	0.951	M	Unk	Eurasia	Russia	Vologda Oblast	59.498	37.511	10/15/2008	10	15	2008	FALL/WINTER	OR090616	PRJNA980669	SAMN35662624
1394	RUVO003	RUVO003	Eurasia.Russia	A	WMA	0.8977	M	Unk	Eurasia	Russia	Vologda Oblast	59.498	37.511	10/15/2008	10	15	2008	FALL/WINTER	OR090617	PRJNA980669	SAMN35662625
1395	RUVO004	RUVO004	Eurasia.Russia	A	WMA	0.9443	M	Unk	Eurasia	Russia	Vologda Oblast	59.498	37.511	10/15/2008	10	15	2008	FALL/WINTER	OR090618	PRJNA980669	SAMN35662626
1396	RUVO006	RUVO006	Eurasia.Russia	A	WMA	0.9632	F	Unk	Eurasia	Russia	Vologda Oblast	59.498	37.511	10/15/2008	10	15	2008	FALL/WINTER	OR090619	PRJNA980669	SAMN35662627
1397	PL265	PL265	Central.ND	B	WMA	0.9684	M	HY	Central	USA	ND	46.93	-97.25	10/25/2009	10	25	2009	FALL/WINTER	MK425400	PRJNA516035	SAMN10781367
1398	KGM1414	KGM1414	Central.Alberta	B	WMA	1	F	HY	Central	Canada	Alberta	49.2	-113.3	10/28/2006	10	28	2006	FALL/WINTER	MK425375	PRJNA516035	SAMN10781303
1399	KGM1421	KGM1421	Central.Alberta	B	WMA	1	F	HY	Central	Canada	Alberta	54.5	-110.2	10/23/2006	10	23	2006	FALL/WINTER	MK425376	PRJNA516035	SAMN10781304
1400	KGM1423	KGM1423	Central.Alberta	B	WMA	0.9903	F	HY	Central	Canada	Alberta	54.5	-110.2	10/23/2006	10	23	2006	FALL/WINTER	MK425378	PRJNA516035	SAMN10781306
1401	PL262	PL262	Central.ND	B	WMA	0.9895	F	HY	Central	USA	ND	48.81	-103.49	10/19/2009	10	19	2009	FALL/WINTER	MK425397	PRJNA516035	SAMN10781364
1402	M483370	MS182	Central.ND	A	WMA	0.9315	M	AHY	Central	USA	ND	48.0265	-98.1196	10/19/2019	10	19	2019	FALL/WINTER	OR090173	PRJNA980669	SAMN35641809
1403	M506174	MS140	Mississippi.MI	A	HYBRID	0.7148	M	AHY	Mississippi	USA	MI	43.0014	-84.1395	10/13/2019	10	13	2019	FALL/WINTER	OR090195	PRJNA980669	SAMN35641819
1404	A244291	A244291	Atlantic.CT	A	HYBRID	0.8733	F	HY	Atlantic	USA	CT	41.5607	-71.9119	10/13/2018	10	13	2018	FALL/WINTER	OR089247	PRJNA980669	SAMN35641232
1405	MS1002	MS1002	Mississippi.OH	B	HYBRID	0.483	M	AHY	Mississippi	USA	OH	41.4516	-82.0329	10/20/2019	10	20	2019	FALL/WINTER	OR090263	PRJNA980669	SAMN35662434
1406	KGM1406	KGM1406	Central.Saskatchewan	B	WMA	0.9626	M	AHY	Central	Canada	Saskatchewan	52.1	-106.7	10/17/2006	10	17	2006	FALL/WINTER	MK425372	PRJNA516035	SAMN10781300
1407	KGM1383	KGM1383	Mississippi.Manitoba	B	WMA	0.996	F	AHY	Mississippi	Canada	Manitoba	50.1	-100.4	10/19/2006	10	19	2006	FALL/WINTER	MK425362	PRJNA516035	SAMN10781290
1408	KGM1390	KGM1390	Mississippi.Manitoba	B	WMA	1	F	AHY	Mississippi	Canada	Manitoba	50.1	-100.4	10/20/2006	10	20	2006	FALL/WINTER	MK425365	PRJNA516035	SAMN10781293
1409	KGM1393	KGM1393	Mississippi.Manitoba	A	WMA	0.97	F	AHY	Mississippi	Canada	Manitoba	51.1	-100.8	10/12/2006	10	12	2006	FALL/WINTER	MK425367	PRJNA516035	SAMN10781295
1410	AEJr4532	AEJr4532	Hawaii	NA	HI	0	M	Adult	Hawaii	USA	HI	21.3683	-157.71	10/6/2003	10	6	2003	Hawaii	--	PRJNA577581	SAMN13029974
1411	NLFR019	NLFR019	Eurasia.Netherlands	A	HYBRID	0.696	M	Unk	Eurasia	Netherlands	Folsgare	53.035	5.574	11/1/2008	11	1	2008	FALL/WINTER	OR090334	PRJNA980669	SAMN35641918
1412	NLFR020	NLFR020	Eurasia.Netherlands	A	HYBRID	0.7298	F	Unk	Eurasia	Netherlands	Folsgare	53.035	5.574	11/1/2008	11	1	2008	FALL/WINTER	OR090335	PRJNA980669	SAMN35641919
1413	NLFR023	NLFR023	Eurasia.Netherlands	A	HYBRID	0.673	F	Unk	Eurasia	Netherlands	Folsgare	53.035	5.574	11/18/2008	11	18	2008	FALL/WINTER	OR090336	PRJNA980669	SAMN35641920
1414	SE637	SE637	Eurasia.Sweden.GFM	A	GFM	0.3852	M	HY	Eurasia	Sweden.GFM	Sävsås	56.9332	13.5908	11/xx/2011	11	--	2011	FALL/WINTER	OR090654	PRJNA980669	SAMN35662662
1415	SILJ011	SILJ011	Eurasia.Slovenia	A	HYBRID	0.8548	M	Unk	Eurasia	Slovenia	Šolska pot 5-3	46.17	14.69	11/18/2008	11	18	2008	FALL/WINTER	OR090692	PRJNA980669	SAMN35662700
1416	SILJ012	SILJ012	Eurasia.Slovenia	A	WMA	0.9425	F	Unk	Eurasia	Slovenia	Šolska pot 5-3	46.17	14.69	11/18/2008	11	18	2008	FALL/WINTER	OR090693	PRJNA980669	SAMN35662701
1417	SILJ013	SILJ013	Eurasia.Slovenia	A	WMA	0.9397	M	Unk	Eurasia	Slovenia	Šolska pot 5-3	46.17	14.69	11/18/2008	11	18	2008	FALL/WINTER	OR090694	PRJNA980669	SAMN35662702
1418	SILJ014	SILJ014	Eurasia.Slovenia	A	WMA	0.9041	F	Unk	Eurasia	Slovenia	Šolska pot 5-3	46.17	14.69	11/18/2008	11	18	2008	FALL/WINTER	OR090695	PRJNA980669	SAMN35662703
1419	SILJ019	SILJ019	Eurasia.Slovenia	A	HYBRID	0.8109	M	Unk	Eurasia	Slovenia	Šolska pot 5-3	46.17	14.69	11/5/2008	11	5	2008	FALL/WINTER	OR090696	PRJNA980669	SAMN35662704
1420	UADU002	UADU002	Eurasia.Ukraine	A	WMA	1	F	Unk	Eurasia	Ukraine	Rivne Oblast	51.565	26.573	11/1/2008	11	1	2008	FALL/WINTER	OR090732	PRJNA980669	SAMN35662740
1421	PL883	PL883	Atlantic.MA	A	HYBRID	0.8009	F	HY	Atlantic	USA	MA	42.1398	-71.5162	11/14/2009	11	14	2009	FALL/WINTER	MK425475	PRJNA516035	SAMN10781526
1422	PL893	PL893	Atlantic.RI	B	HYBRID	0.8306	F	AHY	Atlantic	USA	RI	41.6939	-71.5958	11/25/2009	11	25	2009	FALL/WINTER	MK425479	PRJNA516035	SAMN10781530
1423	PL640	PL640	Mississippi.MI	B	WMA	0.9925	M	HY	Mississippi	USA	MI	45.1581	-85.1242	11/6/2009	11	6	2009	FALL/WINTER	MK425427	PRJNA516035	SAMN10781419
1424	PL656	PL656	Mississippi.IL	B	WMA	1	F	HY	Mississippi	USA	IL	40.517	-89.9084	11/21/2009	11	21	2009	FALL/WINTER	MK425433	PRJNA516035	SAMN10781426
1425	PL660	PL660	Mississippi.WI	A	HYBRID	0.7364	M	AHY	Mississippi	USA	WI	43.6936	-89.1286	11/25/2009	11	25	2009	FALL/WINTER	MK425435	PRJNA516035	SAMN10781428
1426	PL661	PL661	Mississippi.WI	A	WMA	1	M	Unk	Mississippi	USA	WI	44.4202	-92.0082	11/28/2009	11	28	2009	FALL/WINTER	MK425436	PRJNA516035	SAMN10781429
1427	PL669	PL669	Mississippi.WI	B	WMA	1	F	AHY	Mississippi	USA	WI	43.8844	-91.2351	11/18/2009	11	18	2009	FALL/WINTER	MK425441	PRJNA516035	SAMN10781434
1428	PL694	PL694	Atlantic.ME	B	HYBRID	0.829	M	AHY	Atlantic	USA	ME	43.9194	-70.4667	11/9/2009	11	9	2009	FALL/WINTER	MK425446	PRJNA516035	SAMN10781439
1429	PL700	PL700	Atlantic.DE	B	WMA	0.969	M	AHY	Atlantic	USA	DE	39.2969	-75.6078	11/24/2009	11	24	2009	FALL/WINTER	MK425449	PRJNA516035	SAMN10781444
1430	PL798	PL798	Mississippi.IN	B	WMA	0.9632	M	AHY	Mississippi	USA	IN	41.3672	-87.4383	11/14/2009	11	14	2009	FALL/WINTER	MK425454	PRJNA516035	SAMN10781500
1431	PL831	PL831	Atlantic.NH	A	WMA	0.9075	M	HY	Atlantic	USA	NH	43.2377	-70.8196	11/25/2009	11	25	2009	FALL/WINTER	MK425458	PRJNA516035	SAMN10781509
1432	IEWF035	IEWF035	Eurasia.Ireland.GFM	A	GFM	0.2116	F	Unk	Eurasia	Ireland.GFM	Wildfowl Reserve, North Slobland, Wexford	52.357	-6.42	11/15/2008	11	15	2008	FALL/WINTER	OR089960	PRJNA980669	SAMN35641732
1433	IEWF033	IEWF033	Eurasia.Ireland.GFM	A	GFM	0.262	F	Unk	Eurasia	Ireland.GFM	Wildfowl Reserve, North Slobland, Wexford	52.357	-6.42	11/15/2008	11	15	2008	FALL/WINTER	OR089959	PRJNA980669	SAMN35641731
1434	IEWF032	IEWF032	Eurasia.Ireland.GFM	A	GFM	0.2478	M	Unk	Eurasia	Ireland.GFM	Wildfowl Reserve, North Slobland, Wexford	52.357	-6.42	11/15/2008	11	15	2008	FALL/WINTER	OR089958	PRJNA980669	SAMN35641730
1435	IEWF029	IEWF029	Eurasia.Ireland.GFM	A	GFM	0.2007	M	Unk	Eurasia	Ireland.GFM	Wildfowl Reserve, North Slobland, Wexford	52.357	-6.42	11/15/2008	11	15	2008	FALL/WINTER	OR089957	PRJNA980669	SAMN35641729
1436	IEWF024	IEWF024	Eurasia.Ireland.GFM	A	GFM	0.3355	M	Unk	Eurasia	Ireland.GFM	Wildfowl Reserve, North Slobland, Wexford	52.357	-6.42	11/15/2008	11	15	2008	FALL/WINTER	OR089956	PRJNA980669	SAMN35641728
1437	IEWF020	IEWF020	Eurasia.Ireland.GFM	A	GFM	0.2182	F	Unk	Eurasia	Ireland.GFM	Wildfowl Reserve, North Slobland, Wexford	52.357	-6.42	11/15/2008	11	15	2008	FALL/WINTER	OR089955	PRJNA980669	SAMN35641727
1438	IEWF018	IEWF018	Eurasia.Ireland.GFM	A	GFM	0.1983	F	Unk	Eurasia	Ireland.GFM	Wildfowl Reserve, North Slobland, Wexford	52.357	-6.42	11/15/2008	11	15	2008	FALL/WINTER	OR089954	PRJNA980669	SAMN35641726
1439	IEWF014	IEWF014	Eurasia.Ireland.GFM	A	GFM	0.2927	M	Unk	Eurasia	Ireland.GFM	Wildfowl Reserve, North Slobland, Wexford	52.357	-6.42	11/15/2008	11	15	2008	FALL/WINTER	OR089953	PRJNA980669	SAMN35641725
1440	IEWF011	IEWF011	Eurasia.Ireland.GFM	A	GFM	0.2842	F	Unk	Eurasia	Ireland.GFM	Wildfowl Reserve, North Slobland, Wexford	52.357	-6.42	11/15/2008	11	15	2008	FALL/WINTER	OR089952	PRJNA980669	SAMN35641724
1441	IEWF001	IEWF001	Eurasia.Ireland.GFM	A	GFM	0.1976	F	Unk	Eurasia	Ireland.GFM	Wildfowl Reserve, North Slobland, Wexford	52.357	-6.42	11/20/2008	11	20	2008	FALL/WINTER	OR089951	PRJNA980669	SAMN35641723
1442	IA8	IA8	Mississippi.IA	B	WMA	0.9769	M	AHY	Mississippi	USA	IA	43.1035	-93.439	11/14/2020	11	14	2020	FALL/WINTER	OR089947	PRJNA980669	SAMN35662256
1443	IA7	IA7	Mississippi.IA	B	WMA	0.9448	M	AHY	Mississippi	USA	IA	43.1035	-93.439	11/14/2020	11	14	2020	FALL/WINTER	OR089946	PRJNA980669	SAMN35662255
1444	IA6	IA6	Mississippi.IA	B	WMA	1	F	HY	Mississippi	USA	IA	43.1035	-93.439	11/21/2020	11	21	2020	FALL/WINTER	OR089945	PRJNA980669	SAMN35662254
1445	IA5	IA5	Mississippi.IA	A	WMA	1	M	HY	Mississippi	USA	IA	43.3935	-93.4995	11/22/2020	11	22	2020	FALL/WINTER	OR089944	PRJNA980669	SAMN35641719
1446	IA4	IA4	Mississippi.IA	B	WMA	0.9824	M	AHY	Mississippi	USA	IA	43.0111	-93.438	11/25/2020	11	25	2020	FALL/WINTER	OR089943	PRJNA980669	SAMN35662253
1447	IA3	IA3	Mississippi.IA	B	WMA	1	M	AHY	Mississippi	USA	IA	43.0111	-93.438	11/25/2020	11	25	2020	FALL/WINTER	OR089942	PRJNA980669	SAMN35662252
1448	IA2	IA2	Mississippi.IA	B	WMA	0.9813	F	HY	Mississippi	USA	IA	43.0111	-93.438	11/25/2020	11	25	2020	FALL/WINTER	OR089933	PRJNA980669	SAMN35662244
1449	IA1	IA1	Mississippi.IA	B	WMA	0.9007	M	HY	Mississippi	USA	IA	43.0111	-93.438	11/25/2020	11	25	2020	FALL/WINTER	OR089922	PRJNA980669	SAMN35662239
1450	C043580	MS207	Central.NE	B	WMA	1	M	AHY	Central	USA	NE	41.4312	-96.497	11/2/2019	11	2	2019	FALL/WINTER	OR089569	PRJNA980669	SAMN35662185
1451	C043579	MS210	Central.NE	B	WMA	1	M	HY	Central	USA	NE	41.4312	-96.497	11/2/2019	11	2	2019	FALL/WINTER	OR089568	PRJNA980669	SAMN35662184
1452	ATHO029	ATHO029	Eurasia.Ukraine	A	WMA	0.959	F	Unk	Eurasia	Ukraine	Nadvornyans'kyi district	48.615	24.625	11/20/2008	11	20	2008	FALL/WINTER	OR089566	PRJNA980669	SAMN35641404
1453	ATHO025	ATHO025	Eurasia.Ukraine	A	HYBRID	0.7724	F	Unk	Eurasia	Ukraine	Nadvornyans'kyi district	48.615	24.625	11/20/2008	11	20	2008	FALL/WINTER	OR089565	PRJNA980669	SAMN35641403
1454	ATHO024	ATHO024	Eurasia.Ukraine	A	HYBRID	0.8658	F	Unk	Eurasia	Ukraine	Nadvornyans'kyi district	48.615	24.625	11/20/2008	11	20	2008	FALL/WINTER	OR089564	PRJNA980669	SAMN35641402
1455	ATHO018	ATHO018	Eurasia.Ukraine	A	WMA	0.9682	M	Unk	Eurasia	Ukraine	Nadvornyans'kyi district	48.615	24.625	11/20/2008	11	20	2008	FALL/WINTER	OR089563	PRJNA980669	SAMN35641401
1456	ATHO012	ATHO012	Eurasia.Ukraine	A	HYBRID	0.8691	F	Unk	Eurasia	Ukraine	Nadvornyans'kyi district	48.615	24.625	11/20/2008	11	20	2008	FALL/WINTER	OR089562	PRJNA980669	SAMN35641400
1457	JBAR1	JBAR1	Mississippi.LA	B	WMA	1	M	AHY	Mississippi	USA	LA	29.9613	-92.6951	11/16/2020	11	16	2020	FALL/WINTER	OR090012	PRJNA980669	SAMN35662279
1458	JBAR2	JBAR2	Mississippi.LA	B	WMA	0.9832	F	AHY	Mississippi	USA	LA	29.9613	-92.6951	11/16/2020	11	16	2020	FALL/WINTER	OR090014	PRJNA980669	SAMN35662281
1459	JBAR3	JBAR3	Mississippi.LA	B	WMA	0.9957	M	AHY	Mississippi	USA	LA	29.9613	-92.6951	11/16/2020	11	16	2020	FALL/WINTER	OR090015	PRJNA980669	SAMN35662282
1460	JBAR4	JBAR4	Mississippi.LA	B	WMA	1	M	AHY	Mississippi	USA	LA	29.9613	-92.6951	11/16/2020	11	16	2020	FALL/WINTER	OR090016	PRJNA980669	SAMN35662283
1461	JBAR5	JBAR5	Mississippi.LA	B	WMA	0.9612	M	AHY	Mississippi	USA	LA	29.9708	-93.4558	11/20/2020	11	20	2020	FALL/WINTER	OR090017	PRJNA980669	SAMN35662284
1462	JBAR6	JBAR6	Mississippi.LA	B	WMA	0.9532	M	HY	Mississippi	USA	LA	29.983	-92.694	11/29/2020	11	29	2020	FALL/WINTER	OR090018	PRJNA980669	SAMN35662285
1463	JBAR7	JBAR7	Mississippi.LA	A	WMA	0.9818	M	HY	Mississippi	USA	LA	29.983	-92.694	11/29/2020	11	29	2020	FALL/WINTER	OR090019	PRJNA980669	SAMN35641763
1464	JBAR8	JBAR8	Mississippi.LA	B	WMA	0.9972	M	AHY	Mississippi	USA	LA	29.9682	-92.7151	11/30/2020	11	30	2020	FALL/WINTER	OR090020	PRJNA980669	SAMN35662286
1465	JBAR9	JBAR9	Mississippi.LA	B	WMA	0.9958	M	AHY	Mississippi	USA	LA	29.9682	-92.7151	11/30/2020	11	30	2020	FALL/WINTER	OR090021	PRJNA980669	SAMN35662287
1466	NLFR032	NLFR032	Eurasia.Netherlands	A	HYBRID	0.7297	M	Unk	Eurasia	Netherlands	Folsgare	53.035	5.574	11/18/2008	11	18	2008	FALL/WINTER	OR090338	PRJNA980669	SAMN35641922
1467	A342139	A342139	Atlantic.NY	A	HYBRID	0.8896	M	HY	Atlantic	USA	NY	42.2321	-77.432	11/23/2019	11	23	2019	FALL/WINTER	OR089479	PRJNA980669	SAMN35641370
1468	NLFR031	NLFR031	Eurasia.Netherlands	A	HYBRID	0.7571	M	Unk	Eurasia	Netherlands	Folsgare	53.035	5.574	11/18/2008	11	18	2008	FALL/WINTER	OR090337	PRJNA980669	SAMN35641921
1469	NY59	NY59	Atlantic.NY	A	HYBRID	0.8736	F	HY	Atlantic	USA	NY	41.0231	-72.5111	11/28/2019	11	28	2019	FALL/WINTER	OR090403	PRJNA980669	SAMN35641964
1470	A325429	A325429	Atlantic.VT	B	WMA	0.9199	M	HY	Atlantic	USA	VT	43.8092	-73.3498	11/28/2019	11	28	2019	FALL/WINTER	OR089418	PRJNA980669	SAMN35662098
1471	A307012	A307012	Atlantic.GA	B	HYBRID	0.7025	M	HY	Atlantic	USA	GA	34.6101	-83.725	11/28/2019	11	28	2019	FALL/WINTER	OR089346	PRJNA980669	SAMN35662071
1472	A245017	A245017	Atlantic.ME	A	WMA	0.8971	M	HY	Atlantic	USA	ME	44.4761	-69.1681	11/16/2018	11	16	2018	FALL/WINTER	OR089249	PRJNA980669	SAMN35641233
1473	A272053	A272053	Atlantic.PA	B	HYBRID	0.8015	M	AHY	Atlantic	USA	PA	41.5986	-80.3896	11/10/2018	11	10	2018	FALL/WINTER	OR089299	PRJNA980669	SAMN35662048
1474	A271389	A271389	Atlantic.NY	A	HYBRID	0.7834	M	HY	Atlantic	USA	NY	43.2548	-77.4738	11/30/2018	11	30	2018	FALL/WINTER	OR089297	PRJNA980669	SAMN35641262
1475	A271289	A271289	Atlantic.NH	A	HYBRID	0.79	F	HY	Atlantic	USA	NH	43.3049	-71.7417	11/28/2018	11	28	2018	FALL/WINTER	OR089295	PRJNA980669	SAMN35641261
1476	A271281	A271281	Atlantic.NH	A	HYBRID	0.8164	M	HY	Atlantic	USA	NH	43.3049	-71.7417	11/25/2018	11	25	2018	FALL/WINTER	OR089294	PRJNA980669	SAMN35641260
1477	A266041	A266041	Atlantic.GA	A	HYBRID	0.6722	M	HY	Atlantic	USA	GA	33.104	-85.0821	11/17/2018	11	17	2018	FALL/WINTER	OR089280	PRJNA980669	SAMN35641251
1478	A265262	A265262	Atlantic.DE	A	HYBRID	0.8661	M	AHY	Atlantic	USA	DE	39.2504	-75.4639	11/19/2018	11	19	2018	FALL/WINTER	OR089279	PRJNA980669	SAMN35641250
1479	NY60	NY60	Atlantic.NY	A	WMA	0.9386	F	HY	Atlantic	USA	NY	41.0231	-72.5111	11/28/2019	11	28	2019	FALL/WINTER	OR090405	PRJNA980669	SAMN35641966
1480	KGM1407	KGM1407	Central.Saskatchewan	B	WMA	0.9888	M	HY	Central	Canada	Saskatchewan	50.8	-104.9	11/10/2006	11	10	2006	FALL/WINTER	MK425373	PRJNA516035	SAMN10781301
1481	A249766	A249766	Atlantic.NY	A	HYBRID	0.3336	F	AHY	Atlantic	USA	NY	43.2999	-75.4092	11/3/2018	11	3	2018	FALL/WINTER	OR089258	PRJNA980669	SAMN35641237
1482	PL112316	PL112316	Central.NM	B	WMA	0.9761	M	HY	Central	USA	NM	32.954	-107.296	11/23/16	11	23	16	FALL/WINTER	ON721444	PRJNA718623	SAMN18543506
1483	PL94	PL94	Mississippi.OH	B	WMA	1	M	HY	Mississippi	USA	OH	41.5916	-83.0758	11/2/2009	11	2	2009	FALL/WINTER	MK425487	PRJNA516035	SAMN10781550
1484	PL844	PL844	Atlantic.NY	A	HYBRID	0.2289	F	AHY	Atlantic	USA	NY	41.8528	-73.9222	11/26/2009	11	26	2009	FALL/WINTER	MK425462	PRJNA516035	SAMN10781513
1485	M374543	MS001	Mississippi.WI	B	WMA	0.9672	M	HY	Mississippi	USA	WI	44.0417	-88.7349	11/3/2019	11	3	2019	FALL/WINTER	OR090124	PRJNA980669	SAMN35662363
1486	M384585	MS139	Mississippi.MI	B	WMA	0.9019	M	AHY	Mississippi	USA	MI	43.8293	-84.7762	11/5/2019	11	5	2019	FALL/WINTER	OR090126	PRJNA980669	SAMN35662365
1487	M431586	MS081	Mississippi.TN	B	WMA	0.9922	M	HY	Mississippi	USA	TN	36.1647	-89.4365	11/29/2019	11	29	2019	FALL/WINTER	OR090129	PRJNA980669	SAMN35662366
1488	M441329	MS209	Central.NE	B	WMA	0.9894	M	HY	Central	USA	NE	42.844	-97.8579	11/11/2019	11	11	2019	FALL/WINTER	OR090130	PRJNA980669	SAMN35662367
1489	M448186	MS024	Mississippi.MO	B	WMA	0.9225	M	AHY	Mississippi	USA	MO	40.0543	-95.0787	11/17/2019	11	17	2019	FALL/WINTER	OR090131	PRJNA980669	SAMN35662368
1490	M450036	MS137	Mississippi.MI	A	WMA	0.9718	M	AHY	Mississippi	USA	MI	41.9053	-85.7997	11/3/2019	11	3	2019	FALL/WINTER	OR090137	PRJNA980669	SAMN35641794
1491	M451990	MS145	Mississippi.MI	A	WMA	0.9909	M	HY	Mississippi	USA	MI	46.1194	-85.5729	11/1/2019	11	1	2019	FALL/WINTER	OR090138	PRJNA980669	SAMN35641795
1492	M451991	MS144	Mississippi.MI	B	WMA	0.9537	M	HY	Mississippi	USA	MI	46.1194	-85.5729	11/1/2019	11	1	2019	FALL/WINTER	OR090139	PRJNA980669	SAMN35662373
1493	M455479	MS149	Mississippi.MI	B	WMA	0.9098	M	HY	Mississippi	USA	MI	42.5807	-82.5624	11/25/2019	11	25	2019	FALL/WINTER	OR090142	PRJNA980669	SAMN35662376
1494	M457517	MS126	Mississippi.IL	A	HYBRID	0.8545	M	AHY	Mississippi	USA	IL	40.0179	-90.4339	11/12/2019	11	12	2019	FALL/WINTER	OR090146	PRJNA980669	SAMN35641796
1495	M457518	MS124	Mississippi.IL	B	WMA	0.9825	M	AHY	Mississippi	USA	IL	40.0179	-90.4339	11/12/2019	11	12	2019	FALL/WINTER	OR090147	PRJNA980669	SAMN35662380
1496	M457522	MS122	Mississippi.IL	A	WMA	0.9661	M	AHY	Mississippi	USA	IL	40.0179	-90.4339	11/13/2019	11	13	2019	FALL/WINTER	OR090148	PRJNA980669	SAMN35641797
1497	M463019	MS128	Mississippi.IL	A	WMA	0.9687	M	HY	Mississippi	USA	IL	39.9356	-91.3841	11/27/2019	11	27	2019	FALL/WINTER	OR090149	PRJNA980669	SAMN35641798
1498	M468385	MS167	Mississippi.IN	A	HYBRID	0.8653	M	AHY	Mississippi	USA	IN	41.6795	-87.4837	11/3/2019	11	3	2019	FALL/WINTER	OR090155	PRJNA980669	SAMN35641802
1499	M472164	MS053	Mississippi.IL	A	WMA	1	M	AHY	Mississippi	USA	IL	40.1241	-90.372	11/7/2019	11	7	2019	FALL/WINTER	OR090160	PRJNA980669	SAMN35641804
1500	M472433	MS038	Mississippi.KS	B	WMA	1	M	AHY	Mississippi	USA	KS	38.6593	-94.8502	11/8/2019	11	8	2019	FALL/WINTER	OR090161	PRJNA980669	SAMN35662386
1501	M480847	MS067	Mississippi.MI	A	WMA	0.9517	M	HY	Mississippi	USA	MI	42.58	-82.6056	11/2/2019	11	2	2019	FALL/WINTER	OR090171	PRJNA980669	SAMN35641807
1502	GBNM015	GBNM015	Eurasia.UK	A	HYBRID	0.4554	M	Unk	Eurasia	UK	Standlake	51.712	-1.433	11/20/2008	11	20	2008	FALL/WINTER	OR089748	PRJNA980669	SAMN35641556
1503	GBNM013	GBNM013	Eurasia.UK	A	HYBRID	0.7424	M	Unk	Eurasia	UK	Standlake	51.712	-1.433	11/20/2008	11	20	2008	FALL/WINTER	OR089747	PRJNA980669	SAMN35641555
1504	GBNM011	GBNM011	Eurasia.UK	A	HYBRID	0.7587	M	Unk	Eurasia	UK	Standlake	51.712	-1.433	11/20/2008	11	20	2008	FALL/WINTER	OR089746	PRJNA980669	SAMN35641554
1505	GBNM004	GBNM004	Eurasia.UK	A	HYBRID	0.7884	F	Unk	Eurasia	UK	Standlake	51.712	-1.433	11/20/2008	11	20	2008	FALL/WINTER	OR089745	PRJNA980669	SAMN35641553
1506	GBNM003	GBNM003	Eurasia.UK	A	HYBRID	0.8737	M	Unk	Eurasia	UK	Standlake	51.712	-1.433	11/20/2008	11	20	2008	FALL/WINTER	OR089744	PRJNA980669	SAMN35641552
1507	GBNM002	GBNM002	Eurasia.UK	A	HYBRID	0.5906	F	Unk	Eurasia	UK	Standlake	51.712	-1.433	11/20/2008	11	20	2008	FALL/WINTER	OR089743	PRJNA980669	SAMN35641551
1508	GBNM001	GBNM001	Eurasia.UK	A	WMA	1	F	Unk	Eurasia	UK	Standlake	51.712	-1.433	11/20/2008	11	20	2008	FALL/WINTER	OR089742	PRJNA980669	SAMN35641550
1509	GBAB018	GBAB018	Eurasia.UK	A	HYBRID	0.8828	M	Unk	Eurasia	UK	Fyvie	51.712	-1.433	11/27/2008	11	27	2008	FALL/WINTER	OR089741	PRJNA980669	SAMN35641549
1510	GBAB015	GBAB015	Eurasia.UK	A	WMA	0.9274	F	Unk	Eurasia	UK	Fyvie	51.712	-1.433	11/27/2008	11	27	2008	FALL/WINTER	OR089740	PRJNA980669	SAMN35641548
1511	GBAB011	GBAB011	Eurasia.UK	A	WMA	0.9169	M	Unk	Eurasia	UK	Fyvie	51.712	-1.433	11/26/2008	11	26	2008	FALL/WINTER	OR089739	PRJNA980669	SAMN35641547
1512	GBAB010	GBAB010	Eurasia.UK	A	WMA	0.9427	M	Unk	Eurasia	UK	Fyvie	51.712	-1.433	11/26/2008	11	26	2008	FALL/WINTER	OR089738	PRJNA980669	SAMN35641546
1513	GBAB008	GBAB008	Eurasia.UK	A	HYBRID	0.7829	F	Unk	Eurasia	UK	Fyvie	51.712	-1.433	11/26/2008	11	26	2008	FALL/WINTER	OR089737	PRJNA980669	SAMN35641545
1514	GBAB006	GBAB006	Eurasia.UK	A	WMA	0.9326	F	Unk	Eurasia	UK	Fyvie	51.712	-1.433	11/26/2008	11	26	2008	FALL/WINTER	OR089736	PRJNA980669	SAMN35641544
1515	GBAB002	GBAB002	Eurasia.UK	A	HYBRID	0.8803	F	Unk	Eurasia	UK	Fyvie	51.712	-1.433	11/26/2008	11	26	2008	FALL/WINTER	OR089735	PRJNA980669	SAMN35641543
1516	GBAB001	GBAB001	Eurasia.UK	A	HYBRID	0.3319	F	Unk	Eurasia	UK	Fyvie	51.712	-1.433	11/26/2008	11	26	2008	FALL/WINTER	OR089734	PRJNA980669	SAMN35641542
1517	A294358	A294358	Atlantic.NY	B	WMA	1	F	AHY	Atlantic	USA	NY	42.6246	-77.337	11/23/2018	11	23	2018	FALL/WINTER	OR089329	PRJNA980669	SAMN35662063
1518	A284697	A284697	Atlantic.MD	A	WMA	0.9204	M	HY	Atlantic	USA	MD	39.3256	-76.1639	11/23/2018	11	23	2018	FALL/WINTER	OR089319	PRJNA980669	SAMN35641273
1519	A283980	A283980	Atlantic.PA	B	HYBRID	0.8737	M	AHY	Atlantic	USA	PA	41.9849	-79.9803	11/16/2018	11	16	2018	FALL/WINTER	OR089318	PRJNA980669	SAMN35662059
1520	A283979	A283979	Atlantic.PA	B	HYBRID	0.8734	M	AHY	Atlantic	USA	PA	41.9849	-79.9803	11/16/2018	11	16	2018	FALL/WINTER	OR089317	PRJNA980669	SAMN35662058
1521	A281554	A281554	Atlantic.VT	B	HYBRID	0.8689	F	HY	Atlantic	USA	VT	44.6132	-73.2239	11/11/2018	11	11	2018	FALL/WINTER	OR089314	PRJNA980669	SAMN35662057
1522	PL854	PL854	Atlantic.MD	A	HYBRID	0.1278	F	HY	Atlantic	USA	MD	38.5664	-76.0769	11/7/2009	11	7	2009	FALL/WINTER	MK425466	PRJNA516035	SAMN10781517
1523	PL270	PL270	Central.SD	A	WMA	0.9586	M	HY	Central	USA	SD	44.2283	-97.3089	11/15/2009	11	15	2009	FALL/WINTER	MK425405	PRJNA516035	SAMN10781372
1524	PL263	PL263	Central.ND	B	WMA	0.9824	F	HY	Central	USA	ND	48.0347	-98.9442	11/17/2009	11	17	2009	FALL/WINTER	MK425398	PRJNA516035	SAMN10781365
1525	PL217	PL217	Mississippi.AR	B	WMA	1	F	AHY	Mississippi	USA	AR	36.2328	-90.7258	11/21/2009	11	21	2009	FALL/WINTER	MK425389	PRJNA516035	SAMN10781356
1526	PL219	PL219	Mississippi.IA	B	WMA	0.9716	F	HY	Mississippi	USA	IA	43.4044	-94.8336	11/28/2009	11	28	2009	FALL/WINTER	MK425391	PRJNA516035	SAMN10781358
1527	PL222	PL222	Mississippi.IA	B	WMA	1	M	AHY	Mississippi	USA	IA	41.0342	-93.7683	11/7/2009	11	7	2009	FALL/WINTER	MK425393	PRJNA516035	SAMN10781360
1528	PL201	PL201	Mississippi.MS	A	WMA	0.9816	M	HY	Mississippi	USA	MS	33.4957	-88.4273	11/29/2009	11	29	2009	FALL/WINTER	MK425386	PRJNA516035	SAMN10781341
1529	PL216	PL216	Mississippi.AR	B	WMA	1	F	HY	Mississippi	USA	AR	35.5642	-90.7222	11/23/2009	11	23	2009	FALL/WINTER	MK425388	PRJNA516035	SAMN10781355
1530	PL264	PL264	Central.ND	B	WMA	0.9635	M	HY	Central	USA	ND	45.9789	-97.8103	11/16/2009	11	16	2009	FALL/WINTER	MK425399	PRJNA516035	SAMN10781366
1531	PL252	PL252	Central.ND	A	WMA	0.9929	M	Unk	Central	USA	ND	46.27	-96.95	11/25/2009	11	25	2009	FALL/WINTER	MK425394	PRJNA516035	SAMN10781361
1532	PL268	PL268	Central.SD	A	WMA	0.9196	M	AHY	Central	USA	SD	45.3181	-98.3042	11/4/2009	11	4	2009	FALL/WINTER	MK425403	PRJNA516035	SAMN10781370
1533	M480848	MS147	Mississippi.MI	A	WMA	0.9789	M	HY	Mississippi	USA	MI	42.58	-82.6056	11/2/2019	11	2	2019	FALL/WINTER	OR090172	PRJNA980669	SAMN35641808
1534	M484926	MS119	Mississippi.IA	B	WMA	0.974	M	HY	Mississippi	USA	IA	43.4732	-91.2883	11/17/2019	11	17	2019	FALL/WINTER	OR090174	PRJNA980669	SAMN35662394
1535	M485756	MS132	Mississippi.IL	B	WMA	0.9747	M	HY	Mississippi	USA	IL	41.2583	-89.3442	11/11/2019	11	11	2019	FALL/WINTER	OR090177	PRJNA980669	SAMN35662396
1536	M489331	MS133	Mississippi.IL	A	WMA	0.9544	M	HY	Mississippi	USA	IL	41.1844	-89.3944	11/25/2019	11	25	2019	FALL/WINTER	OR090180	PRJNA980669	SAMN35641812
1537	M493902	MS136	Mississippi.MI	A	HYBRID	0.8276	M	AHY	Mississippi	USA	MI	42.1234	-85.5342	11/2/2019	11	2	2019	FALL/WINTER	OR090182	PRJNA980669	SAMN35641813
1538	M493918	MS150	Mississippi.MI	A	HYBRID	0.8002	M	HY	Mississippi	USA	MI	42.1234	-85.5342	11/3/2019	11	3	2019	FALL/WINTER	OR090183	PRJNA980669	SAMN35641814
1539	M497198	MS009	Mississippi.WI	B	HYBRID	0.8846	M	HY	Mississippi	USA	WI	43.1358	-89.2764	11/6/2019	11	6	2019	FALL/WINTER	OR090184	PRJNA980669	SAMN35662399
1540	M501346	MS008	Mississippi.WI	B	WMA	0.9816	M	AHY	Mississippi	USA	WI	43.2503	-89.4197	11/3/2019	11	3	2019	FALL/WINTER	OR090187	PRJNA980669	SAMN35662401
1541	M501653	MS107	Mississippi.IA	A	WMA	0.9399	M	AHY	Mississippi	USA	IA	43.1365	-93.3853	11/8/2019	11	8	2019	FALL/WINTER	OR090189	PRJNA980669	SAMN35641816
1542	M503331	MS142	Mississippi.MI	B	WMA	0.9495	M	HY	Mississippi	USA	MI	43.9469	-86.4592	11/9/2019	11	9	2019	FALL/WINTER	OR090191	PRJNA980669	SAMN35662403
1543	M504881	MS146	Mississippi.MI	A	WMA	0.999	M	HY	Mississippi	USA	MI	42.6203	-82.5278	11/23/2019	11	23	2019	FALL/WINTER	OR090193	PRJNA980669	SAMN35641818
1544	M505790	MS125	Mississippi.IL	B	WMA	1	M	AHY	Mississippi	USA	IL	41.8673	-89.2215	11/7/2019	11	7	2019	FALL/WINTER	OR090194	PRJNA980669	SAMN35662405
1545	A248698	A248698	Atlantic.ME	B	WMA	0.8978	F	HY	Atlantic	USA	ME	44.4761	-69.1681	11/8/2018	11	8	2018	FALL/WINTER	OR089254	PRJNA980669	SAMN35662031
1546	A248697	A248697	Atlantic.ME	B	HYBRID	0.7594	F	HY	Atlantic	USA	ME	44.4761	-69.1681	11/9/2018	11	9	2018	FALL/WINTER	OR089253	PRJNA980669	SAMN35662030
1547	A248369	A248369	Atlantic.NY	B	WMA	0.8996	F	AHY	Atlantic	USA	NY	43.6191	-76.1857	11/22/2018	11	22	2018	FALL/WINTER	OR089252	PRJNA980669	SAMN35662029
1548	A245014	A245014	Atlantic.ME	B	HYBRID	0.7515	F	HY	Atlantic	USA	ME	44.4761	-69.1681	11/15/2018	11	15	2018	FALL/WINTER	OR089248	PRJNA980669	SAMN35662027
1549	A237912	A237912	Atlantic.VA	A	WMA	0.9598	M	HY	Atlantic	USA	VA	37.1826	-76.6857	11/22/2018	11	22	2018	FALL/WINTER	OR089243	PRJNA980669	SAMN35641230
1550	A230307	A230307	Atlantic.MA	A	HYBRID	0.7494	F	HY	Atlantic	USA	MA	41.711	-70.3575	11/24/2018	11	24	2018	FALL/WINTER	OR089233	PRJNA980669	SAMN35641222
1551	PL112815	PL112815	Mississippi.OH	A	HYBRID	0.5086	F	AHY	Mississippi	USA	OH	39.998	-83.8163	11/1/2014	11	1	2014	FALL/WINTER	MK425225	PRJNA516035	SAMN10781317
1552	PL272	PL272	Central.SD	B	WMA	0.9756	F	HY	Central	USA	SD	45.3336	-97.5194	11/7/2009	11	7	2009	FALL/WINTER	MK425407	PRJNA516035	SAMN10781374
1553	KGM1405	KGM1405	Central.Alberta	A	WMA	1	F	HY	Central	Canada	Alberta	54.27	-110.8	11/4/2006	11	4	2006	FALL/WINTER	MK425371	PRJNA516035	SAMN10781299
1554	PL600	PL600	Mississippi.IN	A	HYBRID	0.8449	F	HY	Mississippi	USA	IN	41.3253	-85.6972	11/18/2009	11	18	2009	FALL/WINTER	MK425423	PRJNA516035	SAMN10781398
1555	PL605	PL605	Mississippi.MO	A	WMA	0.986	M	AHY	Mississippi	USA	MO	40.1103	-95.2903	11/16/2009	11	16	2009	FALL/WINTER	MK425425	PRJNA516035	SAMN10781400
1556	NOBE017	NOBE017	Eurasia.Norway	A	WMA	0.9285	M	Unk	Eurasia	Norway	Bergen	60.35	5.323	12/25/2008	12	25	2008	FALL/WINTER	OR090350	PRJNA980669	SAMN35641934
1557	NY53	NY53	Atlantic.NY	B	HYBRID	0.8779	M	AHY	Atlantic	USA	NY	40.9178	-72.3479	12/30/2019	12	30	2019	FALL/WINTER	OR090397	PRJNA980669	SAMN35662468
1558	SEOB001	SEOB001	Eurasia.Sweden	A	WMA	0.9784	F	Unk	Eurasia	Sweden	Vastrevet	56.2	16.4	12/xx/2007	12	--	2007	FALL/WINTER	OR090677	PRJNA980669	SAMN35662685
1559	SEOB003	SEOB003	Eurasia.Sweden	A	WMA	0.916	M	Unk	Eurasia	Sweden	Vastrevet	56.2	16.4	12/xx/2007	12	--	2007	FALL/WINTER	OR090678	PRJNA980669	SAMN35662686
1560	SEOB005	SEOB005	Eurasia.Sweden	A	WMA	0.923	F	Unk	Eurasia	Sweden	Vastrevet	56.2	16.4	12/xx/2007	12	--	2007	FALL/WINTER	OR090679	PRJNA980669	SAMN35662687
1561	SEOB008	SEOB008	Eurasia.Sweden	A	HYBRID	0.862	M	Unk	Eurasia	Sweden	Vastrevet	56.2	16.4	12/xx/2007	12	--	2007	FALL/WINTER	OR090680	PRJNA980669	SAMN35662688
1562	SEOB009	SEOB009	Eurasia.Sweden	A	WMA	0.8996	F	Unk	Eurasia	Sweden	Vastrevet	56.2	16.4	12/xx/2007	12	--	2007	FALL/WINTER	OR090681	PRJNA980669	SAMN35662689
1563	SEOB010	SEOB010	Eurasia.Sweden	A	HYBRID	0.8136	F	Unk	Eurasia	Sweden	Vastrevet	56.2	16.4	12/xx/2007	12	--	2007	FALL/WINTER	OR090682	PRJNA980669	SAMN35662690
1564	SEOB013	SEOB013	Eurasia.Sweden	A	WMA	0.9145	M	Unk	Eurasia	Sweden	Vastrevet	56.2	16.4	12/xx/2007	12	--	2007	FALL/WINTER	OR090683	PRJNA980669	SAMN35662691
1565	SEOB017	SEOB017	Eurasia.Sweden	A	WMA	0.911	M	Unk	Eurasia	Sweden	Vastrevet	56.2	16.4	12/xx/2007	12	--	2007	FALL/WINTER	OR090684	PRJNA980669	SAMN35662692
1566	SEOB019	SEOB019	Eurasia.Sweden	A	HYBRID	0.8002	M	Unk	Eurasia	Sweden	Vastrevet	56.2	16.4	12/xx/2007	12	--	2007	FALL/WINTER	OR090685	PRJNA980669	SAMN35662693
1567	SEOB020	SEOB020	Eurasia.Sweden	A	HYBRID	0.892	M	Unk	Eurasia	Sweden	Vastrevet	56.2	16.4	12/xx/2007	12	--	2007	FALL/WINTER	OR090686	PRJNA980669	SAMN35662694
1568	T1	T1	Atlantic.DE	A	GFM	0	M	AHY	Atlantic	USA	DE	39.2487	-75.4896	12/8/2017	12	8	2017	FALL/WINTER	OR090697	PRJNA980669	SAMN35662705
1569	T10	T10	Atlantic.DE	A	HYBRID	0.8142	M	AHY	Atlantic	USA	DE	39.2487	-75.4896	12/15/2017	12	15	2017	FALL/WINTER	OR090698	PRJNA980669	SAMN35662706
1570	T11	T11	Atlantic.DE	A	WMA	0.915	M	AHY	Atlantic	USA	DE	39.2487	-75.4896	12/15/2017	12	15	2017	FALL/WINTER	OR090699	PRJNA980669	SAMN35662707
1571	T12	T12	Atlantic.DE	A	HYBRID	0.8674	M	AHY	Atlantic	USA	DE	39.2487	-75.4896	12/15/2017	12	15	2017	FALL/WINTER	OR090700	PRJNA980669	SAMN35662708
1572	T13	T13	Atlantic.DE	B	WMA	0.953	M	AHY	Atlantic	USA	DE	39.2487	-75.4896	12/15/2017	12	15	2017	FALL/WINTER	OR090701	PRJNA980669	SAMN35662709
1573	T15	T15	Atlantic.DE	A	HYBRID	0.7365	M	AHY	Atlantic	USA	DE	39.2487	-75.4896	12/15/2017	12	15	2017	FALL/WINTER	OR090702	PRJNA980669	SAMN35662710
1574	T16	T16	Atlantic.DE	B	WMA	0.9027	M	HY	Atlantic	USA	DE	39.2487	-75.4896	12/15/2017	12	15	2017	FALL/WINTER	OR090703	PRJNA980669	SAMN35662711
1575	T17	T17	Atlantic.DE	A	HYBRID	0.8595	M	Unk	Atlantic	USA	DE	39.2487	-75.4896	12/15/2017	12	15	2017	FALL/WINTER	OR090704	PRJNA980669	SAMN35662712
1576	T18	T18	Atlantic.DE	B	WMA	0.9406	M	HY	Atlantic	USA	DE	39.2487	-75.4896	12/15/2017	12	15	2017	FALL/WINTER	OR090705	PRJNA980669	SAMN35662713
1577	T19	T19	Atlantic.DE	B	HYBRID	0.6928	M	HY	Atlantic	USA	DE	39.2487	-75.4896	12/15/2017	12	15	2017	FALL/WINTER	OR090706	PRJNA980669	SAMN35662714
1578	T2	T2	Atlantic.DE	A	GFM	0	F	HY	Atlantic	USA	DE	38.8433	-75.2716	12/8/2017	12	8	2017	FALL/WINTER	OR090707	PRJNA980669	SAMN35662715
1579	T20	T20	Atlantic.DE	B	HYBRID	0.8806	M	AHY	Atlantic	USA	DE	39.2487	-75.4896	12/15/2017	12	15	2017	FALL/WINTER	OR090708	PRJNA980669	SAMN35662716
1580	T22	T22	Atlantic.DE	A	HYBRID	0.8708	M	HY	Atlantic	USA	DE	39.2487	-75.4896	12/15/2017	12	15	2017	FALL/WINTER	OR090709	PRJNA980669	SAMN35662717
1581	T23	T23	Atlantic.DE	B	HYBRID	0.881	M	AHY	Atlantic	USA	DE	39.2487	-75.4896	12/15/2017	12	15	2017	FALL/WINTER	OR090710	PRJNA980669	SAMN35662718
1582	T24	T24	Atlantic.DE	A	WMA	0.9084	F	HY	Atlantic	USA	DE	39.2487	-75.4896	12/15/2017	12	15	2017	FALL/WINTER	OR090711	PRJNA980669	SAMN35662719
1583	T26	T26	Atlantic.DE	B	HYBRID	0.852	M	HY	Atlantic	USA	DE	39.2487	-75.4896	12/15/2017	12	15	2017	FALL/WINTER	OR090712	PRJNA980669	SAMN35662720
1584	T27	T27	Atlantic.DE	A	HYBRID	0.8906	M	HY	Atlantic	USA	DE	39.2487	-75.4896	12/15/2017	12	15	2017	FALL/WINTER	OR090713	PRJNA980669	SAMN35662721
1585	T28	T28	Atlantic.DE	B	HYBRID	0.8815	M	AHY	Atlantic	USA	DE	39.2487	-75.4896	12/15/2017	12	15	2017	FALL/WINTER	OR090714	PRJNA980669	SAMN35662722
1586	T29	T29	Atlantic.DE	A	WMA	0.9746	M	AHY	Atlantic	USA	DE	39.2487	-75.4896	12/15/2017	12	15	2017	FALL/WINTER	OR090715	PRJNA980669	SAMN35662723
1587	T41	T41	Atlantic.DE	A	GFM	0	F	HY	Atlantic	USA	DE	39.2425	-75.4989	12/30/2017	12	30	2017	FALL/WINTER	OR090725	PRJNA980669	SAMN35662733
1588	NOBE022	NOBE022	Eurasia.Norway	A	WMA	0.9483	F	Unk	Eurasia	Norway	Bergen	60.35	5.323	12/26/2008	12	26	2008	FALL/WINTER	OR090351	PRJNA980669	SAMN35641935
1589	PL662	PL662	Mississippi.WI	B	WMA	0.9628	F	HY	Mississippi	USA	WI	44.0261	-90.074	12/5/2009	12	5	2009	FALL/WINTER	MK425437	PRJNA516035	SAMN10781430
1590	PL664	PL664	Mississippi.KY	A	WMA	0.9757	F	Unk	Mississippi	USA	KY	37.1389	-88.4034	12/8/2009	12	8	2009	FALL/WINTER	MK425438	PRJNA516035	SAMN10781431
1591	PL665	PL665	Mississippi.KY	A	WMA	0.8979	F	AHY	Mississippi	USA	KY	37.7984	-87.762	12/7/2009	12	7	2009	FALL/WINTER	MK425439	PRJNA516035	SAMN10781432
1592	PL668	PL668	Mississippi.LA	A	WMA	0.9715	M	AHY	Mississippi	USA	LA	31.625	-91.8264	12/5/2009	12	5	2009	FALL/WINTER	MK425440	PRJNA516035	SAMN10781433
1593	PL672	PL672	Mississippi.IL	A	HYBRID	0.6514	M	HY	Mississippi	USA	IL	40.1914	-90.1408	12/2/2009	12	2	2009	FALL/WINTER	MK425443	PRJNA516035	SAMN10781436
1594	PL674	PL674	Mississippi.LA	A	WMA	0.9941	F	AHY	Mississippi	USA	LA	30.2792	-89.7778	12/4/2009	12	4	2009	FALL/WINTER	MK425445	PRJNA516035	SAMN10781438
1595	PL718	PL718	Mississippi.KY	B	WMA	0.9683	F	HY	Mississippi	USA	KY	37.7984	-87.762	12/22/2009	12	22	2009	FALL/WINTER	MK425452	PRJNA516035	SAMN10781451
1596	PL820	PL820	Atlantic.RI	A	WMA	0.9601	M	AHY	Atlantic	USA	RI	41.3853	-71.6681	12/18/2009	12	18	2009	FALL/WINTER	MK425455	PRJNA516035	SAMN10781506
1597	PL821	PL821	Atlantic.SC	A	HYBRID	0.2345	M	HY	Atlantic	USA	SC	34.7056	-81.2117	12/30/2009	12	30	2009	FALL/WINTER	MK425456	PRJNA516035	SAMN10781507
1598	PL832	PL832	Atlantic.NY	B	WMA	0.9363	M	HY	Atlantic	USA	NY	44.3358	-75.9147	12/1/2009	12	1	2009	FALL/WINTER	MK425459	PRJNA516035	SAMN10781510
1599	A312312	A312312	Atlantic.CT	A	WMA	0.9099	M	AHY	Atlantic	USA	CT	41.5072	-72.5488	12/4/2019	12	4	2019	FALL/WINTER	OR089376	PRJNA980669	SAMN35641307
1600	NY50	NY50	Atlantic.MA	A	WMA	0.9098	F	HY	Atlantic	USA	MA	41.9001	-71.0898	12/24/2019	12	24	2019	FALL/WINTER	OR090394	PRJNA980669	SAMN35641957
1601	JBAR10	JBAR10	Mississippi.LA	B	WMA	0.9949	M	AHY	Mississippi	USA	LA	29.84	-92.945	12/1/2020	12	1	2020	FALL/WINTER	OR090013	PRJNA980669	SAMN35662280
1602	NY58	NY58	Atlantic.NY	A	HYBRID	0.8923	F	HY	Atlantic	USA	NY	40.9379	-72.3009	12/20/2019	12	20	2019	FALL/WINTER	OR090402	PRJNA980669	SAMN35641963
1603	NOBE001	NOBE001	Eurasia.Norway	A	WMA	0.8986	F	Unk	Eurasia	Norway	Bergen	60.35	5.323	12/22/2008	12	22	2008	FALL/WINTER	OR090342	PRJNA980669	SAMN35641926
1604	NOBE015	NOBE015	Eurasia.Norway	A	WMA	0.9518	F	Unk	Eurasia	Norway	Bergen	60.35	5.323	12/24/2008	12	24	2008	FALL/WINTER	OR090349	PRJNA980669	SAMN35641933
1605	A349010	A349010	Atlantic.SC	B	WMA	1	M	HY	Atlantic	USA	SC	33.2518	-79.2525	12/29/2019	12	29	2019	FALL/WINTER	OR089493	PRJNA980669	SAMN35662131
1606	A349007	A349007	Atlantic.SC	A	HYBRID	0.8944	M	HY	Atlantic	USA	SC	33.2518	-79.2525	12/28/2019	12	28	2019	FALL/WINTER	OR089492	PRJNA980669	SAMN35641381
1607	A349002	A349002	Atlantic.SC	A	WMA	0.9414	F	AHY	Atlantic	USA	SC	33.2518	-79.2525	12/22/2019	12	22	2019	FALL/WINTER	OR089491	PRJNA980669	SAMN35641380
1608	A348134	A348134	Atlantic.CT	A	HYBRID	0.7637	F	HY	Atlantic	USA	CT	41.5072	-72.5488	12/23/2019	12	23	2019	FALL/WINTER	OR089488	PRJNA980669	SAMN35641378
1609	A348015	A348015	Atlantic.CT	A	HYBRID	0.7775	F	AHY	Atlantic	USA	CT	41.5072	-72.5488	12/14/2019	12	14	2019	FALL/WINTER	OR089486	PRJNA980669	SAMN35641376
1610	A347102	A347102	Atlantic.DE	A	HYBRID	0.5168	M	HY	Atlantic	USA	DE	39.5681	-75.1313	12/30/2019	12	30	2019	FALL/WINTER	OR089485	PRJNA980669	SAMN35641375
1611	A346859	A346859	Atlantic.VT	A	HYBRID	0.778	F	HY	Atlantic	USA	VT	43.8092	-73.3498	12/20/2019	12	20	2019	FALL/WINTER	OR089484	PRJNA980669	SAMN35641374
1612	A346299	A346299	Atlantic.NJ	B	HYBRID	0.8872	F	HY	Atlantic	USA	NJ	39.7115	-74.1842	12/14/2019	12	14	2019	FALL/WINTER	OR089483	PRJNA980669	SAMN35662128
1613	A344195	A344195	Atlantic.NH	A	HYBRID	0.8112	M	HY	Atlantic	USA	NH	43.0936	-71.9508	12/4/2019	12	4	2019	FALL/WINTER	OR089481	PRJNA980669	SAMN35641372
1614	A344064	A344064	Atlantic.NH	A	HYBRID	0.3726	M	HY	Atlantic	USA	NH	43.5267	-72.0716	12/6/2019	12	6	2019	FALL/WINTER	OR089480	PRJNA980669	SAMN35641371
1615	A342136	A342136	Atlantic.NY	B	HYBRID	0.838	M	AHY	Atlantic	USA	NY	42.2321	-77.432	12/17/2019	12	17	2019	FALL/WINTER	OR089478	PRJNA980669	SAMN35662126
1616	A342044	A342044	Atlantic.NY	B	WMA	0.955	M	AHY	Atlantic	USA	NY	42.5703	-78.0491	12/23/2019	12	23	2019	FALL/WINTER	OR089477	PRJNA980669	SAMN35662125
1617	A341620	A341620	Atlantic.RI	A	HYBRID	0.8079	F	HY	Atlantic	USA	RI	41.4459	-71.5921	12/28/2019	12	28	2019	FALL/WINTER	OR089476	PRJNA980669	SAMN35641369
1618	A341614	A341614	Atlantic.RI	B	HYBRID	0.841	F	HY	Atlantic	USA	RI	41.4459	-71.5921	12/28/2019	12	28	2019	FALL/WINTER	OR089475	PRJNA980669	SAMN35662124
1619	A340473	A340473	Atlantic.MD	A	HYBRID	0.8018	F	HY	Atlantic	USA	MD	38.9002	-76.1598	12/19/2019	12	19	2019	FALL/WINTER	OR089474	PRJNA980669	SAMN35641368
1620	A338389	A338389	Atlantic.SC	B	WMA	0.9835	F	HY	Atlantic	USA	SC	35.1502	-82.3877	12/14/2019	12	14	2019	FALL/WINTER	OR089471	PRJNA980669	SAMN35662121
1621	A338183	A338183	Atlantic.SC	A	HYBRID	0.7803	M	HY	Atlantic	USA	SC	34.6451	-80.129	12/18/2019	12	18	2019	FALL/WINTER	OR089470	PRJNA980669	SAMN35641367
1622	A337244	A337244	Atlantic.NJ	B	HYBRID	0.8091	M	HY	Atlantic	USA	NJ	39.7115	-74.1842	12/21/2019	12	21	2019	FALL/WINTER	OR089468	PRJNA980669	SAMN35662120
1623	A336360	A336360	Atlantic.DE	A	HYBRID	0.8419	M	AHY	Atlantic	USA	DE	38.8318	-75.243	12/20/2019	12	20	2019	FALL/WINTER	OR089467	PRJNA980669	SAMN35641365
1624	A334780	A334780	Atlantic.NJ	B	HYBRID	0.5584	F	HY	Atlantic	USA	NJ	39.3335	-74.7105	12/20/2019	12	20	2019	FALL/WINTER	OR089457	PRJNA980669	SAMN35662117
1625	A331729	A331729	Atlantic.ME	A	GFM	0.0261	M	HY	Atlantic	USA	ME	44.4761	-69.1681	12/28/2019	12	28	2019	FALL/WINTER	OR089441	PRJNA980669	SAMN35641348
1626	A331727	A331727	Atlantic.ME	A	HYBRID	0.7964	M	AHY	Atlantic	USA	ME	44.4761	-69.1681	12/16/2019	12	16	2019	FALL/WINTER	OR089440	PRJNA980669	SAMN35641347
1627	A331722	A331722	Atlantic.ME	A	HYBRID	0.8096	M	HY	Atlantic	USA	ME	44.1889	-69.2537	12/11/2019	12	11	2019	FALL/WINTER	OR089439	PRJNA980669	SAMN35641346
1628	A336341	A336341	Atlantic.DE	A	HYBRID	0.8272	F	HY	Atlantic	USA	DE	38.8318	-75.243	12/20/2019	12	20	2019	FALL/WINTER	OR089466	PRJNA980669	SAMN35641364
1629	A334030	A334030	Atlantic.NY	B	WMA	0.9015	F	AHY	Atlantic	USA	NY	42.6942	-78.6498	12/12/2019	12	12	2019	FALL/WINTER	OR089453	PRJNA980669	SAMN35662114
1630	A333950	A333950	Atlantic.NJ	A	HYBRID	0.8923	M	HY	Atlantic	USA	NJ	39.7115	-74.1842	12/28/2019	12	28	2019	FALL/WINTER	OR089452	PRJNA980669	SAMN35641356
1631	A333949	A333949	Atlantic.NJ	B	HYBRID	0.8284	F	HY	Atlantic	USA	NJ	39.7115	-74.1842	12/28/2019	12	28	2019	FALL/WINTER	OR089451	PRJNA980669	SAMN35662113
1632	A333789	A333789	Atlantic.NY	A	HYBRID	0.7886	M	AHY	Atlantic	USA	NY	43.2784	-76.9294	12/20/2019	12	20	2019	FALL/WINTER	OR089450	PRJNA980669	SAMN35641355
1633	A333523	A333523	Atlantic.NY	A	HYBRID	0.8342	F	HY	Atlantic	USA	NY	41.0566	-72.2828	12/23/2019	12	23	2019	FALL/WINTER	OR089449	PRJNA980669	SAMN35641354
1634	A333514	A333514	Atlantic.MD	A	WMA	0.9129	M	AHY	Atlantic	USA	MD	39.6049	-76.14	12/24/2019	12	24	2019	FALL/WINTER	OR089448	PRJNA980669	SAMN35641353
1635	A333513	A333513	Atlantic.MD	B	WMA	0.9383	M	AHY	Atlantic	USA	MD	39.6049	-76.14	12/24/2019	12	24	2019	FALL/WINTER	OR089447	PRJNA980669	SAMN35662112
1636	A336241	A336241	Atlantic.DE	A	WMA	0.9071	M	HY	Atlantic	USA	DE	39.2504	-75.4639	12/14/2019	12	14	2019	FALL/WINTER	OR089465	PRJNA980669	SAMN35641363
1637	A332641	A332641	Atlantic.MA	A	HYBRID	0.8359	M	HY	Atlantic	USA	MA	42.7028	-70.8293	12/4/2019	12	4	2019	FALL/WINTER	OR089445	PRJNA980669	SAMN35641351
1638	A332495	A332495	Atlantic.MA	B	WMA	0.9128	F	HY	Atlantic	USA	MA	41.3659	-70.5632	12/31/2019	12	31	2019	FALL/WINTER	OR089444	PRJNA980669	SAMN35662111
1639	A332494	A332494	Atlantic.MA	A	HYBRID	0.8708	M	HY	Atlantic	USA	MA	41.3659	-70.5632	12/31/2019	12	31	2019	FALL/WINTER	OR089443	PRJNA980669	SAMN35641350
1640	A332487	A332487	Atlantic.MA	A	HYBRID	0.7988	M	HY	Atlantic	USA	MA	41.3659	-70.5632	12/30/2019	12	30	2019	FALL/WINTER	OR089442	PRJNA980669	SAMN35641349
1641	A335641	A335641	Atlantic.NC	A	HYBRID	0.5681	M	HY	Atlantic	USA	NC	35.5994	-77.2077	12/2/2019	12	2	2019	FALL/WINTER	OR089464	PRJNA980669	SAMN35641362
1642	A335113	A335113	Atlantic.NJ	B	HYBRID	0.8912	M	HY	Atlantic	USA	NJ	39.5831	-74.5249	12/28/2019	12	28	2019	FALL/WINTER	OR089462	PRJNA980669	SAMN35662119
1643	A335112	A335112	Atlantic.NJ	A	WMA	0.9516	M	AHY	Atlantic	USA	NJ	39.5831	-74.5249	12/28/2019	12	28	2019	FALL/WINTER	OR089461	PRJNA980669	SAMN35641360
1644	A334977	A334977	Atlantic.NJ	A	WMA	0.9231	M	AHY	Atlantic	USA	NJ	39.2823	-74.7072	12/25/2019	12	25	2019	FALL/WINTER	OR089460	PRJNA980669	SAMN35641359
1645	A334976	A334976	Atlantic.NJ	B	HYBRID	0.8849	F	AHY	Atlantic	USA	NJ	39.2823	-74.7072	12/24/2019	12	24	2019	FALL/WINTER	OR089459	PRJNA980669	SAMN35662118
1646	A334975	A334975	Atlantic.NJ	A	WMA	0.922	M	AHY	Atlantic	USA	NJ	39.2823	-74.7072	12/24/2019	12	24	2019	FALL/WINTER	OR089458	PRJNA980669	SAMN35641358
1647	NOBE004	NOBE004	Eurasia.Norway	A	WMA	0.932	F	Unk	Eurasia	Norway	Bergen	60.35	5.323	12/22/2008	12	22	2008	FALL/WINTER	OR090343	PRJNA980669	SAMN35641927
1648	NOBE007	NOBE007	Eurasia.Norway	A	WMA	0.9455	F	Unk	Eurasia	Norway	Bergen	60.35	5.323	12/23/2008	12	23	2008	FALL/WINTER	OR090345	PRJNA980669	SAMN35641929
1649	NOBE009	NOBE009	Eurasia.Norway	A	WMA	0.9429	M	Unk	Eurasia	Norway	Bergen	60.35	5.323	12/23/2008	12	23	2008	FALL/WINTER	OR090346	PRJNA980669	SAMN35641930
1650	PKHA005	PKHA005	Eurasia.Pakistan	A	WMA	0.9732	F	Unk	Eurasia	Pakistan	sheranwala gate haripur kpk	34.001	72.934	12/6/2008	12	6	2008	FALL/WINTER	OR090513	PRJNA980669	SAMN35662527
1651	A325428	A325428	Atlantic.VT	B	HYBRID	0.8331	M	AHY	Atlantic	USA	VT	43.8092	-73.3498	12/22/2019	12	22	2019	FALL/WINTER	OR089417	PRJNA980669	SAMN35662097
1652	A324947	A324947	Atlantic.MA	A	HYBRID	0.7575	F	AHY	Atlantic	USA	MA	41.8448	-70.8991	12/16/2019	12	16	2019	FALL/WINTER	OR089416	PRJNA980669	SAMN35641334
1653	A324594	A324594	Atlantic.GA	A	HYBRID	0.7603	F	HY	Atlantic	USA	GA	31.5991	-82.4517	12/21/2019	12	21	2019	FALL/WINTER	OR089415	PRJNA980669	SAMN35641333
1654	A324364	A324364	Atlantic.MD	B	HYBRID	0.8772	M	HY	Atlantic	USA	MD	39.3256	-76.1639	12/30/2019	12	30	2019	FALL/WINTER	OR089414	PRJNA980669	SAMN35662096
1655	A323618	A323618	Atlantic.NC	A	HYBRID	0.1095	M	HY	Atlantic	USA	NC	35.4512	-78.346	12/21/2019	12	21	2019	FALL/WINTER	OR089413	PRJNA980669	SAMN35641332
1656	A323071	A323071	Atlantic.MD	B	HYBRID	0.8894	F	HY	Atlantic	USA	MD	38.7585	-76.1606	12/30/2019	12	30	2019	FALL/WINTER	OR089412	PRJNA980669	SAMN35662095
1657	A322868	A322868	Atlantic.WV	B	WMA	0.9995	F	HY	Atlantic	USA	WV	39.5414	-81.0291	12/23/2019	12	23	2019	FALL/WINTER	OR089411	PRJNA980669	SAMN35662094
1658	A310231	A310231	Atlantic.ME	A	HYBRID	0.873	M	HY	Atlantic	USA	ME	44.1889	-69.2537	12/7/2019	12	7	2019	FALL/WINTER	OR089364	PRJNA980669	SAMN35641300
1659	A307667	A307667	Atlantic.NY	A	WMA	0.8968	M	HY	Atlantic	USA	NY	42.3589	-78.1995	12/15/2019	12	15	2019	FALL/WINTER	OR089354	PRJNA980669	SAMN35641295
1660	A307666	A307666	Atlantic.NY	A	HYBRID	0.8563	M	HY	Atlantic	USA	NY	42.3589	-78.1995	12/15/2019	12	15	2019	FALL/WINTER	OR089353	PRJNA980669	SAMN35641294
1661	A307664	A307664	Atlantic.NY	A	HYBRID	0.8001	M	AHY	Atlantic	USA	NY	42.3589	-78.1995	12/14/2019	12	14	2019	FALL/WINTER	OR089352	PRJNA980669	SAMN35641293
1662	A307658	A307658	Atlantic.NY	A	HYBRID	0.8278	F	HY	Atlantic	USA	NY	42.3589	-78.1995	12/12/2019	12	12	2019	FALL/WINTER	OR089351	PRJNA980669	SAMN35641292
1663	A307495	A307495	Atlantic.NY	A	WMA	0.937	M	AHY	Atlantic	USA	NY	42.6413	-76.0606	12/30/2019	12	30	2019	FALL/WINTER	OR089350	PRJNA980669	SAMN35641291
1664	A307494	A307494	Atlantic.NY	B	WMA	1	M	HY	Atlantic	USA	NY	42.6413	-76.0606	12/30/2019	12	30	2019	FALL/WINTER	OR089349	PRJNA980669	SAMN35662072
1665	A307193	A307193	Atlantic.MA	A	HYBRID	0.8142	F	AHY	Atlantic	USA	MA	42.3115	-72.59	12/28/2019	12	28	2019	FALL/WINTER	OR089348	PRJNA980669	SAMN35641290
1666	A306520	A306520	Atlantic.SC	A	WMA	0.8951	F	HY	Atlantic	USA	SC	34.159	-81.1491	12/21/2019	12	21	2019	FALL/WINTER	OR089345	PRJNA980669	SAMN35641288
1667	A310229	A310229	Atlantic.ME	A	HYBRID	0.773	M	AHY	Atlantic	USA	ME	44.1889	-69.2537	12/12/2019	12	12	2019	FALL/WINTER	OR089363	PRJNA980669	SAMN35641299
1668	A305051	A305051	Atlantic.PA	A	HYBRID	0.8914	F	HY	Atlantic	USA	PA	40.2464	-76.2777	12/2/2019	12	2	2019	FALL/WINTER	OR089343	PRJNA980669	SAMN35641287
1669	A304692	A304692	Atlantic.NY	A	HYBRID	0.8602	M	AHY	Atlantic	USA	NY	42.0885	-73.7099	12/22/2019	12	22	2019	FALL/WINTER	OR089342	PRJNA980669	SAMN35641286
1670	A304691	A304691	Atlantic.NY	B	HYBRID	0.8405	F	HY	Atlantic	USA	NY	42.0885	-73.7099	12/22/2019	12	22	2019	FALL/WINTER	OR089341	PRJNA980669	SAMN35662069
1671	A304126	A304126	Atlantic.NH	A	HYBRID	0.8677	M	AHY	Atlantic	USA	NH	42.8764	-71.2042	12/27/2019	12	27	2019	FALL/WINTER	OR089340	PRJNA980669	SAMN35641285
1672	A304117	A304117	Atlantic.NH	A	HYBRID	0.8941	M	AHY	Atlantic	USA	NH	42.8764	-71.2042	12/4/2019	12	4	2019	FALL/WINTER	OR089339	PRJNA980669	SAMN35641284
1673	A303825	A303825	Atlantic.SC	A	HYBRID	0.1061	M	HY	Atlantic	USA	SC	33.4998	-80.3499	12/18/2019	12	18	2019	FALL/WINTER	OR089338	PRJNA980669	SAMN35641283
1674	A310214	A310214	Atlantic.ME	A	WMA	0.9243	M	AHY	Atlantic	USA	ME	44.1889	-69.2537	12/9/2019	12	9	2019	FALL/WINTER	OR089362	PRJNA980669	SAMN35641298
1675	A308239	A308239	Atlantic.GA	B	HYBRID	0.7712	F	HY	Atlantic	USA	GA	34.106	-83.5192	12/25/2019	12	25	2019	FALL/WINTER	OR089359	PRJNA980669	SAMN35662076
1676	A308238	A308238	Atlantic.GA	A	WMA	0.9263	M	HY	Atlantic	USA	GA	34.106	-83.5192	12/25/2019	12	25	2019	FALL/WINTER	OR089358	PRJNA980669	SAMN35641297
1677	A308236	A308236	Atlantic.GA	B	WMA	0.9345	F	AHY	Atlantic	USA	GA	34.106	-83.5192	12/23/2019	12	23	2019	FALL/WINTER	OR089357	PRJNA980669	SAMN35662075
1678	A308068	A308068	Atlantic.DE	B	HYBRID	0.8652	M	HY	Atlantic	USA	DE	38.8318	-75.243	12/14/2019	12	14	2019	FALL/WINTER	OR089356	PRJNA980669	SAMN35662074
1679	A320800	A320800	Atlantic.PA	B	WMA	0.9899	M	HY	Atlantic	USA	PA	41.9849	-79.9803	12/20/2019	12	20	2019	FALL/WINTER	OR089408	PRJNA980669	SAMN35662093
1680	A320324	A320324	Atlantic.PA	A	HYBRID	0.7001	F	HY	Atlantic	USA	PA	41.9849	-79.9803	12/14/2019	12	14	2019	FALL/WINTER	OR089407	PRJNA980669	SAMN35641329
1681	A320322	A320322	Atlantic.PA	A	HYBRID	0.889	M	HY	Atlantic	USA	PA	41.9849	-79.9803	12/22/2019	12	22	2019	FALL/WINTER	OR089406	PRJNA980669	SAMN35641328
1682	A320295	A320295	Atlantic.NJ	A	HYBRID	0.8736	F	HY	Atlantic	USA	NJ	39.7115	-74.1842	12/30/2019	12	30	2019	FALL/WINTER	OR089405	PRJNA980669	SAMN35641327
1683	A320221	A320221	Atlantic.NJ	B	HYBRID	0.8353	F	AHY	Atlantic	USA	NJ	39.3335	-74.7105	12/21/2019	12	21	2019	FALL/WINTER	OR089404	PRJNA980669	SAMN35662092
1684	A320092	A320092	Atlantic.NJ	A	WMA	0.9037	F	HY	Atlantic	USA	NJ	39.7115	-74.1842	12/20/2019	12	20	2019	FALL/WINTER	OR089403	PRJNA980669	SAMN35641326
1685	A319447	A319447	Atlantic.RI	A	HYBRID	0.8142	F	AHY	Atlantic	USA	RI	41.4459	-71.5921	12/1/2019	12	1	2019	FALL/WINTER	OR089402	PRJNA980669	SAMN35641325
1686	A318149	A318149	Atlantic.PA	B	HYBRID	0.8887	F	HY	Atlantic	USA	PA	40.4913	-76.4836	12/21/2019	12	21	2019	FALL/WINTER	OR089400	PRJNA980669	SAMN35662091
1687	A317550	A317550	Atlantic.VT	A	WMA	0.9093	M	HY	Atlantic	USA	VT	43.8092	-73.3498	12/20/2019	12	20	2019	FALL/WINTER	OR089399	PRJNA980669	SAMN35641323
1688	A314549	A314549	Atlantic.NC	A	WMA	0.9112	M	AHY	Atlantic	USA	NC	35.9543	-77.587	12/20/2019	12	20	2019	FALL/WINTER	OR089388	PRJNA980669	SAMN35641315
1689	A312328	A312328	Atlantic.CT	A	HYBRID	0.8509	F	HY	Atlantic	USA	CT	41.5072	-72.5488	12/4/2019	12	4	2019	FALL/WINTER	OR089377	PRJNA980669	SAMN35641308
1690	A312300	A312300	Atlantic.ME	A	HYBRID	0.8202	F	HY	Atlantic	USA	ME	44.1889	-69.2537	12/10/2019	12	10	2019	FALL/WINTER	OR089375	PRJNA980669	SAMN35641306
1691	A312282	A312282	Atlantic.ME	A	GFM	0	F	HY	Atlantic	USA	ME	44.1889	-69.2537	12/31/2019	12	31	2019	FALL/WINTER	OR089374	PRJNA980669	SAMN35641305
1692	A312169	A312169	Atlantic.MD	A	WMA	0.901	F	AHY	Atlantic	USA	MD	38.4324	-76.0738	12/24/2019	12	24	2019	FALL/WINTER	OR089373	PRJNA980669	SAMN35641304
1693	A312069	A312069	Atlantic.MD	A	WMA	0.9218	F	AHY	Atlantic	USA	MD	38.7585	-76.1606	12/31/2019	12	31	2019	FALL/WINTER	OR089371	PRJNA980669	SAMN35641303
1694	A311813	A311813	Atlantic.MD	A	WMA	0.9653	M	HY	Atlantic	USA	MD	38.4324	-76.0738	12/21/2019	12	21	2019	FALL/WINTER	OR089370	PRJNA980669	SAMN35641302
1695	A311058	A311058	Atlantic.VA	B	WMA	0.9539	F	AHY	Atlantic	USA	VA	37.3149	-77.3605	12/1/2019	12	1	2019	FALL/WINTER	OR089369	PRJNA980669	SAMN35662082
1696	A310345	A310345	Atlantic.NY	B	HYBRID	0.7064	M	HY	Atlantic	USA	NY	42.6942	-78.6498	12/1/2019	12	1	2019	FALL/WINTER	OR089368	PRJNA980669	SAMN35662081
1697	A307674	A307674	Atlantic.NY	A	WMA	0.9237	M	AHY	Atlantic	USA	NY	42.3589	-78.1995	12/13/2019	12	13	2019	FALL/WINTER	OR089355	PRJNA980669	SAMN35641296
1698	A306515	A306515	Atlantic.SC	B	WMA	0.9852	M	HY	Atlantic	USA	SC	34.159	-81.1491	12/14/2019	12	14	2019	FALL/WINTER	OR089344	PRJNA980669	SAMN35662070
1699	A301214	A301214	Atlantic.WV	B	WMA	0.9469	M	AHY	Atlantic	USA	WV	39.1659	-78.8996	12/26/2019	12	26	2019	FALL/WINTER	OR089336	PRJNA980669	SAMN35662067
1700	A317392	A317392	Atlantic.GA	B	WMA	0.9783	M	AHY	Atlantic	USA	GA	31.4378	-83.8316	12/21/2019	12	21	2019	FALL/WINTER	OR089398	PRJNA980669	SAMN35662090
1701	A316268	A316268	Atlantic.VA	A	HYBRID	0.8911	F	HY	Atlantic	USA	VA	37.59	-77.0047	12/1/2019	12	1	2019	FALL/WINTER	OR089396	PRJNA980669	SAMN35641321
1702	A316244	A316244	Atlantic.VA	A	WMA	0.923	F	AHY	Atlantic	USA	VA	37.59	-77.0047	12/19/2019	12	19	2019	FALL/WINTER	OR089395	PRJNA980669	SAMN35641320
1703	A316169	A316169	Atlantic.VA	A	HYBRID	0.847	F	HY	Atlantic	USA	VA	37.8927	-75.6723	12/24/2019	12	24	2019	FALL/WINTER	OR089394	PRJNA980669	SAMN35641319
1704	A313503	A313503	Atlantic.NH	B	HYBRID	0.846	F	HY	Atlantic	USA	NH	42.8764	-71.2042	12/1/2019	12	1	2019	FALL/WINTER	OR089387	PRJNA980669	SAMN35662087
1705	A312933	A312933	Atlantic.PA	A	HYBRID	0.596	F	HY	Atlantic	USA	PA	40.2464	-76.2777	12/14/2019	12	14	2019	FALL/WINTER	OR089386	PRJNA980669	SAMN35641314
1706	A312788	A312788	Atlantic.WV	B	WMA	0.9569	F	AHY	Atlantic	USA	WV	39.2036	-77.8173	12/30/2019	12	30	2019	FALL/WINTER	OR089385	PRJNA980669	SAMN35662086
1707	A312743	A312743	Atlantic.MA	B	HYBRID	0.8274	F	HY	Atlantic	USA	MA	41.5356	-70.9817	12/16/2019	12	16	2019	FALL/WINTER	OR089383	PRJNA980669	SAMN35662084
1708	A312742	A312742	Atlantic.MA	A	HYBRID	0.8809	M	AHY	Atlantic	USA	MA	41.5356	-70.9817	12/16/2019	12	16	2019	FALL/WINTER	OR089382	PRJNA980669	SAMN35641313
1709	A312738	A312738	Atlantic.MA	A	HYBRID	0.8882	M	HY	Atlantic	USA	MA	41.5356	-70.9817	12/28/2019	12	28	2019	FALL/WINTER	OR089381	PRJNA980669	SAMN35641312
1710	A312729	A312729	Atlantic.MA	A	HYBRID	0.8139	M	HY	Atlantic	USA	MA	41.5356	-70.9817	12/28/2019	12	28	2019	FALL/WINTER	OR089380	PRJNA980669	SAMN35641311
1711	A312727	A312727	Atlantic.MA	A	HYBRID	0.8278	M	HY	Atlantic	USA	MA	41.5356	-70.9817	12/26/2019	12	26	2019	FALL/WINTER	OR089379	PRJNA980669	SAMN35641310
1712	NY49	NY49	Atlantic.MA	A	WMA	0.9291	F	HY	Atlantic	USA	MA	41.9001	-71.0898	12/24/2019	12	24	2019	FALL/WINTER	OR090392	PRJNA980669	SAMN35641955
1713	A281531	A281531	Atlantic.VT	B	WMA	0.9451	M	HY	Atlantic	USA	VT	44.6132	-73.2239	12/3/2019	12	3	2019	FALL/WINTER	OR089312	PRJNA980669	SAMN35662056
1714	A281506	A281506	Atlantic.SC	A	GFM	0	M	HY	Atlantic	USA	SC	33.2424	-80.0984	12/8/2018	12	8	2018	FALL/WINTER	OR089311	PRJNA980669	SAMN35641269
1715	A280747	A280747	Atlantic.DE	B	HYBRID	0.8776	F	HY	Atlantic	USA	DE	39.2504	-75.4639	12/21/2018	12	21	2018	FALL/WINTER	OR089310	PRJNA980669	SAMN35662055
1716	A280370	A280370	Atlantic.NJ	A	HYBRID	0.8715	F	HY	Atlantic	USA	NJ	40.1544	-74.133	12/4/2018	12	4	2018	FALL/WINTER	OR089309	PRJNA980669	SAMN35641268
1717	A279311	A279311	Atlantic.SC	B	HYBRID	0.8843	M	AHY	Atlantic	USA	SC	34.4249	-82.8252	12/15/2018	12	15	2018	FALL/WINTER	OR089307	PRJNA980669	SAMN35662053
1718	A278430	A278430	Atlantic.NH	A	HYBRID	0.7948	M	HY	Atlantic	USA	NH	43.0936	-71.9508	12/9/2018	12	9	2018	FALL/WINTER	OR089306	PRJNA980669	SAMN35641267
1719	A274808	A274808	Atlantic.NY	B	HYBRID	0.6635	F	HY	Atlantic	USA	NY	43.2999	-75.4092	12/22/2018	12	22	2018	FALL/WINTER	OR089304	PRJNA980669	SAMN35662052
1720	A274334	A274334	Atlantic.VA	B	WMA	0.9595	F	HY	Atlantic	USA	VA	37.9175	-79.5228	12/20/2018	12	20	2018	FALL/WINTER	OR089303	PRJNA980669	SAMN35662051
1721	A273518	A273518	Atlantic.NC	B	HYBRID	0.6808	F	HY	Atlantic	USA	NC	34.667	-77.4003	12/22/2018	12	22	2018	FALL/WINTER	OR089302	PRJNA980669	SAMN35662050
1722	A273513	A273513	Atlantic.NC	A	HYBRID	0.7105	F	HY	Atlantic	USA	NC	35.1342	-76.712	12/18/2018	12	18	2018	FALL/WINTER	OR089301	PRJNA980669	SAMN35641265
1723	A271303	A271303	Atlantic.NH	B	HYBRID	0.8934	F	AHY	Atlantic	USA	NH	43.6669	-71.7956	12/2/2018	12	2	2018	FALL/WINTER	OR089296	PRJNA980669	SAMN35662046
1724	A270236	A270236	Atlantic.PA	A	HYBRID	0.7362	F	AHY	Atlantic	USA	PA	40.4176	-76.7966	12/20/2019	12	20	2019	FALL/WINTER	OR089293	PRJNA980669	SAMN35641259
1725	A270233	A270233	Atlantic.PA	A	HYBRID	0.473	F	AHY	Atlantic	USA	PA	40.2464	-76.2777	12/16/2019	12	16	2019	FALL/WINTER	OR089292	PRJNA980669	SAMN35641258
1726	A270227	A270227	Atlantic.PA	A	HYBRID	0.8777	M	HY	Atlantic	USA	PA	40.4176	-76.7966	12/24/2019	12	24	2019	FALL/WINTER	OR089291	PRJNA980669	SAMN35641257
1727	A270226	A270226	Atlantic.PA	A	HYBRID	0.4776	M	HY	Atlantic	USA	PA	40.4176	-76.7966	12/24/2019	12	24	2019	FALL/WINTER	OR089290	PRJNA980669	SAMN35641256
1728	A270104	A270104	Atlantic.PA	A	HYBRID	0.8136	M	AHY	Atlantic	USA	PA	40.3135	-77.0272	12/31/2019	12	31	2019	FALL/WINTER	OR089288	PRJNA980669	SAMN35641255
1729	A270087	A270087	Atlantic.NY	A	WMA	0.9468	F	AHY	Atlantic	USA	NY	42.4213	-79.4392	12/27/2019	12	27	2019	FALL/WINTER	OR089287	PRJNA980669	SAMN35641254
1730	A270083	A270083	Atlantic.NY	A	HYBRID	0.887	F	AHY	Atlantic	USA	NY	42.4213	-79.4392	12/28/2019	12	28	2019	FALL/WINTER	OR089286	PRJNA980669	SAMN35641253
1731	A268466	A268466	Atlantic.MD	B	HYBRID	0.8925	F	HY	Atlantic	USA	MD	38.7722	-76.7118	12/16/2019	12	16	2019	FALL/WINTER	OR089283	PRJNA980669	SAMN35662042
1732	A268175	A268175	Atlantic.MA	A	WMA	0.8981	M	HY	Atlantic	USA	MA	42.3115	-72.59	12/12/2018	12	12	2018	FALL/WINTER	OR089282	PRJNA980669	SAMN35641252
1733	A268163	A268163	Atlantic.MA	B	HYBRID	0.8739	M	AHY	Atlantic	USA	MA	42.3115	-72.59	12/12/2018	12	12	2018	FALL/WINTER	OR089281	PRJNA980669	SAMN35662041
1734	A265109	A265109	Atlantic.DE	A	HYBRID	0.8104	F	AHY	Atlantic	USA	DE	39.5681	-75.1313	12/15/2018	12	15	2018	FALL/WINTER	OR089278	PRJNA980669	SAMN35641249
1735	A265108	A265108	Atlantic.DE	A	HYBRID	0.8735	M	HY	Atlantic	USA	DE	39.2504	-75.4639	12/7/2018	12	7	2018	FALL/WINTER	OR089277	PRJNA980669	SAMN35641248
1736	A264242	A264242	Atlantic.CT	B	WMA	0.9192	M	HY	Atlantic	USA	CT	41.5607	-71.9119	12/7/2019	12	7	2019	FALL/WINTER	OR089276	PRJNA980669	SAMN35662040
1737	A262804	A262804	Atlantic.NJ	A	WMA	0.953	F	AHY	Atlantic	USA	NJ	39.7115	-74.1842	12/4/2018	12	4	2018	FALL/WINTER	OR089275	PRJNA980669	SAMN35641247
1738	A261013	A261013	Atlantic.SC	B	WMA	0.9784	M	HY	Atlantic	USA	SC	32.6384	-80.3713	12/19/2018	12	19	2018	FALL/WINTER	OR089273	PRJNA980669	SAMN35662038
1739	A260055	A260055	Atlantic.NY	A	WMA	0.9899	M	AHY	Atlantic	USA	NY	43.7356	-74.8878	12/22/2019	12	22	2019	FALL/WINTER	OR089272	PRJNA980669	SAMN35641246
1740	A259749	A259749	Atlantic.NY	A	HYBRID	0.6757	M	AHY	Atlantic	USA	NY	43.6191	-76.1857	12/8/2018	12	8	2018	FALL/WINTER	OR089271	PRJNA980669	SAMN35641245
1741	A256637	A256637	Atlantic.RI	A	HYBRID	0.8185	M	HY	Atlantic	USA	RI	41.7837	-71.6074	12/22/2019	12	22	2019	FALL/WINTER	OR089270	PRJNA980669	SAMN35641244
1742	A255007	A255007	Atlantic.NH	B	HYBRID	0.7324	F	HY	Atlantic	USA	NH	43.3049	-71.7417	12/12/2018	12	12	2018	FALL/WINTER	OR089268	PRJNA980669	SAMN35662037
1743	A253583	A253583	Atlantic.NY	B	HYBRID	0.8341	F	HY	Atlantic	USA	NY	43.5729	-73.3716	12/23/2018	12	23	2018	FALL/WINTER	OR089267	PRJNA980669	SAMN35662036
1744	A252908	A252908	Atlantic.NY	A	HYBRID	0.7426	F	HY	Atlantic	USA	NY	43.1052	-78.4689	12/3/2019	12	3	2019	FALL/WINTER	OR089266	PRJNA980669	SAMN35641242
1745	A251970	A251970	Atlantic.NJ	A	HYBRID	0.7515	F	HY	Atlantic	USA	NJ	39.3335	-74.7105	12/12/2018	12	12	2018	FALL/WINTER	OR089265	PRJNA980669	SAMN35641241
1746	A251942	A251942	Atlantic.NJ	A	HYBRID	0.8619	M	AHY	Atlantic	USA	NJ	41.1435	-74.8145	12/1/2018	12	1	2018	FALL/WINTER	OR089264	PRJNA980669	SAMN35641240
1747	A251448	A251448	Atlantic.NY	B	HYBRID	0.5509	M	AHY	Atlantic	USA	NY	42.6942	-78.6498	12/26/2018	12	26	2018	FALL/WINTER	OR089263	PRJNA980669	SAMN35662035
1748	A250472	A250472	Atlantic.CT	B	HYBRID	0.8554	M	HY	Atlantic	USA	CT	41.5607	-71.9119	12/15/2018	12	15	2018	FALL/WINTER	OR089262	PRJNA980669	SAMN35662034
1749	A250259	A250259	Atlantic.CT	A	HYBRID	0.8388	M	HY	Atlantic	USA	CT	41.761	-73.2691	12/1/2018	12	1	2018	FALL/WINTER	OR089261	PRJNA980669	SAMN35641239
1750	A250224	A250224	Atlantic.CT	A	WMA	0.9036	F	HY	Atlantic	USA	CT	41.5607	-71.9119	12/28/2018	12	28	2018	FALL/WINTER	OR089260	PRJNA980669	SAMN35641238
1751	A091292	A091292	Atlantic.MA	B	HYBRID	0.8667	F	HY	Atlantic	USA	MA	42.2893	-73.198	12/8/2018	12	8	2018	FALL/WINTER	OR089221	PRJNA980669	SAMN35662020
1752	NOBE005	NOBE005	Eurasia.Norway	A	HYBRID	0.8714	F	Unk	Eurasia	Norway	Bergen	60.35	5.323	12/22/2008	12	22	2008	FALL/WINTER	OR090344	PRJNA980669	SAMN35641928
1753	NOBE013	NOBE013	Eurasia.Norway	A	HYBRID	0.888	M	Unk	Eurasia	Norway	Bergen	60.35	5.323	12/23/2008	12	23	2008	FALL/WINTER	OR090347	PRJNA980669	SAMN35641931
1754	NOBE014	NOBE014	Eurasia.Norway	A	WMA	0.9323	F	Unk	Eurasia	Norway	Bergen	60.35	5.323	12/23/2008	12	23	2008	FALL/WINTER	OR090348	PRJNA980669	SAMN35641932
1755	NY55	NY55	Atlantic.NY	B	HYBRID	0.8128	M	HY	Atlantic	USA	NY	40.9379	-72.3009	12/21/2019	12	21	2019	FALL/WINTER	OR090399	PRJNA980669	SAMN35662469
1756	A327998	A327998	Atlantic.DE	DIDN'T WORK	WMA	0.9165	F	HY	Atlantic	USA	DE	38.8318	-75.243	12/20/2019	12	20	2019	FALL/WINTER	--	PRJNA980669	SAMN35662102
1757	A327999	A327999	Atlantic.DE	DIDN'T WORK	HYBRID	0.808	M	HY	Atlantic	USA	DE	38.8318	-75.243	12/21/2019	12	21	2019	FALL/WINTER	--	PRJNA980669	SAMN35662103
1758	A271457	A271457	Atlantic.ME	DIDN'T WORK	HYBRID	0.7869	F	HY	Atlantic	USA	ME	43.5305	-70.8598	12/8/2018	12	8	2018	FALL/WINTER	--	PRJNA980669	SAMN35662047
1759	FOTO020	FOTO020	Eurasia.Faroe Islands	A	WMA	0.997	M	Unk	Eurasia	Faroe Islands	Faroe Islands	62.02	-6.78	12/3/2009	12	3	2009	FALL/WINTER	OR089723	PRJNA980669	SAMN35641531
1760	FOTO019	FOTO019	Eurasia.Faroe Islands	A	HYBRID	0.3545	M	Unk	Eurasia	Faroe Islands	Faroe Islands	62.02	-6.78	12/3/2009	12	3	2009	FALL/WINTER	OR089722	PRJNA980669	SAMN35641530
1761	FOTO018	FOTO018	Eurasia.Faroe Islands	A	WMA	0.9517	F	Unk	Eurasia	Faroe Islands	Faroe Islands	62.02	-6.78	12/3/2009	12	3	2009	FALL/WINTER	OR089721	PRJNA980669	SAMN35641529
1762	FOTO014	FOTO014	Eurasia.Faroe Islands	A	WMA	0.9159	F	Unk	Eurasia	Faroe Islands	Faroe Islands	62.02	-6.78	12/3/2009	12	3	2009	FALL/WINTER	OR089720	PRJNA980669	SAMN35641528
1763	FOTO012	FOTO012	Eurasia.Faroe Islands	A	WMA	0.9547	M	Unk	Eurasia	Faroe Islands	Faroe Islands	62.02	-6.78	12/3/2009	12	3	2009	FALL/WINTER	OR089719	PRJNA980669	SAMN35641527
1764	FOTO008	FOTO008	Eurasia.Faroe Islands	A	HYBRID	0.8741	F	Unk	Eurasia	Faroe Islands	Faroe Islands	62.02	-6.78	12/3/2009	12	3	2009	FALL/WINTER	OR089718	PRJNA980669	SAMN35641526
1765	FOTO006	FOTO006	Eurasia.Faroe Islands	A	WMA	0.9182	F	Unk	Eurasia	Faroe Islands	Faroe Islands	62.02	-6.78	12/3/2009	12	3	2009	FALL/WINTER	OR089717	PRJNA980669	SAMN35641525
1766	FOTO005	FOTO005	Eurasia.Faroe Islands	A	WMA	1	F	Unk	Eurasia	Faroe Islands	Faroe Islands	62.02	-6.78	12/3/2009	12	3	2009	FALL/WINTER	OR089716	PRJNA980669	SAMN35641524
1767	FOTO002	FOTO002	Eurasia.Faroe Islands	A	WMA	0.9124	F	Unk	Eurasia	Faroe Islands	Faroe Islands	62.02	-6.78	12/3/2009	12	3	2009	FALL/WINTER	OR089715	PRJNA980669	SAMN35641523
1768	A331676	A331676	Atlantic.NJ	A	HYBRID	0.8227	F	HY	Atlantic	USA	NJ	40.6237	-74.8455	12/21/2019	12	21	2019	FALL/WINTER	OR089438	PRJNA980669	SAMN35641345
1769	A331515	A331515	Atlantic.NY	A	WMA	0.9134	M	AHY	Atlantic	USA	NY	43.2784	-76.9294	12/27/2019	12	27	2019	FALL/WINTER	OR089437	PRJNA980669	SAMN35641344
1770	A331510	A331510	Atlantic.NY	A	WMA	0.9694	M	HY	Atlantic	USA	NY	43.2784	-76.9294	12/28/2019	12	28	2019	FALL/WINTER	OR089436	PRJNA980669	SAMN35641343
1771	A330920	A330920	Atlantic.NC	A	HYBRID	0.8118	M	HY	Atlantic	USA	NC	36.1166	-78.2534	12/21/2019	12	21	2019	FALL/WINTER	OR089435	PRJNA980669	SAMN35641342
1772	A330909	A330909	Atlantic.NC	A	HYBRID	0.6554	F	HY	Atlantic	USA	NC	36.1166	-78.2534	12/21/2019	12	21	2019	FALL/WINTER	OR089434	PRJNA980669	SAMN35641341
1773	A330908	A330908	Atlantic.NC	A	HYBRID	0.8222	F	HY	Atlantic	USA	NC	36.1166	-78.2534	12/24/2019	12	24	2019	FALL/WINTER	OR089433	PRJNA980669	SAMN35641340
1774	A330905	A330905	Atlantic.NC	B	WMA	1	M	HY	Atlantic	USA	NC	36.1166	-78.2534	12/27/2019	12	27	2019	FALL/WINTER	OR089432	PRJNA980669	SAMN35662110
1775	A330867	A330867	Atlantic.NC	B	HYBRID	0.5155	F	AHY	Atlantic	USA	NC	35.4659	-76.9041	12/19/2019	12	19	2019	FALL/WINTER	OR089431	PRJNA980669	SAMN35662109
1776	A329159	A329159	Atlantic.NY	A	WMA	0.9094	F	AHY	Atlantic	USA	NY	41.0566	-72.2828	12/1/2019	12	1	2019	FALL/WINTER	OR089429	PRJNA980669	SAMN35641339
1777	A328756	A328756	Atlantic.NC	A	WMA	0.9908	M	AHY	Atlantic	USA	NC	36.1776	-79.8502	12/26/2019	12	26	2019	FALL/WINTER	OR089427	PRJNA980669	SAMN35641338
1778	A328636	A328636	Atlantic.CT	A	HYBRID	0.8393	M	HY	Atlantic	USA	CT	41.512	-73.4641	12/23/2019	12	23	2019	FALL/WINTER	OR089426	PRJNA980669	SAMN35641337
1779	A328519	A328519	Atlantic.CT	B	HYBRID	0.8794	F	AHY	Atlantic	USA	CT	41.761	-73.2691	12/24/2019	12	24	2019	FALL/WINTER	OR089425	PRJNA980669	SAMN35662105
1780	A328268	A328268	Atlantic.MD	B	HYBRID	0.8554	F	HY	Atlantic	USA	MD	38.7722	-76.7118	12/16/2019	12	16	2019	FALL/WINTER	OR089424	PRJNA980669	SAMN35662104
1781	A327997	A327997	Atlantic.DE	B	HYBRID	0.88	M	AHY	Atlantic	USA	DE	38.8318	-75.243	12/20/2019	12	20	2019	FALL/WINTER	OR089423	PRJNA980669	SAMN35662101
1782	A325658	A325658	Atlantic.DE	B	HYBRID	0.8336	M	HY	Atlantic	USA	DE	39.2504	-75.4639	12/27/2019	12	27	2019	FALL/WINTER	OR089420	PRJNA980669	SAMN35662100
1783	A249974	A249974	Atlantic.MD	B	WMA	0.9201	F	HY	Atlantic	USA	MD	38.7585	-76.1606	12/24/2018	12	24	2018	FALL/WINTER	OR089259	PRJNA980669	SAMN35662033
1784	A216699	A216699	Atlantic.VT	A	HYBRID	0.8007	M	AHY	Atlantic	USA	VT	43.8092	-73.3498	12/4/2018	12	4	2018	FALL/WINTER	OR089230	PRJNA980669	SAMN35641220
1785	A162044	A162044	Atlantic.ME	A	HYBRID	0.8878	M	HY	Atlantic	USA	ME	44.1889	-69.2537	12/16/2018	12	16	2018	FALL/WINTER	OR089229	PRJNA980669	SAMN35641219
1786	A162021	A162021	Atlantic.ME	A	HYBRID	0.7636	M	HY	Atlantic	USA	ME	44.1889	-69.2537	12/24/2018	12	24	2018	FALL/WINTER	OR089227	PRJNA980669	SAMN35641217
1787	A092993	A092993	Atlantic.NC	A	HYBRID	0.8146	F	HY	Atlantic	USA	NC	36.3832	-76.8239	12/24/2019	12	24	2019	FALL/WINTER	OR089225	PRJNA980669	SAMN35641215
1788	A092992	A092992	Atlantic.NC	A	WMA	0.9603	M	HY	Atlantic	USA	NC	36.3832	-76.8239	12/24/2019	12	24	2019	FALL/WINTER	OR089224	PRJNA980669	SAMN35641214
1789	A091298	A091298	Atlantic.MA	A	HYBRID	0.7977	M	HY	Atlantic	USA	MA	42.2893	-73.198	12/22/2018	12	22	2018	FALL/WINTER	OR089223	PRJNA980669	SAMN35641213
1790	A091296	A091296	Atlantic.MA	B	WMA	0.9248	F	HY	Atlantic	USA	MA	42.2893	-73.198	12/22/2018	12	22	2018	FALL/WINTER	OR089222	PRJNA980669	SAMN35662021
1791	PL856	PL856	Atlantic.NH	A	HYBRID	0.8849	F	AHY	Atlantic	USA	NH	42.9376	-70.8389	12/27/2009	12	27	2009	FALL/WINTER	MK425467	PRJNA516035	SAMN10781518
1792	PL870	PL870	Atlantic.GA	B	HYBRID	0.5259	M	AHY	Atlantic	USA	GA	33.445	-84.1492	12/24/2009	12	24	2009	FALL/WINTER	MK425470	PRJNA516035	SAMN10781521
1793	JIBNJ025	JIBNJ025	GFM.NJ	A	GFM	0	M	HY	GFM	USA	NJ	40.0515	-74.5044	12/2/2017	12	2	2017	FALL/WINTER	MN734468	PRJNA591912	SAMN13391167
1794	JIBNJ026	JIBNJ026	GFM.NJ	A	GFM	0	M	HY	GFM	USA	NJ	40.0515	-74.5044	12/2/2017	12	2	2017	FALL/WINTER	MN734469	PRJNA591912	SAMN13391168
1795	JIBNJ027	JIBNJ027	GFM.NJ	A	GFM	0	M	HY	GFM	USA	NJ	40.0515	-74.5044	12/2/2017	12	2	2017	FALL/WINTER	MN734470	PRJNA591912	SAMN13391169
1796	JIBNJ028	JIBNJ028	GFM.NJ	A	GFM	0	F	HY	GFM	USA	NJ	40.0515	-74.5044	12/2/2017	12	2	2017	FALL/WINTER	MN734471	PRJNA591912	SAMN13391170
1797	JIBNJ029	JIBNJ029	GFM.NJ	A	GFM	0	M	HY	GFM	USA	NJ	40.0515	-74.5044	12/2/2017	12	2	2017	FALL/WINTER	MN734472	PRJNA591912	SAMN13391171
1798	JIBNJ030	JIBNJ030	GFM.NJ	A	GFM	0	F	HY	GFM	USA	NJ	40.0515	-74.5044	12/2/2017	12	2	2017	FALL/WINTER	MN734473	PRJNA591912	SAMN13391172
1799	JIBNJ031	JIBNJ031	GFM.NJ	A	GFM	0	F	HY	GFM	USA	NJ	40.0515	-74.5044	12/2/2017	12	2	2017	FALL/WINTER	MN734474	PRJNA591912	SAMN13391173
1800	PL121516	PL121516	Pacific.CA	B	WMA	0.9762	M	AHY	Pacific	USA	CA	39.2225	-121.96	12/15/2016	12	15	2016	FALL/WINTER	ON721447	PRJNA800412	SAMN25246041
1801	PL121317	PL121317	Central.NM	B	WMA	1	M	HY	Central	USA	NM	32.1412	-106.699	12/13/2017	12	13	2017	FALL/WINTER	ON721446	PRJNA800412	SAMN25246054
1802	JIBNJ001	JIBNJ001	GFM.NJ	A	GFM	0	M	HY	GFM	USA	NJ	40.0515	-74.5044	12/2/2017	12	2	2017	FALL/WINTER	MN734444	PRJNA591912	SAMN13391143
1803	JIBNJ002	JIBNJ002	GFM.NJ	A	GFM	0	M	HY	GFM	USA	NJ	40.0515	-74.5044	12/2/2017	12	2	2017	FALL/WINTER	MN734445	PRJNA591912	SAMN13391144
1804	JIBNJ003	JIBNJ003	GFM.NJ	A	GFM	0	M	HY	GFM	USA	NJ	40.0515	-74.5044	12/2/2017	12	2	2017	FALL/WINTER	MN734446	PRJNA591912	SAMN13391145
1805	JIBNJ004	JIBNJ004	GFM.NJ	A	GFM	0	M	HY	GFM	USA	NJ	40.0515	-74.5044	12/2/2017	12	2	2017	FALL/WINTER	MN734447	PRJNA591912	SAMN13391146
1806	JIBNJ005	JIBNJ005	GFM.NJ	A	GFM	0	M	HY	GFM	USA	NJ	40.0515	-74.5044	12/2/2017	12	2	2017	FALL/WINTER	MN734448	PRJNA591912	SAMN13391147
1807	JIBNJ006	JIBNJ006	GFM.NJ	A	GFM	0	M	HY	GFM	USA	NJ	40.0515	-74.5044	12/2/2017	12	2	2017	FALL/WINTER	MN734449	PRJNA591912	SAMN13391148
1808	JIBNJ007	JIBNJ007	GFM.NJ	A	GFM	0	M	HY	GFM	USA	NJ	40.0515	-74.5044	12/2/2017	12	2	2017	FALL/WINTER	MN734450	PRJNA591912	SAMN13391149
1809	JIBNJ008	JIBNJ008	GFM.NJ	A	GFM	0	M	HY	GFM	USA	NJ	40.0515	-74.5044	12/2/2017	12	2	2017	FALL/WINTER	MN734451	PRJNA591912	SAMN13391150
1810	JIBNJ009	JIBNJ009	GFM.NJ	A	GFM	0	M	HY	GFM	USA	NJ	40.0515	-74.5044	12/2/2017	12	2	2017	FALL/WINTER	MN734452	PRJNA591912	SAMN13391151
1811	JIBNJ010	JIBNJ010	GFM.NJ	A	GFM	0	F	HY	GFM	USA	NJ	40.0515	-74.5044	12/2/2017	12	2	2017	FALL/WINTER	MN734453	PRJNA591912	SAMN13391152
1812	JIBNJ011	JIBNJ011	GFM.NJ	A	GFM	0	F	HY	GFM	USA	NJ	40.0515	-74.5044	12/2/2017	12	2	2017	FALL/WINTER	MN734454	PRJNA591912	SAMN13391153
1813	JIBNJ012	JIBNJ012	GFM.NJ	A	GFM	0	F	HY	GFM	USA	NJ	40.0515	-74.5044	12/2/2017	12	2	2017	FALL/WINTER	MN734455	PRJNA591912	SAMN13391154
1814	JIBNJ013	JIBNJ013	GFM.NJ	A	GFM	0	F	HY	GFM	USA	NJ	40.0515	-74.5044	12/2/2017	12	2	2017	FALL/WINTER	MN734456	PRJNA591912	SAMN13391155
1815	JIBNJ014	JIBNJ014	GFM.NJ	A	GFM	0	F	HY	GFM	USA	NJ	40.0515	-74.5044	12/2/2017	12	2	2017	FALL/WINTER	MN734457	PRJNA591912	SAMN13391156
1816	JIBNJ015	JIBNJ015	GFM.NJ	A	GFM	0	F	HY	GFM	USA	NJ	40.0515	-74.5044	12/2/2017	12	2	2017	FALL/WINTER	MN734458	PRJNA591912	SAMN13391157
1817	JIBNJ016	JIBNJ016	GFM.NJ	A	GFM	0	F	HY	GFM	USA	NJ	40.0515	-74.5044	12/2/2017	12	2	2017	FALL/WINTER	MN734459	PRJNA591912	SAMN13391158
1818	JIBNJ017	JIBNJ017	GFM.NJ	A	GFM	0	M	HY	GFM	USA	NJ	40.0515	-74.5044	12/2/2017	12	2	2017	FALL/WINTER	MN734460	PRJNA591912	SAMN13391159
1819	JIBNJ018	JIBNJ018	GFM.NJ	A	GFM	0	M	HY	GFM	USA	NJ	40.0515	-74.5044	12/2/2017	12	2	2017	FALL/WINTER	MN734461	PRJNA591912	SAMN13391160
1820	JIBNJ019	JIBNJ019	GFM.NJ	A	GFM	0	F	HY	GFM	USA	NJ	40.0515	-74.5044	12/2/2017	12	2	2017	FALL/WINTER	MN734462	PRJNA591912	SAMN13391161
1821	JIBNJ020	JIBNJ020	GFM.NJ	A	GFM	0	M	HY	GFM	USA	NJ	40.0515	-74.5044	12/2/2017	12	2	2017	FALL/WINTER	MN734463	PRJNA591912	SAMN13391162
1822	JIBNJ021	JIBNJ021	GFM.NJ	A	GFM	0	M	HY	GFM	USA	NJ	40.0515	-74.5044	12/2/2017	12	2	2017	FALL/WINTER	MN734464	PRJNA591912	SAMN13391163
1823	JIBNJ022	JIBNJ022	GFM.NJ	A	GFM	0	F	HY	GFM	USA	NJ	40.0515	-74.5044	12/2/2017	12	2	2017	FALL/WINTER	MN734465	PRJNA591912	SAMN13391164
1824	JIBNJ023	JIBNJ023	GFM.NJ	A	GFM	0	M	HY	GFM	USA	NJ	40.0515	-74.5044	12/2/2017	12	2	2017	FALL/WINTER	MN734466	PRJNA591912	SAMN13391165
1825	JIBNJ024	JIBNJ024	GFM.NJ	A	GFM	0	F	HY	GFM	USA	NJ	40.0515	-74.5044	12/2/2017	12	2	2017	FALL/WINTER	MN734467	PRJNA591912	SAMN13391166
1826	PL848	PL848	Atlantic.MD	B	WMA	0.9291	M	HY	Atlantic	USA	MD	39.0786	-77.3392	12/10/2009	12	10	2009	FALL/WINTER	MK425463	PRJNA516035	SAMN10781514
1827	PL853	PL853	Atlantic.SC	A	GFM	0	M	HY	Atlantic	USA	SC	34.7056	-81.2117	12/30/2009	12	30	2009	FALL/WINTER	MK425465	PRJNA516035	SAMN10781516
1828	M345886	MS048	Mississippi.KY	A	HYBRID	0.8914	M	HY	Mississippi	USA	KY	36.9433	-88.9654	12/31/2019	12	31	2019	FALL/WINTER	OR090122	PRJNA980669	SAMN35641790
1829	M448901	MS078	Mississippi.MS	B	WMA	0.9633	M	HY	Mississippi	USA	MS	32.8604	-90.407	12/15/2019	12	15	2019	FALL/WINTER	OR090133	PRJNA980669	SAMN35662369
1830	M453480	MS076	Mississippi.MO	B	WMA	0.9873	M	AHY	Mississippi	USA	MO	36.9494	-90.1601	12/13/2019	12	13	2019	FALL/WINTER	OR090140	PRJNA980669	SAMN35662374
1831	M453487	MS029	Mississippi.MO	B	WMA	0.9751	M	HY	Mississippi	USA	MO	36.9494	-90.1601	12/18/2019	12	18	2019	FALL/WINTER	OR090141	PRJNA980669	SAMN35662375
1832	M456520	MS204	Central.OK	B	HYBRID	0.7832	M	HY	Central	USA	OK	35.9486	-95.3527	12/16/2019	12	16	2019	FALL/WINTER	OR090145	PRJNA980669	SAMN35662379
1833	M463624	MS211	Central.NE	B	WMA	1	M	HY	Central	USA	NE	40.0899	-99.3619	12/4/2019	12	4	2019	FALL/WINTER	OR090150	PRJNA980669	SAMN35662381
1834	M465606	MS039	Mississippi.LA	A	WMA	1	M	HY	Mississippi	USA	LA	31.1053	-91.9085	12/14/2019	12	14	2019	FALL/WINTER	OR090153	PRJNA980669	SAMN35641800
1835	M467502	MS047	Mississippi.IN	A	WMA	0.9846	M	HY	Mississippi	USA	IN	39.0363	-87.1591	12/28/2019	12	28	2019	FALL/WINTER	OR090154	PRJNA980669	SAMN35641801
1836	M480169	MS044	Central.NE	B	WMA	0.9846	M	HY	Central	USA	NE	42.7622	-98.0261	12/14/2019	12	14	2019	FALL/WINTER	OR090169	PRJNA980669	SAMN35662392
1837	M480178	MS056	Central.NE	B	WMA	0.9868	M	HY	Central	USA	NE	42.7622	-98.0261	12/14/2019	12	14	2019	FALL/WINTER	OR090170	PRJNA980669	SAMN35662393
1838	M449156	MS025	Mississippi.MO	B	WMA	0.9785	M	AHY	Mississippi	USA	MO	38.787	-90.4772	12/23/2019	12	23	2019	FALL/WINTER	OR090135	PRJNA980669	SAMN35662371
1839	RK121817	RK121817	Mississippi.MS	A	HYBRID	0	M	HY	Mississippi	USA	MS	34.1853	-90.2267	12/18/2017	12	18	2017	FALL/WINTER	OR090593	PRJNA980669	SAMN35662601
1840	FOTO021	FOTO021	Eurasia.Faroe Islands	A	HYBRID	0.8641	M	Unk	Eurasia	Faroe Islands	Faroe Islands	62.02	-6.78	12/3/2009	12	3	2009	FALL/WINTER	OR089724	PRJNA980669	SAMN35641532
1841	A296129	A296129	Atlantic.DE	A	WMA	0.9515	F	AHY	Atlantic	USA	DE	39.2504	-75.4639	12/23/2019	12	23	2019	FALL/WINTER	OR089334	PRJNA980669	SAMN35641281
1842	A295484	A295484	Atlantic.PA	A	HYBRID	0.484	M	HY	Atlantic	USA	PA	40.2464	-76.2777	12/22/2018	12	22	2018	FALL/WINTER	OR089333	PRJNA980669	SAMN35641280
1843	A294908	A294908	Atlantic.WV	B	WMA	0.9947	M	AHY	Atlantic	USA	WV	39.1659	-78.8996	12/27/2018	12	27	2018	FALL/WINTER	OR089330	PRJNA980669	SAMN35662064
1844	A294152	A294152	Atlantic.NC	B	WMA	0.9612	M	HY	Atlantic	USA	NC	35.7696	-75.8964	12/22/2018	12	22	2018	FALL/WINTER	OR089328	PRJNA980669	SAMN35662062
1845	A291139	A291139	Atlantic.VA	B	WMA	0.9403	F	HY	Atlantic	USA	VA	38.1102	-77.8243	12/17/2018	12	17	2018	FALL/WINTER	OR089325	PRJNA980669	SAMN35662060
1846	A290609	A290609	Atlantic.VT	A	HYBRID	0.8512	M	HY	Atlantic	USA	VT	44.6819	-73.2992	12/8/2018	12	8	2018	FALL/WINTER	OR089324	PRJNA980669	SAMN35641278
1847	A290389	A290389	Atlantic.CT	A	HYBRID	0.8477	F	HY	Atlantic	USA	CT	41.512	-73.4641	12/10/2019	12	10	2019	FALL/WINTER	OR089323	PRJNA980669	SAMN35641277
1848	A283870	A283870	Atlantic.RI	A	HYBRID	0.8761	M	AHY	Atlantic	USA	RI	41.7051	-71.2406	12/31/2018	12	31	2018	FALL/WINTER	OR089316	PRJNA980669	SAMN35641272
1849	A283475	A283475	Atlantic.CT	A	HYBRID	0.8784	M	HY	Atlantic	USA	CT	41.5607	-71.9119	12/22/2018	12	22	2018	FALL/WINTER	OR089315	PRJNA980669	SAMN35641271
1850	A281536	A281536	Atlantic.VT	A	WMA	0.9612	M	AHY	Atlantic	USA	VT	44.6132	-73.2239	12/18/2019	12	18	2019	FALL/WINTER	OR089313	PRJNA980669	SAMN35641270
1851	PL253	PL253	Mississippi.AR	B	WMA	0.9749	M	Unk	Mississippi	USA	AR	34.7944	-90.99	12/11/2009	12	11	2009	FALL/WINTER	MK425395	PRJNA516035	SAMN10781362
1852	PL277	PL277	Mississippi.TN	B	HYBRID	0.7953	F	HY	Mississippi	USA	TN	35.9728	-83.9422	12/12/2009	12	12	2009	FALL/WINTER	MK425410	PRJNA516035	SAMN10781377
1853	PL280	PL280	Mississippi.OH	A	WMA	0.9597	M	HY	Mississippi	USA	OH	39.5678	-84.8125	12/13/2009	12	13	2009	FALL/WINTER	MK425413	PRJNA516035	SAMN10781380
1854	PL282	PL282	Mississippi.OH	B	WMA	0.9871	F	AHY	Mississippi	USA	OH	39.6031	-82.9392	12/13/2009	12	13	2009	FALL/WINTER	MK425414	PRJNA516035	SAMN10781381
1855	PL202	PL202	Mississippi.MS	B	WMA	1	M	AHY	Mississippi	USA	MS	34.0075	-90.0539	12/19/2009	12	19	2009	FALL/WINTER	MK425387	PRJNA516035	SAMN10781342
1856	PL279	PL279	Mississippi.OH	A	HYBRID	0.5207	M	HY	Mississippi	USA	OH	41.9476	-80.5542	12/5/2009	12	5	2009	FALL/WINTER	MK425412	PRJNA516035	SAMN10781379
1857	PL254	PL254	Mississippi.AR	B	HYBRID	0.8749	M	AHY	Mississippi	USA	AR	34.9336	-90.7717	12/10/2009	12	10	2009	FALL/WINTER	MK425396	PRJNA516035	SAMN10781363
1858	PL218	PL218	Mississippi.MS	B	WMA	0.9961	F	AHY	Mississippi	USA	MS	34.8303	-90.1491	12/27/2009	12	27	2009	FALL/WINTER	MK425390	PRJNA516035	SAMN10781357
1859	A307665	A307665	Atlantic.NY	DIDN'T WORK	WMA	0.9548	F	AHY	Atlantic	USA	NY	42.3589	-78.1995	12/14/2019	12	14	2019	FALL/WINTER	--	PRJNA980669	SAMN35662073
1860	A328630	A328630	Atlantic.CT	DIDN'T WORK	WMA	0.9285	F	HY	Atlantic	USA	CT	41.4174	-72.9625	12/14/2019	12	14	2019	FALL/WINTER	--	PRJNA980669	SAMN35662106
1861	A345562	A345562	Atlantic.WV	DIDN'T WORK	HYBRID	0.8647	M	HY	Atlantic	USA	WV	39.4119	-81.196	12/23/2019	12	23	2019	FALL/WINTER	--	PRJNA980669	SAMN35662127
1862	A348515	A348515	Atlantic.NH	DIDN'T WORK	HYBRID	0.7676	M	HY	Atlantic	USA	NH	43.6341	-71.4223	12/2/2019	12	2	2019	FALL/WINTER	--	PRJNA980669	SAMN35662130
1863	M487294	MS080	Mississippi.TN	A	HYBRID	0.848	M	AHY	Mississippi	USA	TN	36.4919	-87.845	12/18/2019	12	18	2019	FALL/WINTER	OR090179	PRJNA980669	SAMN35641811
1864	M492810	MS154	Mississippi.AR	B	WMA	1	M	AHY	Mississippi	USA	AR	34.7861	-91.4613	12/28/2019	12	28	2019	FALL/WINTER	OR090181	PRJNA980669	SAMN35662398
1865	M500983	MS238	Mississippi.KY	A	WMA	0.8965	M	AHY	Mississippi	USA	KY	36.8731	-89.01	12/8/2019	12	8	2019	FALL/WINTER	OR090185	PRJNA980669	SAMN35641815
1866	M500985	MS073	Mississippi.KY	B	WMA	1	M	HY	Mississippi	USA	KY	36.8731	-89.01	12/15/2019	12	15	2019	FALL/WINTER	OR090186	PRJNA980669	SAMN35662400
1867	M501625	MS237	Mississippi.KY	B	WMA	0.9681	M	AHY	Mississippi	USA	KY	36.9653	-89.0946	12/19/2019	12	19	2019	FALL/WINTER	OR090188	PRJNA980669	SAMN35662402
1868	M503030	MS091	Mississippi.TN	A	WMA	0.9785	M	HY	Mississippi	USA	TN	36.3606	-89.0475	12/19/2019	12	19	2019	FALL/WINTER	OR090190	PRJNA980669	SAMN35641817
1869	A242797	A242797	Atlantic.CT	A	HYBRID	0.7182	F	HY	Atlantic	USA	CT	41.4174	-72.9625	12/7/2018	12	7	2018	FALL/WINTER	OR089246	PRJNA980669	SAMN35641231
1870	A238954	A238954	Atlantic.NH	B	WMA	0.9064	F	HY	Atlantic	USA	NH	43.6341	-71.4223	12/14/2019	12	14	2019	FALL/WINTER	OR089245	PRJNA980669	SAMN35662026
1871	A235941	A235941	Atlantic.NY	A	WMA	0.9718	F	HY	Atlantic	USA	NY	42.6904	-77.9351	12/26/2018	12	26	2018	FALL/WINTER	OR089240	PRJNA980669	SAMN35641228
1872	A230857	A230857	Atlantic.VT	A	HYBRID	0.8946	M	HY	Atlantic	USA	VT	43.4779	-73.2068	12/1/2018	12	1	2018	FALL/WINTER	OR089239	PRJNA980669	SAMN35641227
1873	A230855	A230855	Atlantic.VT	A	HYBRID	0.8712	F	HY	Atlantic	USA	VT	43.4779	-73.2068	12/1/2018	12	1	2018	FALL/WINTER	OR089238	PRJNA980669	SAMN35641226
1874	A230720	A230720	Atlantic.NH	A	HYBRID	0.7565	M	HY	Atlantic	USA	NH	43.0936	-71.9508	12/1/2018	12	1	2018	FALL/WINTER	OR089236	PRJNA980669	SAMN35641225
1875	A230376	A230376	Atlantic.NH	A	HYBRID	0.863	F	HY	Atlantic	USA	NH	42.8764	-71.2042	12/8/2018	12	8	2018	FALL/WINTER	OR089235	PRJNA980669	SAMN35641224
1876	A230375	A230375	Atlantic.NH	A	HYBRID	0.8116	F	HY	Atlantic	USA	NH	42.8764	-71.2042	12/8/2018	12	8	2018	FALL/WINTER	OR089234	PRJNA980669	SAMN35641223
1877	A229247	A229247	Atlantic.NJ	A	HYBRID	0.8332	M	HY	Atlantic	USA	NJ	41.1435	-74.8145	12/15/2018	12	15	2018	FALL/WINTER	OR089232	PRJNA980669	SAMN35641221
1878	M257667	MS104	Mississippi.AL	B	WMA	1	M	AHY	Mississippi	USA	AL	34.4416	-86.941	12/15/2019	12	15	2019	FALL/WINTER	OR090121	PRJNA980669	SAMN35662361
1879	KGM1427	KGM1427	Pacific.British Columbia	A	WMA	1	F	HY	Pacific	Canada	British Columbia	49.1	-122	12/30/2006	12	30	2006	FALL/WINTER	MK425380	PRJNA516035	SAMN10781308
1880	PL271	PL271	Mississippi.IN	A	WMA	0.9877	F	Unk	Mississippi	USA	IN	39.1622	-86.5292	12/2/2009	12	2	2009	FALL/WINTER	MK425406	PRJNA516035	SAMN10781373
1881	PL275	PL275	Mississippi.TN	B	HYBRID	0.892	F	AHY	Mississippi	USA	TN	36.2492	-88.1531	12/11/2009	12	11	2009	FALL/WINTER	MK425409	PRJNA516035	SAMN10781376
1882	PL278	PL278	Mississippi.TN	A	WMA	0.9601	F	HY	Mississippi	USA	TN	35.9736	-88.9417	12/11/2009	12	11	2009	FALL/WINTER	MK425411	PRJNA516035	SAMN10781378
1883	PL547	PL547	Atlantic.FL	B	HYBRID	0.4935	M	Unk	Atlantic	USA	FL	28.3578	-80.6847	12/13/2009	12	13	2009	FALL/WINTER	MK425419	PRJNA516035	SAMN10781391
1884	NLFR038	NLFR038	Eurasia.Netherlands	A	HYBRID	0.655	M	Unk	Eurasia	Netherlands	Folsgare	53.035	5.574	Unk	--	--	--	FALL/WINTER	OR090339	PRJNA980669	SAMN35641923
1885	PKHA007	PKHA007	Eurasia.Pakistan	A	WMA	1	F	Unk	Eurasia	Pakistan	sheranwala gate haripur kpk	34.001	72.934	Unk	--	--	--	FALL/WINTER	OR090515	PRJNA980669	SAMN35662529
1886	NLFR039	NLFR039	Eurasia.Netherlands	A	HYBRID	0.7097	M	Unk	Eurasia	Netherlands	Folsgare	53.035	5.574	Unk	--	--	--	FALL/WINTER	OR090340	PRJNA980669	SAMN35641924
1887	NLFR041	NLFR041	Eurasia.Netherlands	A	HYBRID	0.5878	F	Unk	Eurasia	Netherlands	Folsgare	53.035	5.574	Unk	--	--	--	FALL/WINTER	OR090341	PRJNA980669	SAMN35641925
1888	PTDJ038	PTDJ038	Eurasia.Portugal	A	WMA	0.9466	F	Unk	Eurasia	Portugal	Av. Alm. Gago Coutinho 24-40	40.664	-8.732	Unk	--	--	--	FALL/WINTER	OR090553	PRJNA980669	SAMN35662561
1889	RUOM004	RUOM004	Eurasia.Russia	A	GFM	0.029	F	Unk	Eurasia	Russia	Omsk Oblast	55.961	73.311	Unk	--	--	--	FALL/WINTER	OR090598	PRJNA980669	SAMN35662606
1890	RUOM007	RUOM007	Eurasia.Russia	A	GFM	0.0401	F	Unk	Eurasia	Russia	Omsk Oblast	55.961	73.311	Unk	--	--	--	FALL/WINTER	OR090601	PRJNA980669	SAMN35662609
1891	FRMV038	FRMV038	Eurasia.France	A	HYBRID	0.7219	M	Unk	Eurasia	France	Arles	43.55	4.733	Unk	--	--	--	FALL/WINTER	OR089733	PRJNA980669	SAMN35641541
1892	FRMV036	FRMV036	Eurasia.France	A	WMA	0.9528	M	Unk	Eurasia	France	Arles	43.55	4.733	Unk	--	--	--	FALL/WINTER	OR089732	PRJNA980669	SAMN35641540
1893	FRMV007	FRMV007	Eurasia.France	A	WMA	0.9968	F	Unk	Eurasia	France	Arles	43.55	4.733	Unk	--	--	--	FALL/WINTER	OR089727	PRJNA980669	SAMN35641535
1894	SCGF18	SCGF18	GFM.SC	A	GFM	0.0223	M	HY	GFM	USA	SC	34.0991	-80.5327	2017	--	--	2017	FALL/WINTER	MZ594984	PRJNA745366	SAMN20164953
1895	SCGF19	SCGF19	GFM.SC	A	GFM	0.1414	M	HY	GFM	USA	SC	34.0991	-80.5327	2017	--	--	2017	FALL/WINTER	MZ594985	PRJNA745366	SAMN20164954
1896	SCGF1	SCGF1	GFM.SC	A	GFM	0	F	HY	GFM	USA	SC	34.0991	-80.5327	2017	--	--	2017	FALL/WINTER	MZ594986	PRJNA745366	SAMN20164955
1897	SCGF20	SCGF20	GFM.SC	A	GFM	0	M	HY	GFM	USA	SC	34.0991	-80.5327	2017	--	--	2017	FALL/WINTER	MZ594987	PRJNA745366	SAMN20164956
1898	SCGF2	SCGF2	GFM.SC	A	GFM	0	F	HY	GFM	USA	SC	34.0991	-80.5327	2017	--	--	2017	FALL/WINTER	MZ594988	PRJNA745366	SAMN20164957
1899	SCGF3	SCGF3	GFM.SC	A	GFM	0	F	HY	GFM	USA	SC	34.0991	-80.5327	2017	--	--	2017	FALL/WINTER	MZ594989	PRJNA745366	SAMN20164958
1900	SCGF4	SCGF4	GFM.SC	A	GFM	0	F	HY	GFM	USA	SC	34.0991	-80.5327	2017	--	--	2017	FALL/WINTER	MZ594990	PRJNA745366	SAMN20164959
1901	SCGF5	SCGF5	GFM.SC	A	GFM	0	F	HY	GFM	USA	SC	34.0991	-80.5327	2017	--	--	2017	FALL/WINTER	MZ594991	PRJNA745366	SAMN20164960
1902	SCGF14	SCGF14	GFM.SC	A	GFM	0	M	HY	GFM	USA	SC	34.0991	-80.5327	2017	--	--	2017	FALL/WINTER	MZ594980	PRJNA745366	SAMN20164949
1903	SCGF15	SCGF15	GFM.SC	A	GFM	0	M	HY	GFM	USA	SC	34.0991	-80.5327	2017	--	--	2017	FALL/WINTER	MZ594981	PRJNA745366	SAMN20164950
1904	SCGF16	SCGF16	GFM.SC	A	GFM	0	M	HY	GFM	USA	SC	34.0991	-80.5327	2017	--	--	2017	FALL/WINTER	MZ594982	PRJNA745366	SAMN20164951
1905	SCGF17	SCGF17	GFM.SC	A	GFM	0	M	HY	GFM	USA	SC	34.0991	-80.5327	2017	--	--	2017	FALL/WINTER	MZ594983	PRJNA745366	SAMN20164952
1906	SCGF9	SCGF9	GFM.SC	A	GFM	0	F	HY	GFM	USA	SC	34.0991	-80.5327	2017	--	--	2017	FALL/WINTER	MZ594995	PRJNA745366	SAMN20164964
1907	SCGF6	SCGF6	GFM.SC	A	GFM	0	F	HY	GFM	USA	SC	34.0991	-80.5327	2017	--	--	2017	FALL/WINTER	MZ594992	PRJNA745366	SAMN20164961
1908	SCGF7	SCGF7	GFM.SC	A	GFM	0.0553	F	HY	GFM	USA	SC	34.0991	-80.5327	2017	--	--	2017	FALL/WINTER	MZ594993	PRJNA745366	SAMN20164962
1909	SCGF8	SCGF8	GFM.SC	A	GFM	0	F	HY	GFM	USA	SC	34.0991	-80.5327	2017	--	--	2017	FALL/WINTER	MZ594994	PRJNA745366	SAMN20164963
1910	SCGF10	SCGF10	GFM.SC	A	GFM	0	F	HY	GFM	USA	SC	34.0991	-80.5327	2017	--	--	2017	FALL/WINTER	MZ594976	PRJNA745366	SAMN20164945
1911	SCGF11	SCGF11	GFM.SC	A	GFM	0	M	HY	GFM	USA	SC	34.0991	-80.5327	2017	--	--	2017	FALL/WINTER	MZ594977	PRJNA745366	SAMN20164946
1912	SCGF12	SCGF12	GFM.SC	A	GFM	0	M	HY	GFM	USA	SC	34.0991	-80.5327	2017	--	--	2017	FALL/WINTER	MZ594978	PRJNA745366	SAMN20164947
1913	SCGF13	SCGF13	GFM.SC	A	GFM	0.1508	M	HY	GFM	USA	SC	34.0991	-80.5327	2017	--	--	2017	FALL/WINTER	MZ594979	PRJNA745366	SAMN20164948
1914	PL604	PL604	Mississippi.MO	A	WMA	0.9658	F	AHY	Mississippi	USA	MO	38.37	-93.7717	2009	--	--	2009	FALL/WINTER	MK425424	PRJNA516035	SAMN10781399
1915	PL269	PL269	Central.SD	B	WMA	1	M	AHY	Central	USA	SD	45.3336	-97.5194	2009	--	--	2009	FALL/WINTER	MK425404	PRJNA516035	SAMN10781371
1916	PL199	PL199	Mississippi.MS	B	WMA	0.9489	F	AHY	Mississippi	USA	MS	33.6061	-88.6525	2009	--	--	2009	FALL/WINTER	MK425385	PRJNA516035	SAMN10781340
