# Supplementary material for: The meaning of wild: Genetic and adaptive consequences from large-scale releases of domestic mallards
Source: Commun Biol. 2023 Aug 5;6:819. doi: 10.1038/s42003-023-05170-w (PMC10404241; doi:10.1038/s42003-023-05170-w)
Supplement: Supplementary file 4 — Supplementary Data 2 [file 42003_2023_5170_MOESM4_ESM.xlsx]

## Sheet: Table S2
Table S2. Per ddRAD-seq locus outlier information regarding relative differentiation (PhiST) or being found as significantly associated within respective gradientForest (GF) analysis.
	ddRAD-seq Locus Information			Outlier?			CONSISTENCY IN RESPECTIVE PAIR-WISE PHIST COMPARIONS										GF ASSOCIATED LOCI
	ddRAD-seq_Locus	Chromosome (Chr)	Chr_Location	PhiST.Outlier	ENV.ASSOCIATED	Outlier.Comp	EUR.WMA	EURO.GFM	Greenland	HI	KC	NZ	USA.GFM1	USA.GFM2	USA.WMA		USA.WMA	EUR.WMA	NZ	HI
2752	aplZ_562226.trimmed.fasta	0	562226	YES	YES	BOTH	NO	NO	NO	NO	NO	NO	NO	NO	NO			OUTLIER
2753	aplZ_706263.trimmed.fasta	0	706263	NO	YES	ENV												OUTLIER		OUTLIER
2754	aplZ_1072926.trimmed.fasta	0	1072926	NO	NO	NEITHER
2755	aplZ_1122302.trimmed.fasta	0	1122302	NO	YES	ENV												OUTLIER		OUTLIER
2756	aplZ_1910074.trimmed.fasta	0	1910074	NO	NO	NEITHER
2757	aplZ_2548175.trimmed.fasta	0	2548175	YES	NO	PHIST	NO	NO	NO	NO	NO	NO	NO	NO	NO
2758	aplZ_2653215.trimmed.fasta	0	2653215	NO	NO	NEITHER
2759	aplZ_2710142.trimmed.fasta	0	2710142	NO	YES	ENV											OUTLIER			OUTLIER
2760	aplZ_2919515.trimmed.fasta	0	2919515	YES	YES	BOTH	NO	NO	NO	NO	NO	NO	NO	NO	NO		OUTLIER			OUTLIER
2761	aplZ_3401965.trimmed.fasta	0	3401965	YES	NO	PHIST	NO	NO	OUTLIER	NO	NO	NO	NO	NO	NO
2762	aplZ_3804690.trimmed.fasta	0	3804690	NO	NO	NEITHER
2763	aplZ_3824376.trimmed.fasta	0	3824376	NO	NO	NEITHER
2764	aplZ_5280472.trimmed.fasta	0	5280472	NO	NO	NEITHER
2765	aplZ_5375609.trimmed.fasta	0	5375609	YES	YES	BOTH	NO	NO	NO	NO	NO	NO	NO	NO	NO			OUTLIER
2766	aplZ_5808612.trimmed.fasta	0	5808612	YES	NO	PHIST	NO	NO	NO	NO	NO	NO	NO	NO	NO
2767	aplZ_6434808.trimmed.fasta	0	6434808	NO	NO	NEITHER
2768	aplZ_7928683.trimmed.fasta	0	7928683	NO	NO	NEITHER
2769	aplZ_7928690.trimmed.fasta	0	7928690	NO	NO	NEITHER
2770	aplZ_7943345.trimmed.fasta	0	7943345	NO	NO	NEITHER
2771	aplZ_8367345.trimmed.fasta	0	8367345	YES	NO	PHIST	NO	NO	NO	NO	NO	NO	NO	NO	NO
2772	aplZ_8793697.trimmed.fasta	0	8793697	NO	NO	NEITHER
2773	aplZ_9156829.trimmed.fasta	0	9156829	NO	YES	ENV											OUTLIER
2774	aplZ_9204832.trimmed.fasta	0	9204832	NO	NO	NEITHER
2775	aplZ_9221558.trimmed.fasta	0	9221558	NO	NO	NEITHER
2776	aplZ_9356766.trimmed.fasta	0	9356766	YES	YES	BOTH	NO	NO	NO	NO	NO	NO	NO	NO	NO		OUTLIER			OUTLIER
2777	aplZ_9643512.trimmed.fasta	0	9643512	NO	NO	NEITHER
2778	aplZ_9772323.trimmed.fasta	0	9772323	YES	YES	BOTH	NO	NO	NO	NO	NO	NO	NO	NO	NO				OUTLIER
2779	aplZ_9818308.trimmed.fasta	0	9818308	NO	NO	NEITHER
2780	aplZ_9920795.trimmed.fasta	0	9920795	NO	NO	NEITHER
2781	aplZ_9936143.trimmed.fasta	0	9936143	NO	NO	NEITHER
2782	aplZ_10006868.trimmed.fasta	0	10006868	NO	NO	NEITHER
2783	aplZ_10181737.trimmed.fasta	0	10181737	YES	NO	PHIST	NO	NO	NO	NO	NO	NO	NO	NO	NO
2784	aplZ_10636900.trimmed.fasta	0	10636900	NO	NO	NEITHER
2785	aplZ_10886477.trimmed.fasta	0	10886477	NO	YES	ENV											OUTLIER	OUTLIER	OUTLIER	OUTLIER
2786	aplZ_11079976.trimmed.fasta	0	11079976	YES	YES	BOTH	NO	NO	NO	NO	NO	NO	NO	NO	NO		OUTLIER
2787	aplZ_11885953.trimmed.fasta	0	11885953	NO	NO	NEITHER
2788	aplZ_12302772.trimmed.fasta	0	12302772	YES	NO	PHIST	NO	NO	NO	NO	NO	NO	NO	NO	NO
2789	aplZ_12471699.trimmed.fasta	0	12471699	NO	YES	ENV													OUTLIER
2790	aplZ_13723599.trimmed.fasta	0	13723599	NO	YES	ENV												OUTLIER
2791	aplZ_14844105.trimmed.fasta	0	14844105	NO	NO	NEITHER
2792	aplZ_15468452.trimmed.fasta	0	15468452	NO	YES	ENV												OUTLIER	OUTLIER
2793	aplZ_16170372.trimmed.fasta	0	16170372	NO	NO	NEITHER
2794	aplZ_16400565.trimmed.fasta	0	16400565	NO	NO	NEITHER
2795	aplZ_16625174.trimmed.fasta	0	16625174	NO	NO	NEITHER
2796	aplZ_16934744.trimmed.fasta	0	16934744	NO	NO	NEITHER
2797	aplZ_17068957.trimmed.fasta	0	17068957	NO	YES	ENV												OUTLIER		OUTLIER
2798	aplZ_17156032.trimmed.fasta	0	17156032	NO	NO	NEITHER
2799	aplZ_17239544.trimmed.fasta	0	17239544	YES	YES	BOTH	NO	NO	NO	NO	NO	NO	NO	NO	NO				OUTLIER
2800	aplZ_17262224.trimmed.fasta	0	17262224	NO	NO	NEITHER
2801	aplZ_17524152.trimmed.fasta	0	17524152	NO	NO	NEITHER
2802	aplZ_18212907.trimmed.fasta	0	18212907	NO	NO	NEITHER
2803	aplZ_18869478.trimmed.fasta	0	18869478	NO	NO	NEITHER
2804	aplZ_19975022.trimmed.fasta	0	19975022	NO	NO	NEITHER
2805	aplZ_20323028.trimmed.fasta	0	20323028	NO	NO	NEITHER
2806	aplZ_20740857.trimmed.fasta	0	20740857	NO	NO	NEITHER
2807	aplZ_21286552.trimmed.fasta	0	21286552	NO	YES	ENV												OUTLIER
2808	aplZ_22653383.trimmed.fasta	0	22653383	YES	YES	BOTH	NO	NO	NO	NO	NO	NO	NO	NO	NO				OUTLIER
2809	aplZ_22897645.trimmed.fasta	0	22897645	YES	NO	PHIST	NO	NO	NO	NO	NO	NO	NO	NO	NO
2810	aplZ_23145233.trimmed.fasta	0	23145233	YES	NO	PHIST	NO	NO	NO	NO	NO	NO	NO	NO	NO
2811	aplZ_23820638.trimmed.fasta	0	23820638	NO	NO	NEITHER
2812	aplZ_24110671.trimmed.fasta	0	24110671	YES	YES	BOTH	NO	NO	NO	NO	OUTLIER	NO	NO	NO	NO		OUTLIER			OUTLIER
2813	aplZ_24112430.trimmed.fasta	0	24112430	NO	NO	NEITHER
2814	aplZ_24112437.trimmed.fasta	0	24112437	NO	NO	NEITHER
2815	aplZ_24425926.trimmed.fasta	0	24425926	YES	NO	PHIST	NO	NO	NO	NO	NO	NO	NO	NO	NO
2816	aplZ_24585007.trimmed.fasta	0	24585007	NO	YES	ENV													OUTLIER
2817	aplZ_24632632.trimmed.fasta	0	24632632	NO	YES	ENV											OUTLIER	OUTLIER
2818	aplZ_25037236.trimmed.fasta	0	25037236	NO	NO	NEITHER
2819	aplZ_25263367.trimmed.fasta	0	25263367	NO	YES	ENV												OUTLIER	OUTLIER
2820	aplZ_25387360.trimmed.fasta	0	25387360	NO	YES	ENV													OUTLIER
2821	aplZ_25419157.trimmed.fasta	0	25419157	NO	NO	NEITHER
2822	aplZ_25532368.trimmed.fasta	0	25532368	YES	YES	BOTH	NO	NO	NO	NO	NO	NO	NO	NO	NO					OUTLIER
2823	aplZ_25717907.trimmed.fasta	0	25717907	YES	YES	BOTH	NO	NO	NO	NO	NO	NO	NO	NO	NO					OUTLIER
2824	aplZ_26188905.trimmed.fasta	0	26188905	YES	NO	PHIST	NO	NO	NO	NO	OUTLIER	NO	NO	NO	NO
2825	aplZ_26347037.trimmed.fasta	0	26347037	YES	NO	PHIST	NO	NO	NO	NO	NO	NO	NO	NO	NO
2826	aplZ_26878519.trimmed.fasta	0	26878519	YES	YES	BOTH	NO	NO	NO	NO	NO	NO	NO	NO	NO				OUTLIER
2827	aplZ_27252407.trimmed.fasta	0	27252407	NO	NO	NEITHER
2828	aplZ_28093242.trimmed.fasta	0	28093242	NO	YES	ENV											OUTLIER			OUTLIER
2829	aplZ_28171334.trimmed.fasta	0	28171334	YES	NO	PHIST	NO	NO	NO	NO	NO	NO	NO	NO	NO
2830	aplZ_28290016.trimmed.fasta	0	28290016	NO	NO	NEITHER
2831	aplZ_30804909.trimmed.fasta	0	30804909	NO	NO	NEITHER
2832	aplZ_31274910.trimmed.fasta	0	31274910	NO	NO	NEITHER
2833	aplZ_31497698.trimmed.fasta	0	31497698	NO	NO	NEITHER
2834	aplZ_31620009.trimmed.fasta	0	31620009	YES	NO	PHIST	NO	NO	NO	NO	NO	NO	NO	NO	NO
2835	aplZ_32056428.trimmed.fasta	0	32056428	YES	YES	BOTH	NO	NO	NO	NO	NO	NO	NO	NO	NO					OUTLIER
2836	aplZ_32755315.trimmed.fasta	0	32755315	NO	NO	NEITHER
2837	aplZ_33078407.trimmed.fasta	0	33078407	YES	NO	PHIST	NO	NO	NO	NO	NO	NO	NO	NO	NO
2838	aplZ_33361946.trimmed.fasta	0	33361946	NO	NO	NEITHER
2839	aplZ_33548125.trimmed.fasta	0	33548125	YES	YES	BOTH	NO	NO	NO	NO	NO	NO	NO	NO	NO				OUTLIER
2840	aplZ_33639219.trimmed.fasta	0	33639219	NO	NO	NEITHER
2841	aplZ_33779608.trimmed.fasta	0	33779608	NO	YES	ENV													OUTLIER	OUTLIER
2842	aplZ_33982682.trimmed.fasta	0	33982682	NO	NO	NEITHER
2843	aplZ_34627060.trimmed.fasta	0	34627060	NO	NO	NEITHER
2844	aplZ_35329017.trimmed.fasta	0	35329017	YES	NO	PHIST	NO	NO	NO	NO	NO	NO	NO	NO	NO
2845	aplZ_35556251.trimmed.fasta	0	35556251	NO	NO	NEITHER
2846	aplZ_36005019.trimmed.fasta	0	36005019	YES	YES	BOTH	NO	NO	NO	NO	OUTLIER	NO	NO	NO	NO					OUTLIER
2847	aplZ_36848107.trimmed.fasta	0	36848107	YES	YES	BOTH	NO	NO	NO	NO	NO	NO	NO	NO	NO			OUTLIER	OUTLIER	OUTLIER
2848	aplZ_37341434.trimmed.fasta	0	37341434	YES	NO	PHIST	NO	NO	OUTLIER	NO	NO	NO	NO	NO	NO
2849	aplZ_37381132.trimmed.fasta	0	37381132	YES	NO	PHIST	NO	NO	NO	NO	NO	NO	NO	NO	NO
2850	aplZ_37448057.trimmed.fasta	0	37448057	NO	YES	ENV											OUTLIER
2851	aplZ_37653714.trimmed.fasta	0	37653714	NO	NO	NEITHER
2852	aplZ_38175504.trimmed.fasta	0	38175504	NO	NO	NEITHER
2853	aplZ_38759328.trimmed.fasta	0	38759328	NO	YES	ENV													OUTLIER
2854	aplZ_39795889.trimmed.fasta	0	39795889	YES	YES	BOTH	NO	NO	NO	NO	NO	NO	NO	NO	NO			OUTLIER	OUTLIER
2855	aplZ_40022266.trimmed.fasta	0	40022266	NO	YES	ENV														OUTLIER
2856	aplZ_40353011.trimmed.fasta	0	40353011	NO	NO	NEITHER
2857	aplZ_41241805.trimmed.fasta	0	41241805	NO	NO	NEITHER
2858	aplZ_41458907.trimmed.fasta	0	41458907	NO	NO	NEITHER
2859	aplZ_41535333.trimmed.fasta	0	41535333	YES	YES	BOTH	NO	NO	OUTLIER	NO	NO	NO	NO	NO	NO				OUTLIER
2860	aplZ_42670526.trimmed.fasta	0	42670526	NO	YES	ENV											OUTLIER
2861	aplZ_45265496.trimmed.fasta	0	45265496	NO	NO	NEITHER
2862	aplZ_45685110.trimmed.fasta	0	45685110	NO	NO	NEITHER
2863	aplZ_45807645.trimmed.fasta	0	45807645	NO	NO	NEITHER
2864	aplZ_46252419.trimmed.fasta	0	46252419	NO	NO	NEITHER
2865	aplZ_46410031.trimmed.fasta	0	46410031	NO	YES	ENV											OUTLIER
2866	aplZ_46440539.trimmed.fasta	0	46440539	YES	NO	PHIST	NO	NO	NO	NO	NO	NO	NO	NO	NO
2867	aplZ_46984142.trimmed.fasta	0	46984142	NO	NO	NEITHER
2868	aplZ_47064108.trimmed.fasta	0	47064108	NO	YES	ENV												OUTLIER
2869	aplZ_47319592.trimmed.fasta	0	47319592	NO	NO	NEITHER
2870	aplZ_47323529.trimmed.fasta	0	47323529	YES	YES	BOTH	NO	NO	NO	NO	NO	NO	NO	NO	NO				OUTLIER
2871	aplZ_47376523.trimmed.fasta	0	47376523	YES	YES	BOTH	NO	NO	NO	NO	NO	NO	NO	NO	NO		OUTLIER			OUTLIER
2872	aplZ_47636806.trimmed.fasta	0	47636806	YES	YES	BOTH	NO	NO	NO	NO	NO	NO	NO	NO	NO					OUTLIER
2873	aplZ_48458584.trimmed.fasta	0	48458584	NO	NO	NEITHER
2874	aplZ_48836010.trimmed.fasta	0	48836010	NO	NO	NEITHER
2875	aplZ_48861742.trimmed.fasta	0	48861742	YES	YES	BOTH	NO	NO	NO	NO	NO	NO	NO	NO	NO					OUTLIER
2876	aplZ_48865550.trimmed.fasta	0	48865550	YES	YES	BOTH	NO	NO	NO	NO	NO	NO	NO	NO	NO				OUTLIER
2877	aplZ_48973389.trimmed.fasta	0	48973389	NO	NO	NEITHER
2878	aplZ_50090546.trimmed.fasta	0	50090546	YES	YES	BOTH	NO	NO	NO	NO	NO	NO	NO	NO	NO		OUTLIER	OUTLIER	OUTLIER	OUTLIER
2879	aplZ_50131826.trimmed.fasta	0	50131826	YES	YES	BOTH	NO	NO	NO	NO	OUTLIER	NO	NO	NO	NO					OUTLIER
2880	aplZ_51325164.trimmed.fasta	0	51325164	NO	YES	ENV											OUTLIER			OUTLIER
2881	aplZ_51327786.trimmed.fasta	0	51327786	NO	NO	NEITHER
2882	aplZ_52508544.trimmed.fasta	0	52508544	NO	NO	NEITHER
2883	aplZ_52542364.trimmed.fasta	0	52542364	NO	YES	ENV														OUTLIER
2884	aplZ_53080512.trimmed.fasta	0	53080512	NO	NO	NEITHER
2885	aplZ_53358362.trimmed.fasta	0	53358362	YES	YES	BOTH	NO	NO	NO	NO	OUTLIER	NO	NO	NO	NO		OUTLIER			OUTLIER
2886	aplZ_53447819.trimmed.fasta	0	53447819	NO	NO	NEITHER
2887	aplZ_54621049.trimmed.fasta	0	54621049	NO	NO	NEITHER
2888	aplZ_54951204.trimmed.fasta	0	54951204	NO	YES	ENV											OUTLIER
2889	aplZ_55588238.trimmed.fasta	0	55588238	NO	NO	NEITHER
2890	aplZ_56743393.trimmed.fasta	0	56743393	NO	NO	NEITHER
2891	aplZ_57431908.trimmed.fasta	0	57431908	NO	YES	ENV											OUTLIER
2892	aplZ_57625270.trimmed.fasta	0	57625270	NO	YES	ENV											OUTLIER
2893	aplZ_58090728.trimmed.fasta	0	58090728	NO	NO	NEITHER
2894	aplZ_58645613.trimmed.fasta	0	58645613	NO	NO	NEITHER
2895	aplZ_59004064.trimmed.fasta	0	59004064	NO	NO	NEITHER
2896	aplZ_59401588.trimmed.fasta	0	59401588	NO	NO	NEITHER
2897	aplZ_59421646.trimmed.fasta	0	59421646	NO	NO	NEITHER
2898	aplZ_60378128.trimmed.fasta	0	60378128	NO	YES	ENV													OUTLIER
2899	aplZ_60488003.trimmed.fasta	0	60488003	NO	NO	NEITHER
2900	aplZ_60531995.trimmed.fasta	0	60531995	NO	NO	NEITHER
2901	aplZ_60651209.trimmed.fasta	0	60651209	NO	NO	NEITHER
2902	aplZ_60702549.trimmed.fasta	0	60702549	YES	YES	BOTH	NO	NO	OUTLIER	NO	NO	NO	NO	NO	NO		OUTLIER
2903	aplZ_60844214.trimmed.fasta	0	60844214	NO	NO	NEITHER
2904	aplZ_61091154.trimmed.fasta	0	61091154	NO	NO	NEITHER
2905	aplZ_61287283.trimmed.fasta	0	61287283	NO	NO	NEITHER
2906	aplZ_61783108.trimmed.fasta	0	61783108	NO	NO	NEITHER
2907	aplZ_62459587.trimmed.fasta	0	62459587	NO	NO	NEITHER
2908	aplZ_62729523.trimmed.fasta	0	62729523	NO	NO	NEITHER
2909	aplZ_62909999.trimmed.fasta	0	62909999	NO	NO	NEITHER
2910	aplZ_63682094.trimmed.fasta	0	63682094	NO	NO	NEITHER
2911	aplZ_63921424.trimmed.fasta	0	63921424	NO	NO	NEITHER
2912	aplZ_64007283.trimmed.fasta	0	64007283	NO	NO	NEITHER
2913	aplZ_64488095.trimmed.fasta	0	64488095	NO	NO	NEITHER
2914	aplZ_64488102.trimmed.fasta	0	64488102	NO	NO	NEITHER
2915	aplZ_64627685.trimmed.fasta	0	64627685	NO	NO	NEITHER
2916	aplZ_64706450.trimmed.fasta	0	64706450	NO	NO	NEITHER
2917	aplZ_65030976.trimmed.fasta	0	65030976	NO	YES	ENV														OUTLIER
2918	aplZ_65120804.trimmed.fasta	0	65120804	NO	NO	NEITHER
2919	aplZ_65124281.trimmed.fasta	0	65124281	NO	YES	ENV											OUTLIER
2920	aplZ_65441629.trimmed.fasta	0	65441629	YES	YES	BOTH	NO	NO	NO	NO	NO	NO	NO	NO	NO				OUTLIER	OUTLIER
2921	aplZ_65513061.trimmed.fasta	0	65513061	NO	NO	NEITHER
2922	aplZ_65692991.trimmed.fasta	0	65692991	NO	NO	NEITHER
2923	aplZ_65713654.trimmed.fasta	0	65713654	NO	YES	ENV													OUTLIER
2924	aplZ_66343826.trimmed.fasta	0	66343826	NO	NO	NEITHER
2925	aplZ_66445814.trimmed.fasta	0	66445814	NO	NO	NEITHER
2926	aplZ_66582851.trimmed.fasta	0	66582851	YES	NO	PHIST	NO	NO	NO	NO	NO	NO	NO	NO	NO
2927	aplZ_66863141.trimmed.fasta	0	66863141	YES	NO	PHIST	NO	NO	NO	NO	NO	NO	NO	NO	NO
2928	aplZ_67349733.trimmed.fasta	0	67349733	YES	NO	PHIST	NO	NO	NO	NO	NO	NO	NO	NO	NO
2929	aplZ_67361190.trimmed.fasta	0	67361190	NO	NO	NEITHER
2930	aplZ_67800793.trimmed.fasta	0	67800793	YES	YES	BOTH	NO	NO	NO	NO	NO	NO	NO	NO	NO			OUTLIER
2931	aplZ_69683677.trimmed.fasta	0	69683677	NO	NO	NEITHER
2932	aplZ_70129732.trimmed.fasta	0	70129732	NO	NO	NEITHER
2933	aplZ_70407573.trimmed.fasta	0	70407573	YES	YES	BOTH	NO	NO	NO	NO	NO	NO	NO	NO	NO		OUTLIER
2934	aplZ_70568785.trimmed.fasta	0	70568785	YES	NO	PHIST	NO	NO	NO	NO	NO	NO	NO	NO	NO
2935	aplZ_70757185.trimmed.fasta	0	70757185	YES	NO	PHIST	NO	NO	NO	NO	NO	NO	NO	NO	NO
2936	aplZ_72247671.trimmed.fasta	0	72247671	NO	NO	NEITHER
2937	aplZ_72331829.trimmed.fasta	0	72331829	NO	NO	NEITHER
2938	aplZ_72380524.trimmed.fasta	0	72380524	NO	NO	NEITHER
2939	aplZ_72780658.trimmed.fasta	0	72780658	YES	YES	BOTH	NO	NO	NO	NO	NO	NO	NO	NO	NO			OUTLIER
2940	aplZ_73036014.trimmed.fasta	0	73036014	NO	NO	NEITHER
2941	aplZ_73070481.trimmed.fasta	0	73070481	NO	YES	ENV											OUTLIER			OUTLIER
2942	aplZ_73397624.trimmed.fasta	0	73397624	YES	YES	BOTH	NO	NO	NO	NO	NO	NO	NO	NO	NO		OUTLIER			OUTLIER
2943	aplZ_73900722.trimmed.fasta	0	73900722	YES	YES	BOTH	NO	NO	NO	NO	NO	NO	NO	NO	NO		OUTLIER
2944	aplZ_73996368.trimmed.fasta	0	73996368	YES	NO	PHIST	NO	NO	NO	NO	NO	NO	NO	NO	NO
1	apl1_139934.trimmed.fasta	1	139934	YES	NO	PHIST	NO	NO	NO	NO	NO	NO	NO	NO	NO
3	apl1_708385.trimmed.fasta	1	708385	YES	YES	BOTH	NO	NO	NO	NO	NO	NO	NO	NO	NO				OUTLIER	OUTLIER
37	apl1_1157118.trimmed.fasta	1	1157118	YES	NO	PHIST	NO	NO	NO	NO	NO	NO	NO	NO	NO
38	apl1_1218972.trimmed.fasta	1	1218972	YES	YES	BOTH	NO	NO	NO	NO	NO	NO	NO	NO	NO				OUTLIER	OUTLIER
39	apl1_1322574.trimmed.fasta	1	1322574	YES	YES	BOTH	NO	NO	NO	NO	NO	NO	NO	NO	NO			OUTLIER		OUTLIER
40	apl1_1326773.trimmed.fasta	1	1326773	NO	YES	ENV												OUTLIER
41	apl1_1604042.trimmed.fasta	1	1604042	YES	YES	BOTH	NO	NO	NO	NO	NO	NO	NO	NO	NO			OUTLIER	OUTLIER
43	apl1_2034185.trimmed.fasta	1	2034185	NO	YES	ENV														OUTLIER
46	apl1_2522831.trimmed.fasta	1	2522831	YES	YES	BOTH	NO	NO	NO	NO	NO	NO	NO	NO	NO			OUTLIER		OUTLIER
47	apl1_2620694.trimmed.fasta	1	2620694	NO	NO	NEITHER
48	apl1_2908875.trimmed.fasta	1	2908875	YES	YES	BOTH	NO	NO	OUTLIER	NO	NO	NO	NO	NO	NO					OUTLIER
49	apl1_3169140.trimmed.fasta	1	3169140	YES	NO	PHIST	NO	NO	NO	NO	NO	NO	NO	NO	NO
50	apl1_3483330.trimmed.fasta	1	3483330	NO	NO	NEITHER
51	apl1_3559182.trimmed.fasta	1	3559182	YES	YES	BOTH	NO	NO	NO	NO	NO	NO	NO	NO	NO		OUTLIER			OUTLIER
52	apl1_3559189.trimmed.fasta	1	3559189	YES	YES	BOTH	NO	NO	NO	NO	NO	NO	NO	NO	NO		OUTLIER	OUTLIER	OUTLIER
53	apl1_3783739.trimmed.fasta	1	3783739	NO	YES	ENV												OUTLIER	OUTLIER	OUTLIER
54	apl1_3865955.trimmed.fasta	1	3865955	YES	NO	PHIST	NO	NO	NO	NO	NO	NO	NO	NO	NO
57	apl1_4062013.trimmed.fasta	1	4062013	YES	NO	PHIST	NO	NO	NO	NO	NO	NO	NO	NO	NO
62	apl1_5260298.trimmed.fasta	1	5260298	YES	YES	BOTH	NO	NO	NO	NO	NO	NO	NO	NO	NO			OUTLIER
63	apl1_5371094.trimmed.fasta	1	5371094	NO	YES	ENV													OUTLIER
65	apl1_5633827.trimmed.fasta	1	5633827	NO	YES	ENV												OUTLIER
68	apl1_5936727.trimmed.fasta	1	5936727	NO	NO	NEITHER
71	apl1_6210665.trimmed.fasta	1	6210665	NO	NO	NEITHER
72	apl1_6262984.trimmed.fasta	1	6262984	YES	YES	BOTH	NO	NO	NO	NO	NO	NO	NO	NO	NO		OUTLIER
73	apl1_6273837.trimmed.fasta	1	6273837	YES	YES	BOTH	NO	NO	OUTLIER	NO	OUTLIER	NO	NO	NO	NO				OUTLIER	OUTLIER
74	apl1_6469955.trimmed.fasta	1	6469955	YES	YES	BOTH	NO	NO	OUTLIER	NO	NO	NO	NO	NO	NO			OUTLIER	OUTLIER	OUTLIER
75	apl1_6491259.trimmed.fasta	1	6491259	NO	YES	ENV												OUTLIER	OUTLIER
76	apl1_6776984.trimmed.fasta	1	6776984	NO	YES	ENV											OUTLIER			OUTLIER
77	apl1_7255952.trimmed.fasta	1	7255952	NO	YES	ENV											OUTLIER
78	apl1_7368345.trimmed.fasta	1	7368345	NO	NO	NEITHER
79	apl1_8149795.trimmed.fasta	1	8149795	NO	NO	NEITHER
84	apl1_8500264.trimmed.fasta	1	8500264	YES	NO	PHIST	NO	NO	NO	NO	OUTLIER	NO	NO	NO	NO
87	apl1_8965694.trimmed.fasta	1	8965694	NO	NO	NEITHER
88	apl1_9601445.trimmed.fasta	1	9601445	NO	NO	NEITHER
89	apl1_9601821.trimmed.fasta	1	9601821	NO	YES	ENV											OUTLIER
91	apl1_9823265.trimmed.fasta	1	9823265	NO	YES	ENV											OUTLIER
368	apl1_10143427.trimmed.fasta	1	10143427	NO	NO	NEITHER
369	apl1_10600342.trimmed.fasta	1	10600342	NO	NO	NEITHER
376	apl1_12369478.trimmed.fasta	1	12369478	YES	YES	BOTH	NO	NO	NO	NO	NO	NO	NO	NO	NO					OUTLIER
378	apl1_12846763.trimmed.fasta	1	12846763	YES	NO	PHIST	NO	NO	NO	NO	NO	NO	NO	NO	NO
379	apl1_12944525.trimmed.fasta	1	12944525	YES	NO	PHIST	NO	NO	NO	NO	NO	NO	NO	NO	NO
380	apl1_13389578.trimmed.fasta	1	13389578	NO	NO	NEITHER
381	apl1_13534091.trimmed.fasta	1	13534091	NO	YES	ENV											OUTLIER	OUTLIER		OUTLIER
383	apl1_13631382.trimmed.fasta	1	13631382	NO	NO	NEITHER
386	apl1_14605038.trimmed.fasta	1	14605038	NO	YES	ENV														OUTLIER
388	apl1_14609694.trimmed.fasta	1	14609694	YES	YES	BOTH	NO	NO	NO	NO	NO	NO	NO	NO	NO			OUTLIER
389	apl1_16184905.trimmed.fasta	1	16184905	YES	YES	BOTH	NO	NO	NO	NO	NO	NO	NO	NO	NO		OUTLIER	OUTLIER	OUTLIER
390	apl1_16558808.trimmed.fasta	1	16558808	NO	NO	NEITHER
392	apl1_17502920.trimmed.fasta	1	17502920	NO	NO	NEITHER
398	apl1_18698644.trimmed.fasta	1	18698644	NO	NO	NEITHER
400	apl1_19365348.trimmed.fasta	1	19365348	NO	NO	NEITHER
403	apl1_20379634.trimmed.fasta	1	20379634	NO	YES	ENV													OUTLIER
404	apl1_20401355.trimmed.fasta	1	20401355	NO	YES	ENV														OUTLIER
405	apl1_20618184.trimmed.fasta	1	20618184	YES	YES	BOTH	NO	NO	NO	NO	NO	NO	NO	NO	NO		OUTLIER	OUTLIER
406	apl1_21080177.trimmed.fasta	1	21080177	NO	YES	ENV											OUTLIER	OUTLIER		OUTLIER
407	apl1_21186164.trimmed.fasta	1	21186164	YES	NO	PHIST	NO	NO	NO	NO	NO	NO	NO	NO	NO
408	apl1_21495676.trimmed.fasta	1	21495676	NO	NO	NEITHER
409	apl1_21495683.trimmed.fasta	1	21495683	NO	NO	NEITHER
410	apl1_21754513.trimmed.fasta	1	21754513	NO	NO	NEITHER
414	apl1_22350628.trimmed.fasta	1	22350628	NO	NO	NEITHER
415	apl1_22461429.trimmed.fasta	1	22461429	YES	NO	PHIST	NO	NO	NO	NO	NO	NO	NO	NO	NO
418	apl1_22881856.trimmed.fasta	1	22881856	NO	NO	NEITHER
419	apl1_23205644.trimmed.fasta	1	23205644	NO	YES	ENV														OUTLIER
422	apl1_23691895.trimmed.fasta	1	23691895	NO	YES	ENV												OUTLIER
425	apl1_24345192.trimmed.fasta	1	24345192	NO	YES	ENV														OUTLIER
426	apl1_24665762.trimmed.fasta	1	24665762	NO	NO	NEITHER
430	apl1_26698241.trimmed.fasta	1	26698241	NO	NO	NEITHER
433	apl1_27103629.trimmed.fasta	1	27103629	NO	NO	NEITHER
436	apl1_27605601.trimmed.fasta	1	27605601	NO	YES	ENV											OUTLIER		OUTLIER
437	apl1_27682930.trimmed.fasta	1	27682930	YES	NO	PHIST	NO	NO	NO	NO	NO	NO	NO	NO	NO
438	apl1_27801946.trimmed.fasta	1	27801946	NO	YES	ENV											OUTLIER
449	apl1_28902792.trimmed.fasta	1	28902792	NO	NO	NEITHER
454	apl1_29340977.trimmed.fasta	1	29340977	NO	YES	ENV											OUTLIER			OUTLIER
456	apl1_29967234.trimmed.fasta	1	29967234	NO	YES	ENV												OUTLIER
457	apl1_30530200.trimmed.fasta	1	30530200	NO	NO	NEITHER
460	apl1_31170888.trimmed.fasta	1	31170888	NO	NO	NEITHER
461	apl1_31376906.trimmed.fasta	1	31376906	NO	NO	NEITHER
462	apl1_31452564.trimmed.fasta	1	31452564	NO	YES	ENV													OUTLIER
463	apl1_31589068.trimmed.fasta	1	31589068	NO	YES	ENV											OUTLIER
467	apl1_32378721.trimmed.fasta	1	32378721	YES	YES	BOTH	NO	NO	NO	NO	NO	NO	NO	NO	NO			OUTLIER	OUTLIER
470	apl1_32629484.trimmed.fasta	1	32629484	NO	NO	NEITHER
471	apl1_32631551.trimmed.fasta	1	32631551	NO	NO	NEITHER
472	apl1_32684948.trimmed.fasta	1	32684948	NO	NO	NEITHER
474	apl1_33014711.trimmed.fasta	1	33014711	YES	YES	BOTH	NO	NO	NO	NO	NO	NO	NO	NO	NO		OUTLIER			OUTLIER
476	apl1_33245225.trimmed.fasta	1	33245225	NO	NO	NEITHER
480	apl1_34191151.trimmed.fasta	1	34191151	NO	NO	NEITHER
481	apl1_34216822.trimmed.fasta	1	34216822	NO	NO	NEITHER
482	apl1_34409168.trimmed.fasta	1	34409168	NO	NO	NEITHER
483	apl1_35001079.trimmed.fasta	1	35001079	NO	YES	ENV												OUTLIER
485	apl1_35367038.trimmed.fasta	1	35367038	NO	NO	NEITHER
490	apl1_36641758.trimmed.fasta	1	36641758	NO	NO	NEITHER
492	apl1_36846106.trimmed.fasta	1	36846106	NO	YES	ENV											OUTLIER		OUTLIER
498	apl1_37636846.trimmed.fasta	1	37636846	NO	NO	NEITHER
499	apl1_37725988.trimmed.fasta	1	37725988	NO	NO	NEITHER
504	apl1_38410134.trimmed.fasta	1	38410134	YES	NO	PHIST	NO	NO	NO	NO	NO	NO	NO	NO	NO
505	apl1_38518823.trimmed.fasta	1	38518823	YES	YES	BOTH	NO	NO	NO	NO	NO	NO	NO	NO	NO			OUTLIER
509	apl1_39502227.trimmed.fasta	1	39502227	NO	NO	NEITHER
511	apl1_39842293.trimmed.fasta	1	39842293	NO	NO	NEITHER
513	apl1_40206711.trimmed.fasta	1	40206711	NO	NO	NEITHER
514	apl1_40255876.trimmed.fasta	1	40255876	YES	NO	PHIST	NO	NO	NO	NO	NO	NO	NO	NO	NO
515	apl1_40255883.trimmed.fasta	1	40255883	YES	YES	BOTH	NO	NO	NO	NO	NO	NO	NO	NO	NO					OUTLIER
516	apl1_40332572.trimmed.fasta	1	40332572	YES	YES	BOTH	NO	NO	NO	NO	NO	NO	NO	NO	NO			OUTLIER		OUTLIER
517	apl1_40667041.trimmed.fasta	1	40667041	YES	NO	PHIST	NO	NO	NO	NO	NO	NO	NO	NO	NO
518	apl1_40667048.trimmed.fasta	1	40667048	YES	YES	BOTH	NO	NO	NO	NO	NO	NO	NO	NO	NO			OUTLIER
519	apl1_40881131.trimmed.fasta	1	40881131	NO	NO	NEITHER
520	apl1_41304950.trimmed.fasta	1	41304950	YES	NO	PHIST	NO	NO	NO	NO	NO	NO	NO	NO	NO
521	apl1_41381047.trimmed.fasta	1	41381047	NO	NO	NEITHER
523	apl1_41556707.trimmed.fasta	1	41556707	NO	YES	ENV													OUTLIER	OUTLIER
524	apl1_41675543.trimmed.fasta	1	41675543	YES	YES	BOTH	NO	NO	NO	NO	NO	NO	NO	NO	NO			OUTLIER
526	apl1_41985177.trimmed.fasta	1	41985177	NO	NO	NEITHER
527	apl1_42089836.trimmed.fasta	1	42089836	YES	YES	BOTH	NO	NO	NO	NO	NO	NO	NO	NO	NO				OUTLIER	OUTLIER
533	apl1_42972880.trimmed.fasta	1	42972880	NO	NO	NEITHER
534	apl1_42990326.trimmed.fasta	1	42990326	NO	YES	ENV													OUTLIER	OUTLIER
537	apl1_43232877.trimmed.fasta	1	43232877	YES	YES	BOTH	NO	NO	NO	NO	NO	NO	NO	NO	NO			OUTLIER	OUTLIER
538	apl1_43355817.trimmed.fasta	1	43355817	YES	NO	PHIST	NO	NO	NO	NO	NO	NO	NO	NO	NO
539	apl1_43805379.trimmed.fasta	1	43805379	NO	NO	NEITHER
540	apl1_44119596.trimmed.fasta	1	44119596	NO	YES	ENV											OUTLIER	OUTLIER	OUTLIER	OUTLIER
545	apl1_44714809.trimmed.fasta	1	44714809	NO	NO	NEITHER
547	apl1_44916725.trimmed.fasta	1	44916725	YES	YES	BOTH	NO	NO	NO	NO	NO	NO	NO	NO	NO			OUTLIER
551	apl1_45756581.trimmed.fasta	1	45756581	YES	YES	BOTH	NO	NO	NO	NO	OUTLIER	NO	NO	NO	NO		OUTLIER
553	apl1_46082174.trimmed.fasta	1	46082174	YES	NO	PHIST	NO	NO	NO	NO	NO	NO	NO	NO	NO
560	apl1_46660113.trimmed.fasta	1	46660113	NO	NO	NEITHER
566	apl1_47723342.trimmed.fasta	1	47723342	NO	YES	ENV												OUTLIER
567	apl1_47808535.trimmed.fasta	1	47808535	NO	NO	NEITHER
569	apl1_48369703.trimmed.fasta	1	48369703	NO	YES	ENV														OUTLIER
570	apl1_48406011.trimmed.fasta	1	48406011	YES	YES	BOTH	NO	NO	NO	NO	NO	NO	NO	NO	NO					OUTLIER
574	apl1_49767169.trimmed.fasta	1	49767169	NO	NO	NEITHER
575	apl1_49782913.trimmed.fasta	1	49782913	YES	NO	PHIST	NO	NO	NO	NO	OUTLIER	NO	NO	NO	NO
577	apl1_51174765.trimmed.fasta	1	51174765	YES	NO	PHIST	NO	NO	NO	NO	NO	NO	NO	NO	NO
583	apl1_52164928.trimmed.fasta	1	52164928	NO	NO	NEITHER
585	apl1_52411706.trimmed.fasta	1	52411706	NO	YES	ENV												OUTLIER
588	apl1_53091577.trimmed.fasta	1	53091577	NO	NO	NEITHER
589	apl1_53166818.trimmed.fasta	1	53166818	NO	YES	ENV														OUTLIER
590	apl1_53338482.trimmed.fasta	1	53338482	YES	YES	BOTH	NO	NO	NO	NO	NO	NO	NO	NO	NO		OUTLIER			OUTLIER
591	apl1_53466905.trimmed.fasta	1	53466905	YES	NO	PHIST	NO	NO	NO	NO	NO	NO	NO	NO	NO
593	apl1_53742512.trimmed.fasta	1	53742512	NO	NO	NEITHER
595	apl1_54279105.trimmed.fasta	1	54279105	NO	NO	NEITHER
597	apl1_54763019.trimmed.fasta	1	54763019	NO	YES	ENV														OUTLIER
600	apl1_54991456.trimmed.fasta	1	54991456	YES	NO	PHIST	NO	NO	NO	NO	NO	NO	NO	NO	NO
604	apl1_55617989.trimmed.fasta	1	55617989	NO	NO	NEITHER
606	apl1_55741904.trimmed.fasta	1	55741904	NO	YES	ENV												OUTLIER	OUTLIER
612	apl1_57287710.trimmed.fasta	1	57287710	NO	NO	NEITHER
618	apl1_58739479.trimmed.fasta	1	58739479	NO	YES	ENV												OUTLIER
619	apl1_58753472.trimmed.fasta	1	58753472	NO	YES	ENV											OUTLIER
621	apl1_58996095.trimmed.fasta	1	58996095	NO	YES	ENV											OUTLIER
625	apl1_59731345.trimmed.fasta	1	59731345	NO	YES	ENV														OUTLIER
629	apl1_60612967.trimmed.fasta	1	60612967	YES	YES	BOTH	NO	NO	NO	NO	NO	NO	NO	NO	NO				OUTLIER	OUTLIER
630	apl1_60899752.trimmed.fasta	1	60899752	YES	YES	BOTH	NO	NO	NO	NO	NO	NO	NO	NO	NO				OUTLIER	OUTLIER
634	apl1_61539981.trimmed.fasta	1	61539981	YES	NO	PHIST	NO	NO	NO	NO	NO	NO	NO	NO	NO
635	apl1_61649861.trimmed.fasta	1	61649861	YES	YES	BOTH	NO	NO	NO	NO	NO	NO	NO	NO	NO			OUTLIER		OUTLIER
636	apl1_61714449.trimmed.fasta	1	61714449	NO	YES	ENV											OUTLIER			OUTLIER
640	apl1_62680321.trimmed.fasta	1	62680321	YES	YES	BOTH	NO	NO	NO	NO	NO	NO	NO	NO	NO		OUTLIER	OUTLIER	OUTLIER
643	apl1_63034042.trimmed.fasta	1	63034042	YES	YES	BOTH	NO	NO	NO	NO	OUTLIER	NO	NO	NO	NO				OUTLIER
644	apl1_63037491.trimmed.fasta	1	63037491	NO	NO	NEITHER
649	apl1_63974206.trimmed.fasta	1	63974206	YES	YES	BOTH	NO	NO	NO	NO	NO	NO	NO	NO	NO		OUTLIER	OUTLIER
650	apl1_63986472.trimmed.fasta	1	63986472	YES	YES	BOTH	NO	NO	NO	NO	NO	NO	NO	NO	NO				OUTLIER
652	apl1_64184592.trimmed.fasta	1	64184592	NO	YES	ENV														OUTLIER
653	apl1_64384369.trimmed.fasta	1	64384369	YES	YES	BOTH	NO	NO	NO	NO	NO	NO	NO	NO	NO		OUTLIER
656	apl1_64784069.trimmed.fasta	1	64784069	NO	NO	NEITHER
659	apl1_65120354.trimmed.fasta	1	65120354	YES	YES	BOTH	NO	NO	NO	NO	NO	NO	NO	NO	NO		OUTLIER
660	apl1_65423930.trimmed.fasta	1	65423930	NO	NO	NEITHER
664	apl1_66828354.trimmed.fasta	1	66828354	NO	NO	NEITHER
668	apl1_67314901.trimmed.fasta	1	67314901	NO	NO	NEITHER
674	apl1_68373288.trimmed.fasta	1	68373288	NO	NO	NEITHER
675	apl1_68373295.trimmed.fasta	1	68373295	NO	NO	NEITHER
677	apl1_68555515.trimmed.fasta	1	68555515	NO	NO	NEITHER
679	apl1_68719679.trimmed.fasta	1	68719679	NO	NO	NEITHER
682	apl1_69231315.trimmed.fasta	1	69231315	NO	NO	NEITHER
689	apl1_70065168.trimmed.fasta	1	70065168	NO	NO	NEITHER
690	apl1_71548516.trimmed.fasta	1	71548516	NO	NO	NEITHER
691	apl1_71696688.trimmed.fasta	1	71696688	NO	NO	NEITHER
692	apl1_72649606.trimmed.fasta	1	72649606	NO	NO	NEITHER
693	apl1_72784470.trimmed.fasta	1	72784470	NO	NO	NEITHER
694	apl1_73142524.trimmed.fasta	1	73142524	YES	YES	BOTH	NO	NO	NO	NO	NO	NO	NO	NO	NO				OUTLIER
695	apl1_73266209.trimmed.fasta	1	73266209	NO	NO	NEITHER
696	apl1_73406515.trimmed.fasta	1	73406515	NO	NO	NEITHER
697	apl1_74075581.trimmed.fasta	1	74075581	YES	YES	BOTH	NO	NO	NO	NO	NO	NO	NO	NO	NO					OUTLIER
698	apl1_74117140.trimmed.fasta	1	74117140	NO	NO	NEITHER
699	apl1_74932369.trimmed.fasta	1	74932369	NO	NO	NEITHER
700	apl1_75153453.trimmed.fasta	1	75153453	NO	YES	ENV											OUTLIER	OUTLIER	OUTLIER
701	apl1_75853981.trimmed.fasta	1	75853981	NO	NO	NEITHER
702	apl1_76072023.trimmed.fasta	1	76072023	NO	NO	NEITHER
703	apl1_76142653.trimmed.fasta	1	76142653	NO	NO	NEITHER
704	apl1_76867730.trimmed.fasta	1	76867730	NO	NO	NEITHER
705	apl1_77154536.trimmed.fasta	1	77154536	NO	NO	NEITHER
706	apl1_78115080.trimmed.fasta	1	78115080	YES	NO	PHIST	NO	NO	NO	NO	NO	NO	NO	NO	NO
707	apl1_78228145.trimmed.fasta	1	78228145	NO	NO	NEITHER
708	apl1_79973477.trimmed.fasta	1	79973477	NO	NO	NEITHER
709	apl1_80213830.trimmed.fasta	1	80213830	NO	NO	NEITHER
710	apl1_80514375.trimmed.fasta	1	80514375	NO	NO	NEITHER
711	apl1_81339588.trimmed.fasta	1	81339588	YES	NO	PHIST	NO	NO	NO	NO	NO	NO	NO	NO	NO
717	apl1_82293965.trimmed.fasta	1	82293965	NO	YES	ENV											OUTLIER
718	apl1_82320241.trimmed.fasta	1	82320241	YES	YES	BOTH	NO	NO	NO	NO	NO	NO	NO	NO	NO			OUTLIER
721	apl1_82532116.trimmed.fasta	1	82532116	YES	YES	BOTH	NO	NO	NO	NO	NO	NO	NO	NO	NO					OUTLIER
723	apl1_82808998.trimmed.fasta	1	82808998	NO	NO	NEITHER
724	apl1_82836095.trimmed.fasta	1	82836095	NO	YES	ENV													OUTLIER
726	apl1_83103436.trimmed.fasta	1	83103436	NO	YES	ENV											OUTLIER
727	apl1_83135705.trimmed.fasta	1	83135705	NO	YES	ENV											OUTLIER	OUTLIER		OUTLIER
730	apl1_83557835.trimmed.fasta	1	83557835	YES	NO	PHIST	NO	NO	NO	NO	NO	NO	NO	NO	NO
733	apl1_83835192.trimmed.fasta	1	83835192	NO	NO	NEITHER
734	apl1_83891657.trimmed.fasta	1	83891657	YES	NO	PHIST	NO	NO	NO	NO	NO	NO	NO	NO	NO
737	apl1_84225752.trimmed.fasta	1	84225752	NO	YES	ENV													OUTLIER
738	apl1_84274073.trimmed.fasta	1	84274073	YES	YES	BOTH	NO	NO	NO	NO	NO	NO	NO	NO	NO		OUTLIER	OUTLIER		OUTLIER
740	apl1_84473230.trimmed.fasta	1	84473230	NO	NO	NEITHER
744	apl1_84970368.trimmed.fasta	1	84970368	YES	YES	BOTH	NO	NO	NO	NO	NO	NO	NO	NO	NO					OUTLIER
745	apl1_84985642.trimmed.fasta	1	84985642	NO	YES	ENV											OUTLIER			OUTLIER
749	apl1_85172062.trimmed.fasta	1	85172062	YES	YES	BOTH	NO	NO	NO	NO	NO	NO	NO	NO	NO					OUTLIER
751	apl1_85494396.trimmed.fasta	1	85494396	YES	YES	BOTH	NO	NO	NO	NO	OUTLIER	NO	NO	NO	NO			OUTLIER	OUTLIER
754	apl1_85721196.trimmed.fasta	1	85721196	YES	NO	PHIST	NO	NO	NO	NO	NO	NO	NO	NO	NO
755	apl1_85721203.trimmed.fasta	1	85721203	NO	NO	NEITHER
757	apl1_85958557.trimmed.fasta	1	85958557	NO	YES	ENV												OUTLIER
759	apl1_86129046.trimmed.fasta	1	86129046	NO	NO	NEITHER
760	apl1_86280275.trimmed.fasta	1	86280275	NO	NO	NEITHER
761	apl1_86321048.trimmed.fasta	1	86321048	YES	NO	PHIST	NO	NO	NO	NO	NO	NO	NO	NO	NO
766	apl1_86813455.trimmed.fasta	1	86813455	NO	NO	NEITHER
772	apl1_87926293.trimmed.fasta	1	87926293	NO	YES	ENV													OUTLIER
774	apl1_88500052.trimmed.fasta	1	88500052	NO	YES	ENV											OUTLIER	OUTLIER
779	apl1_89250024.trimmed.fasta	1	89250024	YES	NO	PHIST	NO	NO	NO	NO	NO	NO	NO	NO	NO
780	apl1_89501803.trimmed.fasta	1	89501803	YES	YES	BOTH	NO	NO	NO	NO	NO	NO	NO	NO	NO			OUTLIER
781	apl1_89751245.trimmed.fasta	1	89751245	NO	NO	NEITHER
782	apl1_89772671.trimmed.fasta	1	89772671	NO	NO	NEITHER
783	apl1_89772678.trimmed.fasta	1	89772678	NO	NO	NEITHER
785	apl1_89945225.trimmed.fasta	1	89945225	NO	YES	ENV											OUTLIER
786	apl1_89985797.trimmed.fasta	1	89985797	YES	YES	BOTH	NO	NO	NO	NO	NO	NO	NO	NO	NO				OUTLIER
787	apl1_90525474.trimmed.fasta	1	90525474	YES	YES	BOTH	NO	NO	NO	NO	NO	NO	NO	NO	NO					OUTLIER
788	apl1_90927726.trimmed.fasta	1	90927726	NO	NO	NEITHER
791	apl1_91467917.trimmed.fasta	1	91467917	NO	YES	ENV												OUTLIER
792	apl1_91702952.trimmed.fasta	1	91702952	YES	NO	PHIST	NO	NO	OUTLIER	NO	NO	NO	NO	NO	NO
793	apl1_91785127.trimmed.fasta	1	91785127	YES	NO	PHIST	NO	NO	OUTLIER	NO	NO	NO	NO	NO	NO
795	apl1_91910297.trimmed.fasta	1	91910297	YES	YES	BOTH	NO	NO	NO	NO	NO	NO	NO	NO	NO				OUTLIER	OUTLIER
797	apl1_92281561.trimmed.fasta	1	92281561	YES	YES	BOTH	NO	NO	NO	NO	NO	NO	NO	NO	NO		OUTLIER
799	apl1_92598080.trimmed.fasta	1	92598080	NO	NO	NEITHER
807	apl1_93713207.trimmed.fasta	1	93713207	NO	YES	ENV											OUTLIER	OUTLIER		OUTLIER
810	apl1_94033653.trimmed.fasta	1	94033653	YES	YES	BOTH	NO	NO	NO	NO	NO	NO	NO	NO	NO		OUTLIER	OUTLIER	OUTLIER	OUTLIER
811	apl1_94035994.trimmed.fasta	1	94035994	NO	NO	NEITHER
813	apl1_94304396.trimmed.fasta	1	94304396	NO	NO	NEITHER
817	apl1_95079077.trimmed.fasta	1	95079077	NO	NO	NEITHER
827	apl1_97290582.trimmed.fasta	1	97290582	YES	NO	PHIST	NO	NO	NO	NO	NO	NO	NO	NO	NO
830	apl1_97471727.trimmed.fasta	1	97471727	YES	YES	BOTH	NO	NO	NO	NO	NO	NO	NO	NO	NO				OUTLIER	OUTLIER
832	apl1_97971596.trimmed.fasta	1	97971596	NO	NO	NEITHER
834	apl1_98356522.trimmed.fasta	1	98356522	NO	NO	NEITHER
839	apl1_98797315.trimmed.fasta	1	98797315	NO	YES	ENV												OUTLIER
2129	apl1_100157928.trimmed.fasta	1	100157928	NO	NO	NEITHER
2130	apl1_100544521.trimmed.fasta	1	100544521	YES	YES	BOTH	NO	NO	NO	NO	NO	NO	NO	NO	NO				OUTLIER
2131	apl1_103909604.trimmed.fasta	1	103909604	NO	NO	NEITHER
2132	apl1_103940546.trimmed.fasta	1	103940546	NO	NO	NEITHER
2133	apl1_104095912.trimmed.fasta	1	104095912	NO	NO	NEITHER
2134	apl1_104456395.trimmed.fasta	1	104456395	NO	YES	ENV												OUTLIER
2135	apl1_105375004.trimmed.fasta	1	105375004	NO	NO	NEITHER
2136	apl1_105448233.trimmed.fasta	1	105448233	NO	NO	NEITHER
2137	apl1_106188918.trimmed.fasta	1	106188918	YES	YES	BOTH	NO	NO	NO	NO	OUTLIER	NO	NO	NO	NO				OUTLIER
2138	apl1_106651508.trimmed.fasta	1	106651508	NO	YES	ENV													OUTLIER
2139	apl1_106971291.trimmed.fasta	1	106971291	YES	NO	PHIST	NO	NO	NO	NO	NO	NO	NO	NO	NO
2140	apl1_107080008.trimmed.fasta	1	107080008	YES	NO	PHIST	NO	NO	NO	NO	NO	NO	NO	NO	NO
2141	apl1_107381931.trimmed.fasta	1	107381931	NO	YES	ENV														OUTLIER
2142	apl1_107667400.trimmed.fasta	1	107667400	NO	NO	NEITHER
2143	apl1_107742502.trimmed.fasta	1	107742502	YES	YES	BOTH	NO	NO	NO	NO	NO	NO	NO	NO	NO				OUTLIER	OUTLIER
2144	apl1_107848405.trimmed.fasta	1	107848405	YES	NO	PHIST	NO	NO	NO	NO	NO	NO	NO	NO	NO
2145	apl1_108185429.trimmed.fasta	1	108185429	YES	YES	BOTH	NO	NO	NO	NO	NO	NO	NO	NO	NO		OUTLIER			OUTLIER
2146	apl1_109225029.trimmed.fasta	1	109225029	NO	YES	ENV												OUTLIER
2147	apl1_109357496.trimmed.fasta	1	109357496	NO	YES	ENV												OUTLIER	OUTLIER
2148	apl1_109446712.trimmed.fasta	1	109446712	YES	NO	PHIST	NO	NO	NO	NO	NO	NO	NO	NO	NO
2150	apl1_110357563.trimmed.fasta	1	110357563	YES	YES	BOTH	NO	NO	NO	NO	NO	NO	NO	NO	NO			OUTLIER		OUTLIER
2151	apl1_110393136.trimmed.fasta	1	110393136	YES	YES	BOTH	NO	NO	NO	NO	NO	NO	NO	NO	NO					OUTLIER
2152	apl1_110467787.trimmed.fasta	1	110467787	NO	NO	NEITHER
2153	apl1_110467794.trimmed.fasta	1	110467794	YES	YES	BOTH	NO	NO	NO	NO	OUTLIER	NO	NO	NO	NO				OUTLIER
2155	apl1_111050764.trimmed.fasta	1	111050764	NO	NO	NEITHER
2156	apl1_111289757.trimmed.fasta	1	111289757	NO	NO	NEITHER
2159	apl1_111830208.trimmed.fasta	1	111830208	NO	NO	NEITHER
2162	apl1_112508225.trimmed.fasta	1	112508225	YES	YES	BOTH	NO	NO	NO	NO	NO	NO	NO	NO	NO					OUTLIER
2163	apl1_113164252.trimmed.fasta	1	113164252	YES	YES	BOTH	NO	NO	NO	NO	NO	NO	NO	NO	NO		OUTLIER
2164	apl1_113164259.trimmed.fasta	1	113164259	NO	NO	NEITHER
2165	apl1_113222551.trimmed.fasta	1	113222551	NO	NO	NEITHER
2168	apl1_113339939.trimmed.fasta	1	113339939	YES	NO	PHIST	NO	NO	NO	NO	NO	NO	NO	NO	NO
2169	apl1_113695651.trimmed.fasta	1	113695651	NO	NO	NEITHER
2170	apl1_113808133.trimmed.fasta	1	113808133	YES	NO	PHIST	NO	NO	NO	NO	NO	NO	NO	NO	NO
2175	apl1_116264484.trimmed.fasta	1	116264484	NO	NO	NEITHER
2183	apl1_117577345.trimmed.fasta	1	117577345	YES	YES	BOTH	NO	NO	NO	NO	OUTLIER	NO	NO	NO	NO			OUTLIER
2189	apl1_118210564.trimmed.fasta	1	118210564	YES	YES	BOTH	NO	NO	NO	NO	NO	NO	NO	NO	NO				OUTLIER	OUTLIER
2195	apl1_118958891.trimmed.fasta	1	118958891	YES	NO	PHIST	NO	NO	NO	NO	NO	NO	NO	NO	NO
2196	apl1_118968013.trimmed.fasta	1	118968013	YES	YES	BOTH	NO	NO	NO	NO	NO	NO	NO	NO	NO				OUTLIER
2197	apl1_119362175.trimmed.fasta	1	119362175	YES	YES	BOTH	NO	NO	NO	NO	NO	NO	NO	NO	NO		OUTLIER		OUTLIER
2198	apl1_119582249.trimmed.fasta	1	119582249	YES	NO	PHIST	NO	NO	NO	NO	NO	NO	NO	NO	NO
2203	apl1_120550102.trimmed.fasta	1	120550102	YES	YES	BOTH	NO	NO	NO	NO	NO	NO	NO	NO	NO			OUTLIER	OUTLIER
2207	apl1_121231813.trimmed.fasta	1	121231813	NO	NO	NEITHER
2209	apl1_122610444.trimmed.fasta	1	122610444	NO	NO	NEITHER
2210	apl1_122857416.trimmed.fasta	1	122857416	YES	YES	BOTH	NO	NO	NO	NO	NO	NO	NO	NO	NO		OUTLIER	OUTLIER		OUTLIER
2211	apl1_122928332.trimmed.fasta	1	122928332	YES	YES	BOTH	NO	NO	NO	NO	NO	NO	NO	NO	NO					OUTLIER
2212	apl1_123354926.trimmed.fasta	1	123354926	YES	YES	BOTH	NO	NO	NO	NO	NO	NO	NO	NO	NO				OUTLIER	OUTLIER
2213	apl1_123711908.trimmed.fasta	1	123711908	YES	YES	BOTH	NO	NO	NO	NO	NO	NO	NO	NO	NO					OUTLIER
2214	apl1_123818959.trimmed.fasta	1	123818959	NO	YES	ENV											OUTLIER			OUTLIER
2215	apl1_124265197.trimmed.fasta	1	124265197	NO	NO	NEITHER
2216	apl1_124977851.trimmed.fasta	1	124977851	NO	YES	ENV													OUTLIER	OUTLIER
2217	apl1_124977858.trimmed.fasta	1	124977858	NO	YES	ENV												OUTLIER	OUTLIER	OUTLIER
2218	apl1_125493593.trimmed.fasta	1	125493593	NO	NO	NEITHER
2219	apl1_125821199.trimmed.fasta	1	125821199	NO	YES	ENV													OUTLIER	OUTLIER
2220	apl1_125977782.trimmed.fasta	1	125977782	YES	NO	PHIST	NO	NO	NO	NO	NO	NO	NO	NO	NO
2221	apl1_125977789.trimmed.fasta	1	125977789	YES	YES	BOTH	NO	NO	NO	NO	NO	NO	NO	NO	NO		OUTLIER
2222	apl1_126930425.trimmed.fasta	1	126930425	NO	YES	ENV											OUTLIER	OUTLIER
2223	apl1_127173323.trimmed.fasta	1	127173323	NO	NO	NEITHER
2224	apl1_130949240.trimmed.fasta	1	130949240	NO	NO	NEITHER
2225	apl1_132023606.trimmed.fasta	1	132023606	NO	NO	NEITHER
2226	apl1_132367859.trimmed.fasta	1	132367859	YES	YES	BOTH	NO	NO	NO	NO	NO	NO	NO	NO	NO			OUTLIER
2227	apl1_133263158.trimmed.fasta	1	133263158	YES	YES	BOTH	NO	NO	NO	NO	OUTLIER	NO	NO	NO	NO			OUTLIER
2228	apl1_133714466.trimmed.fasta	1	133714466	NO	YES	ENV												OUTLIER	OUTLIER	OUTLIER
2229	apl1_133911942.trimmed.fasta	1	133911942	NO	NO	NEITHER
2230	apl1_135091769.trimmed.fasta	1	135091769	YES	YES	BOTH	NO	NO	OUTLIER	NO	NO	NO	NO	NO	NO					OUTLIER
2231	apl1_135700056.trimmed.fasta	1	135700056	YES	NO	PHIST	NO	NO	NO	NO	NO	NO	NO	NO	NO
2232	apl1_135757822.trimmed.fasta	1	135757822	YES	YES	BOTH	NO	NO	NO	NO	NO	NO	NO	NO	NO			OUTLIER		OUTLIER
2233	apl1_137632310.trimmed.fasta	1	137632310	NO	NO	NEITHER
2234	apl1_137643526.trimmed.fasta	1	137643526	YES	YES	BOTH	NO	NO	NO	NO	NO	NO	NO	NO	NO		OUTLIER
2235	apl1_137827455.trimmed.fasta	1	137827455	NO	NO	NEITHER
2236	apl1_138184401.trimmed.fasta	1	138184401	NO	NO	NEITHER
2237	apl1_138648983.trimmed.fasta	1	138648983	YES	YES	BOTH	NO	NO	NO	NO	NO	NO	NO	NO	NO					OUTLIER
2238	apl1_139078150.trimmed.fasta	1	139078150	NO	NO	NEITHER
2239	apl1_139219898.trimmed.fasta	1	139219898	NO	YES	ENV											OUTLIER		OUTLIER
2240	apl1_139436766.trimmed.fasta	1	139436766	NO	NO	NEITHER
2241	apl1_139494724.trimmed.fasta	1	139494724	YES	YES	BOTH	NO	NO	NO	NO	NO	NO	NO	NO	NO					OUTLIER
2242	apl1_139657877.trimmed.fasta	1	139657877	YES	YES	BOTH	NO	NO	NO	NO	NO	NO	NO	NO	NO					OUTLIER
2243	apl1_140819681.trimmed.fasta	1	140819681	NO	NO	NEITHER
2244	apl1_140982547.trimmed.fasta	1	140982547	NO	NO	NEITHER
2245	apl1_141784269.trimmed.fasta	1	141784269	YES	NO	PHIST	NO	NO	NO	NO	NO	NO	NO	NO	NO
2246	apl1_141814264.trimmed.fasta	1	141814264	NO	NO	NEITHER
2247	apl1_141902862.trimmed.fasta	1	141902862	NO	NO	NEITHER
2248	apl1_142398672.trimmed.fasta	1	142398672	NO	NO	NEITHER
2249	apl1_142412893.trimmed.fasta	1	142412893	NO	NO	NEITHER
2250	apl1_142601442.trimmed.fasta	1	142601442	NO	NO	NEITHER
2251	apl1_142694855.trimmed.fasta	1	142694855	NO	NO	NEITHER
2252	apl1_143015514.trimmed.fasta	1	143015514	NO	NO	NEITHER
2253	apl1_143276699.trimmed.fasta	1	143276699	NO	NO	NEITHER
2254	apl1_143778742.trimmed.fasta	1	143778742	NO	NO	NEITHER
2255	apl1_144880617.trimmed.fasta	1	144880617	NO	NO	NEITHER
2256	apl1_145200093.trimmed.fasta	1	145200093	NO	NO	NEITHER
2257	apl1_145858551.trimmed.fasta	1	145858551	YES	YES	BOTH	NO	NO	NO	NO	NO	NO	NO	NO	NO				OUTLIER	OUTLIER
2258	apl1_145864549.trimmed.fasta	1	145864549	YES	YES	BOTH	NO	NO	NO	NO	NO	NO	NO	NO	NO		OUTLIER	OUTLIER
2259	apl1_146621435.trimmed.fasta	1	146621435	NO	YES	ENV											OUTLIER
2260	apl1_147115212.trimmed.fasta	1	147115212	YES	YES	BOTH	NO	NO	NO	NO	NO	NO	NO	NO	NO			OUTLIER		OUTLIER
2261	apl1_147196858.trimmed.fasta	1	147196858	YES	YES	BOTH	NO	NO	NO	NO	NO	NO	NO	NO	NO					OUTLIER
2262	apl1_147718823.trimmed.fasta	1	147718823	YES	YES	BOTH	NO	NO	NO	NO	NO	NO	NO	NO	NO				OUTLIER	OUTLIER
2263	apl1_147718830.trimmed.fasta	1	147718830	NO	NO	NEITHER
2264	apl1_148344318.trimmed.fasta	1	148344318	YES	YES	BOTH	NO	NO	NO	NO	NO	NO	NO	NO	NO		OUTLIER	OUTLIER
2265	apl1_148813726.trimmed.fasta	1	148813726	NO	NO	NEITHER
2266	apl1_150498913.trimmed.fasta	1	150498913	NO	NO	NEITHER
2267	apl1_152333002.trimmed.fasta	1	152333002	YES	YES	BOTH	NO	NO	NO	NO	OUTLIER	NO	NO	NO	NO		OUTLIER
2268	apl1_155439695.trimmed.fasta	1	155439695	YES	YES	BOTH	NO	NO	NO	NO	NO	NO	NO	NO	NO		OUTLIER
2269	apl1_155458131.trimmed.fasta	1	155458131	NO	YES	ENV														OUTLIER
2270	apl1_155458138.trimmed.fasta	1	155458138	NO	NO	NEITHER
2271	apl1_155980618.trimmed.fasta	1	155980618	NO	NO	NEITHER
2272	apl1_156886332.trimmed.fasta	1	156886332	NO	NO	NEITHER
2273	apl1_158465345.trimmed.fasta	1	158465345	YES	YES	BOTH	NO	NO	NO	NO	NO	NO	NO	NO	NO			OUTLIER	OUTLIER
2274	apl1_158465715.trimmed.fasta	1	158465715	YES	YES	BOTH	NO	NO	NO	NO	NO	NO	NO	NO	NO					OUTLIER
2275	apl1_160196420.trimmed.fasta	1	160196420	NO	NO	NEITHER
2276	apl1_161164805.trimmed.fasta	1	161164805	NO	YES	ENV														OUTLIER
2277	apl1_161861880.trimmed.fasta	1	161861880	YES	NO	PHIST	NO	NO	NO	NO	NO	NO	NO	NO	NO
2278	apl1_162232307.trimmed.fasta	1	162232307	NO	NO	NEITHER
2279	apl1_163860279.trimmed.fasta	1	163860279	NO	NO	NEITHER
2280	apl1_165356362.trimmed.fasta	1	165356362	NO	NO	NEITHER
2281	apl1_166288026.trimmed.fasta	1	166288026	NO	NO	NEITHER
2282	apl1_166702984.trimmed.fasta	1	166702984	YES	YES	BOTH	NO	NO	NO	NO	NO	NO	NO	NO	NO			OUTLIER		OUTLIER
2283	apl1_167040305.trimmed.fasta	1	167040305	YES	NO	PHIST	NO	NO	NO	NO	NO	NO	NO	NO	NO
2284	apl1_167768391.trimmed.fasta	1	167768391	NO	YES	ENV											OUTLIER
2285	apl1_170185394.trimmed.fasta	1	170185394	NO	YES	ENV											OUTLIER
2286	apl1_171171945.trimmed.fasta	1	171171945	NO	NO	NEITHER
2287	apl1_171369564.trimmed.fasta	1	171369564	YES	YES	BOTH	NO	NO	NO	NO	NO	NO	NO	NO	NO				OUTLIER	OUTLIER
2288	apl1_171799640.trimmed.fasta	1	171799640	NO	NO	NEITHER
2289	apl1_172225602.trimmed.fasta	1	172225602	NO	YES	ENV												OUTLIER
2290	apl1_172305278.trimmed.fasta	1	172305278	NO	YES	ENV												OUTLIER	OUTLIER	OUTLIER
2291	apl1_172450373.trimmed.fasta	1	172450373	YES	NO	PHIST	NO	NO	NO	NO	NO	NO	NO	NO	NO
2292	apl1_172756237.trimmed.fasta	1	172756237	NO	NO	NEITHER
2293	apl1_172874820.trimmed.fasta	1	172874820	NO	NO	NEITHER
2294	apl1_173279301.trimmed.fasta	1	173279301	NO	NO	NEITHER
2295	apl1_173638320.trimmed.fasta	1	173638320	NO	NO	NEITHER
2296	apl1_174169177.trimmed.fasta	1	174169177	YES	YES	BOTH	NO	NO	NO	NO	NO	NO	NO	NO	NO		OUTLIER		OUTLIER
2297	apl1_174819641.trimmed.fasta	1	174819641	YES	NO	PHIST	NO	NO	NO	NO	NO	NO	NO	NO	NO
2298	apl1_175652503.trimmed.fasta	1	175652503	NO	NO	NEITHER
2299	apl1_175889278.trimmed.fasta	1	175889278	YES	YES	BOTH	NO	NO	NO	NO	NO	NO	NO	NO	NO				OUTLIER
2300	apl1_176070763.trimmed.fasta	1	176070763	NO	NO	NEITHER
2301	apl1_177365239.trimmed.fasta	1	177365239	NO	NO	NEITHER
2302	apl1_177493577.trimmed.fasta	1	177493577	NO	YES	ENV											OUTLIER
2303	apl1_177493584.trimmed.fasta	1	177493584	YES	YES	BOTH	NO	NO	NO	NO	NO	NO	NO	NO	NO				OUTLIER
2304	apl1_177918939.trimmed.fasta	1	177918939	YES	YES	BOTH	NO	NO	NO	NO	NO	NO	NO	NO	NO				OUTLIER
2305	apl1_178180627.trimmed.fasta	1	178180627	YES	YES	BOTH	NO	NO	NO	NO	NO	NO	NO	NO	NO		OUTLIER		OUTLIER
2306	apl1_178257394.trimmed.fasta	1	178257394	NO	NO	NEITHER
2307	apl1_179004112.trimmed.fasta	1	179004112	YES	YES	BOTH	NO	NO	NO	NO	OUTLIER	NO	NO	NO	NO		OUTLIER		OUTLIER	OUTLIER
2308	apl1_179033897.trimmed.fasta	1	179033897	YES	YES	BOTH	NO	NO	NO	NO	NO	NO	NO	NO	NO				OUTLIER
2309	apl1_179258335.trimmed.fasta	1	179258335	NO	NO	NEITHER
2310	apl1_179337415.trimmed.fasta	1	179337415	NO	YES	ENV											OUTLIER	OUTLIER
2311	apl1_179979539.trimmed.fasta	1	179979539	NO	NO	NEITHER
2312	apl1_180150166.trimmed.fasta	1	180150166	NO	NO	NEITHER
2313	apl1_180764313.trimmed.fasta	1	180764313	NO	NO	NEITHER
2314	apl1_181090655.trimmed.fasta	1	181090655	NO	YES	ENV													OUTLIER
2315	apl1_181144031.trimmed.fasta	1	181144031	NO	YES	ENV												OUTLIER
2316	apl1_181595066.trimmed.fasta	1	181595066	YES	YES	BOTH	NO	NO	NO	NO	NO	NO	NO	NO	NO					OUTLIER
2317	apl1_182328018.trimmed.fasta	1	182328018	NO	NO	NEITHER
2318	apl1_182467608.trimmed.fasta	1	182467608	NO	NO	NEITHER
2319	apl1_182858361.trimmed.fasta	1	182858361	NO	YES	ENV											OUTLIER
2320	apl1_183182346.trimmed.fasta	1	183182346	YES	YES	BOTH	NO	NO	NO	NO	NO	NO	NO	NO	NO			OUTLIER
2321	apl1_183199812.trimmed.fasta	1	183199812	NO	YES	ENV														OUTLIER
2322	apl1_183523797.trimmed.fasta	1	183523797	NO	NO	NEITHER
2323	apl1_183523804.trimmed.fasta	1	183523804	NO	NO	NEITHER
2324	apl1_183753783.trimmed.fasta	1	183753783	YES	YES	BOTH	NO	NO	NO	NO	NO	NO	NO	NO	NO				OUTLIER
2325	apl1_183856993.trimmed.fasta	1	183856993	NO	NO	NEITHER
2326	apl1_183972440.trimmed.fasta	1	183972440	YES	NO	PHIST	NO	NO	NO	NO	NO	NO	NO	NO	NO
2327	apl1_184479409.trimmed.fasta	1	184479409	NO	NO	NEITHER
2328	apl1_185384408.trimmed.fasta	1	185384408	YES	YES	BOTH	NO	NO	NO	NO	NO	NO	NO	NO	NO		OUTLIER		OUTLIER
2329	apl1_186249023.trimmed.fasta	1	186249023	NO	NO	NEITHER
2330	apl1_187116459.trimmed.fasta	1	187116459	NO	NO	NEITHER
2331	apl1_188018458.trimmed.fasta	1	188018458	NO	YES	ENV											OUTLIER
2332	apl1_188204271.trimmed.fasta	1	188204271	YES	YES	BOTH	NO	NO	NO	NO	NO	NO	NO	NO	NO			OUTLIER
2333	apl1_188620116.trimmed.fasta	1	188620116	YES	YES	BOTH	NO	NO	NO	NO	NO	NO	NO	NO	NO		OUTLIER	OUTLIER	OUTLIER	OUTLIER
2334	apl1_188790692.trimmed.fasta	1	188790692	NO	YES	ENV														OUTLIER
2335	apl1_189152414.trimmed.fasta	1	189152414	YES	YES	BOTH	NO	NO	OUTLIER	NO	NO	NO	NO	NO	NO				OUTLIER
2336	apl1_189259284.trimmed.fasta	1	189259284	YES	YES	BOTH	NO	NO	NO	NO	NO	NO	NO	NO	NO				OUTLIER
2337	apl1_189606483.trimmed.fasta	1	189606483	NO	NO	NEITHER
2338	apl1_190900146.trimmed.fasta	1	190900146	NO	NO	NEITHER
2339	apl1_191529819.trimmed.fasta	1	191529819	NO	NO	NEITHER
2340	apl1_191563216.trimmed.fasta	1	191563216	NO	YES	ENV											OUTLIER	OUTLIER	OUTLIER
2341	apl1_191646088.trimmed.fasta	1	191646088	NO	NO	NEITHER
2342	apl1_192005876.trimmed.fasta	1	192005876	YES	YES	BOTH	NO	NO	NO	NO	NO	NO	NO	NO	NO					OUTLIER
2343	apl1_192061580.trimmed.fasta	1	192061580	NO	NO	NEITHER
2344	apl1_193304333.trimmed.fasta	1	193304333	NO	NO	NEITHER
2345	apl1_193342482.trimmed.fasta	1	193342482	YES	NO	PHIST	NO	NO	NO	NO	OUTLIER	NO	NO	NO	NO
2346	apl1_193766468.trimmed.fasta	1	193766468	NO	NO	NEITHER
2347	apl1_194146955.trimmed.fasta	1	194146955	NO	NO	NEITHER
2348	apl1_194339950.trimmed.fasta	1	194339950	YES	NO	PHIST	NO	NO	NO	NO	NO	NO	NO	NO	NO
2349	apl1_195261594.trimmed.fasta	1	195261594	YES	YES	BOTH	NO	NO	NO	NO	NO	NO	NO	NO	NO			OUTLIER		OUTLIER
2350	apl1_195557240.trimmed.fasta	1	195557240	NO	NO	NEITHER
2351	apl1_195706419.trimmed.fasta	1	195706419	YES	YES	BOTH	NO	NO	NO	NO	NO	NO	NO	NO	NO		OUTLIER	OUTLIER		OUTLIER
2352	apl1_196134362.trimmed.fasta	1	196134362	NO	NO	NEITHER
2353	apl1_196301614.trimmed.fasta	1	196301614	NO	YES	ENV														OUTLIER
2354	apl1_196447423.trimmed.fasta	1	196447423	NO	YES	ENV												OUTLIER
2355	apl1_197091634.trimmed.fasta	1	197091634	NO	YES	ENV												OUTLIER
2356	apl1_197230564.trimmed.fasta	1	197230564	NO	NO	NEITHER
2357	apl1_198119073.trimmed.fasta	1	198119073	NO	YES	ENV											OUTLIER
5	apl2_309156.trimmed.fasta	2	309156	YES	NO	PHIST	NO	NO	NO	NO	NO	NO	NO	NO	NO
7	apl2_333157.trimmed.fasta	2	333157	NO	NO	NEITHER
10	apl2_572083.trimmed.fasta	2	572083	YES	YES	BOTH	NO	NO	NO	NO	NO	NO	NO	NO	NO			OUTLIER
11	apl2_598984.trimmed.fasta	2	598984	NO	YES	ENV													OUTLIER	OUTLIER
12	apl2_629488.trimmed.fasta	2	629488	NO	NO	NEITHER
13	apl2_649348.trimmed.fasta	2	649348	NO	YES	ENV											OUTLIER	OUTLIER	OUTLIER	OUTLIER
14	apl2_782333.trimmed.fasta	2	782333	YES	YES	BOTH	NO	NO	NO	NO	NO	NO	NO	NO	NO					OUTLIER
15	apl2_805985.trimmed.fasta	2	805985	YES	YES	BOTH	NO	NO	NO	NO	NO	NO	NO	NO	NO					OUTLIER
96	apl2_1237104.trimmed.fasta	2	1237104	YES	YES	BOTH	NO	NO	NO	NO	NO	NO	NO	NO	NO				OUTLIER	OUTLIER
100	apl2_1521864.trimmed.fasta	2	1521864	YES	YES	BOTH	NO	NO	NO	NO	NO	NO	NO	NO	NO		OUTLIER
102	apl2_2382421.trimmed.fasta	2	2382421	YES	NO	PHIST	NO	NO	NO	NO	NO	NO	NO	NO	NO
105	apl2_2461855.trimmed.fasta	2	2461855	YES	YES	BOTH	NO	NO	OUTLIER	NO	NO	NO	NO	NO	NO		OUTLIER	OUTLIER	OUTLIER	OUTLIER
107	apl2_2688611.trimmed.fasta	2	2688611	NO	YES	ENV											OUTLIER
108	apl2_2849142.trimmed.fasta	2	2849142	YES	NO	PHIST	NO	NO	NO	NO	NO	NO	NO	NO	NO
111	apl2_3076427.trimmed.fasta	2	3076427	YES	YES	BOTH	NO	NO	NO	NO	NO	NO	NO	NO	NO		OUTLIER	OUTLIER	OUTLIER	OUTLIER
115	apl2_4452407.trimmed.fasta	2	4452407	NO	YES	ENV											OUTLIER		OUTLIER	OUTLIER
117	apl2_4781865.trimmed.fasta	2	4781865	YES	YES	BOTH	NO	NO	NO	NO	NO	NO	NO	NO	NO		OUTLIER		OUTLIER	OUTLIER
118	apl2_4807622.trimmed.fasta	2	4807622	YES	YES	BOTH	NO	NO	NO	NO	OUTLIER	NO	NO	NO	NO		OUTLIER	OUTLIER		OUTLIER
119	apl2_4807905.trimmed.fasta	2	4807905	YES	YES	BOTH	NO	NO	NO	NO	NO	NO	NO	NO	NO			OUTLIER		OUTLIER
122	apl2_5034489.trimmed.fasta	2	5034489	NO	NO	NEITHER
129	apl2_5623057.trimmed.fasta	2	5623057	NO	NO	NEITHER
130	apl2_5684675.trimmed.fasta	2	5684675	NO	NO	NEITHER
132	apl2_5779833.trimmed.fasta	2	5779833	NO	NO	NEITHER
133	apl2_5870790.trimmed.fasta	2	5870790	YES	NO	PHIST	NO	NO	NO	NO	NO	NO	NO	NO	NO
135	apl2_6242417.trimmed.fasta	2	6242417	NO	NO	NEITHER
143	apl2_7853967.trimmed.fasta	2	7853967	YES	YES	BOTH	NO	NO	NO	NO	NO	NO	NO	NO	NO		OUTLIER		OUTLIER	OUTLIER
147	apl2_8377718.trimmed.fasta	2	8377718	YES	YES	BOTH	NO	NO	NO	NO	NO	NO	NO	NO	NO			OUTLIER	OUTLIER
148	apl2_8377725.trimmed.fasta	2	8377725	YES	NO	PHIST	NO	NO	NO	NO	OUTLIER	NO	NO	NO	NO
149	apl2_8557700.trimmed.fasta	2	8557700	NO	NO	NEITHER
151	apl2_9070023.trimmed.fasta	2	9070023	NO	YES	ENV											OUTLIER
154	apl2_9344342.trimmed.fasta	2	9344342	NO	NO	NEITHER
873	apl2_10652627.trimmed.fasta	2	10652627	YES	YES	BOTH	NO	NO	NO	NO	NO	NO	NO	NO	NO					OUTLIER
878	apl2_11212525.trimmed.fasta	2	11212525	NO	NO	NEITHER
885	apl2_12364242.trimmed.fasta	2	12364242	NO	NO	NEITHER
886	apl2_12644121.trimmed.fasta	2	12644121	NO	NO	NEITHER
890	apl2_13123879.trimmed.fasta	2	13123879	YES	YES	BOTH	NO	NO	NO	NO	NO	NO	NO	NO	NO					OUTLIER
891	apl2_13366442.trimmed.fasta	2	13366442	NO	YES	ENV											OUTLIER		OUTLIER
893	apl2_13521539.trimmed.fasta	2	13521539	YES	NO	PHIST	NO	NO	NO	NO	NO	NO	NO	NO	NO
894	apl2_13671738.trimmed.fasta	2	13671738	NO	NO	NEITHER
895	apl2_13685485.trimmed.fasta	2	13685485	NO	YES	ENV														OUTLIER
896	apl2_13873742.trimmed.fasta	2	13873742	NO	NO	NEITHER
900	apl2_14382862.trimmed.fasta	2	14382862	NO	NO	NEITHER
905	apl2_15292893.trimmed.fasta	2	15292893	YES	NO	PHIST	NO	NO	NO	NO	NO	NO	NO	NO	NO
906	apl2_15297049.trimmed.fasta	2	15297049	NO	NO	NEITHER
907	apl2_15333275.trimmed.fasta	2	15333275	NO	NO	NEITHER
909	apl2_15475114.trimmed.fasta	2	15475114	YES	YES	BOTH	NO	NO	NO	NO	NO	NO	NO	NO	NO		OUTLIER		OUTLIER
911	apl2_15625271.trimmed.fasta	2	15625271	NO	NO	NEITHER
913	apl2_15921703.trimmed.fasta	2	15921703	NO	NO	NEITHER
914	apl2_16034902.trimmed.fasta	2	16034902	NO	NO	NEITHER
915	apl2_16205648.trimmed.fasta	2	16205648	NO	NO	NEITHER
917	apl2_16390012.trimmed.fasta	2	16390012	YES	YES	BOTH	NO	NO	OUTLIER	NO	NO	NO	NO	NO	NO					OUTLIER
918	apl2_16557808.trimmed.fasta	2	16557808	YES	NO	PHIST	NO	NO	OUTLIER	NO	NO	NO	NO	NO	NO
919	apl2_16557815.trimmed.fasta	2	16557815	YES	YES	BOTH	NO	NO	NO	NO	NO	NO	NO	NO	NO					OUTLIER
920	apl2_16579548.trimmed.fasta	2	16579548	YES	YES	BOTH	NO	NO	NO	NO	NO	NO	NO	NO	NO		OUTLIER			OUTLIER
926	apl2_17406706.trimmed.fasta	2	17406706	NO	NO	NEITHER
927	apl2_17584730.trimmed.fasta	2	17584730	NO	NO	NEITHER
928	apl2_17667776.trimmed.fasta	2	17667776	YES	NO	PHIST	NO	NO	NO	NO	NO	NO	NO	NO	NO
929	apl2_17917243.trimmed.fasta	2	17917243	YES	YES	BOTH	NO	NO	NO	NO	NO	NO	NO	NO	NO				OUTLIER
930	apl2_18182509.trimmed.fasta	2	18182509	NO	NO	NEITHER
931	apl2_18412055.trimmed.fasta	2	18412055	YES	YES	BOTH	NO	NO	OUTLIER	NO	NO	NO	NO	NO	NO		OUTLIER	OUTLIER
932	apl2_18480958.trimmed.fasta	2	18480958	YES	YES	BOTH	NO	NO	NO	NO	NO	NO	NO	NO	NO		OUTLIER	OUTLIER
933	apl2_18579509.trimmed.fasta	2	18579509	NO	YES	ENV											OUTLIER
935	apl2_19297818.trimmed.fasta	2	19297818	NO	NO	NEITHER
937	apl2_19418997.trimmed.fasta	2	19418997	NO	YES	ENV											OUTLIER
939	apl2_20177707.trimmed.fasta	2	20177707	YES	YES	BOTH	NO	NO	NO	NO	NO	NO	NO	NO	NO				OUTLIER	OUTLIER
943	apl2_21510335.trimmed.fasta	2	21510335	YES	YES	BOTH	NO	NO	NO	NO	NO	NO	NO	NO	NO		OUTLIER	OUTLIER
950	apl2_22824697.trimmed.fasta	2	22824697	NO	NO	NEITHER
956	apl2_23488085.trimmed.fasta	2	23488085	NO	NO	NEITHER
960	apl2_23644187.trimmed.fasta	2	23644187	NO	NO	NEITHER
966	apl2_24207443.trimmed.fasta	2	24207443	NO	NO	NEITHER
968	apl2_24386328.trimmed.fasta	2	24386328	YES	YES	BOTH	NO	NO	NO	NO	NO	NO	NO	NO	NO				OUTLIER
971	apl2_25208794.trimmed.fasta	2	25208794	NO	YES	ENV											OUTLIER
972	apl2_25566888.trimmed.fasta	2	25566888	NO	YES	ENV											OUTLIER
973	apl2_26082701.trimmed.fasta	2	26082701	YES	YES	BOTH	NO	NO	NO	NO	NO	NO	NO	NO	NO		OUTLIER	OUTLIER	OUTLIER	OUTLIER
974	apl2_26202625.trimmed.fasta	2	26202625	NO	YES	ENV												OUTLIER		OUTLIER
975	apl2_26244849.trimmed.fasta	2	26244849	NO	YES	ENV											OUTLIER		OUTLIER	OUTLIER
980	apl2_27589268.trimmed.fasta	2	27589268	NO	NO	NEITHER
983	apl2_28192752.trimmed.fasta	2	28192752	YES	YES	BOTH	NO	NO	NO	NO	NO	NO	NO	NO	NO				OUTLIER	OUTLIER
984	apl2_28287487.trimmed.fasta	2	28287487	NO	YES	ENV											OUTLIER	OUTLIER		OUTLIER
985	apl2_28288196.trimmed.fasta	2	28288196	NO	YES	ENV												OUTLIER		OUTLIER
986	apl2_28336375.trimmed.fasta	2	28336375	NO	NO	NEITHER
987	apl2_28423183.trimmed.fasta	2	28423183	NO	NO	NEITHER
988	apl2_29247784.trimmed.fasta	2	29247784	NO	NO	NEITHER
989	apl2_29970152.trimmed.fasta	2	29970152	NO	YES	ENV														OUTLIER
990	apl2_30119235.trimmed.fasta	2	30119235	YES	NO	PHIST	NO	NO	NO	NO	NO	NO	NO	NO	NO
991	apl2_31048269.trimmed.fasta	2	31048269	NO	YES	ENV											OUTLIER
995	apl2_31916562.trimmed.fasta	2	31916562	YES	YES	BOTH	NO	NO	NO	NO	NO	NO	NO	NO	NO		OUTLIER		OUTLIER
998	apl2_32349343.trimmed.fasta	2	32349343	NO	NO	NEITHER
1003	apl2_32851708.trimmed.fasta	2	32851708	NO	YES	ENV												OUTLIER
1004	apl2_33421528.trimmed.fasta	2	33421528	NO	NO	NEITHER
1005	apl2_33449017.trimmed.fasta	2	33449017	NO	YES	ENV											OUTLIER		OUTLIER
1006	apl2_33479213.trimmed.fasta	2	33479213	YES	YES	BOTH	NO	NO	NO	NO	NO	NO	NO	NO	NO				OUTLIER
1007	apl2_33828207.trimmed.fasta	2	33828207	YES	YES	BOTH	NO	NO	NO	NO	NO	NO	NO	NO	NO		OUTLIER		OUTLIER	OUTLIER
1013	apl2_34273795.trimmed.fasta	2	34273795	NO	YES	ENV											OUTLIER		OUTLIER
1014	apl2_34565687.trimmed.fasta	2	34565687	NO	YES	ENV											OUTLIER
1015	apl2_34569866.trimmed.fasta	2	34569866	NO	NO	NEITHER
1016	apl2_35970218.trimmed.fasta	2	35970218	NO	YES	ENV													OUTLIER
1017	apl2_36328058.trimmed.fasta	2	36328058	NO	NO	NEITHER
1018	apl2_36779755.trimmed.fasta	2	36779755	YES	YES	BOTH	NO	NO	NO	NO	NO	NO	NO	NO	NO		OUTLIER	OUTLIER	OUTLIER	OUTLIER
1019	apl2_37257576.trimmed.fasta	2	37257576	YES	YES	BOTH	NO	NO	OUTLIER	NO	NO	NO	NO	NO	NO				OUTLIER	OUTLIER
1020	apl2_37311757.trimmed.fasta	2	37311757	YES	YES	BOTH	NO	NO	NO	NO	NO	NO	NO	NO	NO		OUTLIER
1021	apl2_37713541.trimmed.fasta	2	37713541	YES	YES	BOTH	NO	NO	NO	NO	NO	NO	NO	NO	NO					OUTLIER
1022	apl2_37713548.trimmed.fasta	2	37713548	YES	YES	BOTH	NO	NO	NO	NO	NO	NO	NO	NO	NO					OUTLIER
1023	apl2_38345879.trimmed.fasta	2	38345879	NO	NO	NEITHER
1024	apl2_38767426.trimmed.fasta	2	38767426	NO	NO	NEITHER
1025	apl2_38956014.trimmed.fasta	2	38956014	NO	YES	ENV											OUTLIER
1026	apl2_39027871.trimmed.fasta	2	39027871	NO	YES	ENV												OUTLIER	OUTLIER
1027	apl2_39330407.trimmed.fasta	2	39330407	YES	YES	BOTH	NO	NO	NO	NO	NO	NO	NO	NO	NO					OUTLIER
1028	apl2_39419910.trimmed.fasta	2	39419910	YES	NO	PHIST	NO	NO	NO	NO	NO	NO	NO	NO	NO
1029	apl2_39445677.trimmed.fasta	2	39445677	NO	YES	ENV													OUTLIER
1030	apl2_39542364.trimmed.fasta	2	39542364	NO	YES	ENV														OUTLIER
1031	apl2_39685166.trimmed.fasta	2	39685166	NO	NO	NEITHER
1032	apl2_39764228.trimmed.fasta	2	39764228	YES	NO	PHIST	NO	NO	NO	NO	NO	NO	NO	NO	NO
1033	apl2_39976641.trimmed.fasta	2	39976641	NO	NO	NEITHER
1034	apl2_40400104.trimmed.fasta	2	40400104	NO	YES	ENV												OUTLIER		OUTLIER
1035	apl2_40415564.trimmed.fasta	2	40415564	NO	YES	ENV											OUTLIER
1036	apl2_40647708.trimmed.fasta	2	40647708	YES	YES	BOTH	NO	NO	NO	NO	NO	NO	NO	NO	NO		OUTLIER
1039	apl2_41480871.trimmed.fasta	2	41480871	NO	YES	ENV														OUTLIER
1041	apl2_41634215.trimmed.fasta	2	41634215	NO	YES	ENV											OUTLIER	OUTLIER
1044	apl2_41947695.trimmed.fasta	2	41947695	NO	NO	NEITHER
1045	apl2_41947702.trimmed.fasta	2	41947702	NO	YES	ENV													OUTLIER
1048	apl2_42551042.trimmed.fasta	2	42551042	YES	YES	BOTH	NO	NO	NO	NO	OUTLIER	NO	NO	NO	NO		OUTLIER		OUTLIER
1054	apl2_45059106.trimmed.fasta	2	45059106	YES	YES	BOTH	NO	NO	NO	NO	NO	NO	NO	NO	NO				OUTLIER
1057	apl2_45415971.trimmed.fasta	2	45415971	YES	YES	BOTH	NO	NO	NO	NO	NO	NO	NO	NO	NO					OUTLIER
1063	apl2_46055481.trimmed.fasta	2	46055481	YES	YES	BOTH	NO	NO	NO	NO	NO	NO	NO	NO	NO		OUTLIER
1066	apl2_46330192.trimmed.fasta	2	46330192	NO	NO	NEITHER
1070	apl2_48031509.trimmed.fasta	2	48031509	YES	YES	BOTH	NO	NO	NO	NO	NO	NO	NO	NO	NO			OUTLIER	OUTLIER
1071	apl2_48536141.trimmed.fasta	2	48536141	NO	NO	NEITHER
1072	apl2_48659416.trimmed.fasta	2	48659416	NO	NO	NEITHER
1073	apl2_49210397.trimmed.fasta	2	49210397	NO	YES	ENV												OUTLIER
1074	apl2_49636481.trimmed.fasta	2	49636481	NO	NO	NEITHER
1075	apl2_50128272.trimmed.fasta	2	50128272	NO	NO	NEITHER
1076	apl2_50799609.trimmed.fasta	2	50799609	NO	NO	NEITHER
1077	apl2_51091196.trimmed.fasta	2	51091196	NO	NO	NEITHER
1079	apl2_51151587.trimmed.fasta	2	51151587	YES	YES	BOTH	NO	NO	NO	NO	NO	NO	NO	NO	NO		OUTLIER			OUTLIER
1081	apl2_51257481.trimmed.fasta	2	51257481	NO	NO	NEITHER
1084	apl2_51884931.trimmed.fasta	2	51884931	NO	YES	ENV											OUTLIER
1085	apl2_51971702.trimmed.fasta	2	51971702	NO	NO	NEITHER
1087	apl2_52133823.trimmed.fasta	2	52133823	YES	YES	BOTH	NO	NO	NO	NO	NO	NO	NO	NO	NO		OUTLIER			OUTLIER
1090	apl2_52705798.trimmed.fasta	2	52705798	NO	NO	NEITHER
1095	apl2_53309870.trimmed.fasta	2	53309870	YES	NO	PHIST	NO	NO	NO	NO	NO	NO	NO	NO	NO
1099	apl2_54012847.trimmed.fasta	2	54012847	NO	NO	NEITHER
1107	apl2_55399341.trimmed.fasta	2	55399341	NO	YES	ENV											OUTLIER
1111	apl2_56268937.trimmed.fasta	2	56268937	NO	YES	ENV													OUTLIER
1116	apl2_57059892.trimmed.fasta	2	57059892	YES	YES	BOTH	NO	NO	NO	NO	NO	NO	NO	NO	NO				OUTLIER
1119	apl2_57447166.trimmed.fasta	2	57447166	NO	NO	NEITHER
1120	apl2_58443275.trimmed.fasta	2	58443275	NO	NO	NEITHER
1121	apl2_58928253.trimmed.fasta	2	58928253	YES	NO	PHIST	NO	NO	NO	NO	NO	NO	NO	NO	NO
1122	apl2_59261475.trimmed.fasta	2	59261475	NO	NO	NEITHER
1123	apl2_59616944.trimmed.fasta	2	59616944	NO	NO	NEITHER
1124	apl2_59725028.trimmed.fasta	2	59725028	NO	NO	NEITHER
1125	apl2_60746005.trimmed.fasta	2	60746005	NO	NO	NEITHER
1127	apl2_61111741.trimmed.fasta	2	61111741	NO	NO	NEITHER
1128	apl2_61143824.trimmed.fasta	2	61143824	NO	NO	NEITHER
1129	apl2_61195583.trimmed.fasta	2	61195583	NO	NO	NEITHER
1130	apl2_61690098.trimmed.fasta	2	61690098	NO	NO	NEITHER
1131	apl2_62162970.trimmed.fasta	2	62162970	NO	NO	NEITHER
1132	apl2_63496530.trimmed.fasta	2	63496530	NO	NO	NEITHER
1133	apl2_63498362.trimmed.fasta	2	63498362	NO	NO	NEITHER
1134	apl2_64113783.trimmed.fasta	2	64113783	NO	NO	NEITHER
1135	apl2_64345246.trimmed.fasta	2	64345246	NO	NO	NEITHER
1136	apl2_64705008.trimmed.fasta	2	64705008	NO	NO	NEITHER
1137	apl2_64897779.trimmed.fasta	2	64897779	NO	YES	ENV													OUTLIER
1138	apl2_65209223.trimmed.fasta	2	65209223	NO	YES	ENV												OUTLIER
1139	apl2_65693714.trimmed.fasta	2	65693714	NO	NO	NEITHER
1140	apl2_65815089.trimmed.fasta	2	65815089	NO	YES	ENV													OUTLIER
1141	apl2_65894706.trimmed.fasta	2	65894706	YES	YES	BOTH	NO	NO	OUTLIER	NO	NO	NO	NO	NO	NO				OUTLIER	OUTLIER
1142	apl2_65970997.trimmed.fasta	2	65970997	NO	NO	NEITHER
1143	apl2_65998117.trimmed.fasta	2	65998117	NO	NO	NEITHER
1144	apl2_66973204.trimmed.fasta	2	66973204	YES	YES	BOTH	NO	NO	NO	NO	NO	NO	NO	NO	NO			OUTLIER		OUTLIER
1145	apl2_67205180.trimmed.fasta	2	67205180	NO	NO	NEITHER
1146	apl2_67291273.trimmed.fasta	2	67291273	NO	NO	NEITHER
1147	apl2_67483579.trimmed.fasta	2	67483579	YES	YES	BOTH	NO	NO	NO	NO	NO	NO	NO	NO	NO				OUTLIER
1148	apl2_67866779.trimmed.fasta	2	67866779	NO	NO	NEITHER
1149	apl2_67883329.trimmed.fasta	2	67883329	NO	NO	NEITHER
1150	apl2_67909249.trimmed.fasta	2	67909249	NO	YES	ENV											OUTLIER	OUTLIER
1151	apl2_68052218.trimmed.fasta	2	68052218	YES	NO	PHIST	NO	NO	OUTLIER	NO	NO	NO	NO	NO	NO
1152	apl2_68054313.trimmed.fasta	2	68054313	YES	YES	BOTH	NO	NO	NO	NO	NO	NO	NO	NO	NO		OUTLIER
1153	apl2_69046283.trimmed.fasta	2	69046283	YES	YES	BOTH	NO	NO	NO	NO	NO	NO	NO	NO	NO			OUTLIER
1154	apl2_69365351.trimmed.fasta	2	69365351	NO	YES	ENV											OUTLIER	OUTLIER
1155	apl2_70036148.trimmed.fasta	2	70036148	NO	NO	NEITHER
1156	apl2_70036155.trimmed.fasta	2	70036155	NO	NO	NEITHER
1157	apl2_70116297.trimmed.fasta	2	70116297	NO	NO	NEITHER
1163	apl2_73181706.trimmed.fasta	2	73181706	YES	NO	PHIST	NO	NO	NO	NO	NO	NO	NO	NO	NO
1164	apl2_73181713.trimmed.fasta	2	73181713	NO	NO	NEITHER
1175	apl2_74784613.trimmed.fasta	2	74784613	NO	NO	NEITHER
1186	apl2_76585050.trimmed.fasta	2	76585050	NO	NO	NEITHER
1187	apl2_76927783.trimmed.fasta	2	76927783	NO	YES	ENV													OUTLIER
1188	apl2_77369479.trimmed.fasta	2	77369479	NO	NO	NEITHER
1189	apl2_77437641.trimmed.fasta	2	77437641	YES	YES	BOTH	NO	NO	NO	NO	NO	NO	NO	NO	NO		OUTLIER	OUTLIER		OUTLIER
1190	apl2_77546651.trimmed.fasta	2	77546651	NO	NO	NEITHER
1191	apl2_77970311.trimmed.fasta	2	77970311	NO	YES	ENV											OUTLIER		OUTLIER
1192	apl2_78238413.trimmed.fasta	2	78238413	NO	YES	ENV													OUTLIER
1193	apl2_78238420.trimmed.fasta	2	78238420	NO	NO	NEITHER
1194	apl2_78330041.trimmed.fasta	2	78330041	NO	NO	NEITHER
1195	apl2_78394901.trimmed.fasta	2	78394901	YES	NO	PHIST	NO	NO	NO	NO	NO	NO	NO	NO	NO
1196	apl2_78595286.trimmed.fasta	2	78595286	YES	YES	BOTH	NO	NO	NO	NO	NO	NO	NO	NO	NO				OUTLIER
1197	apl2_78779224.trimmed.fasta	2	78779224	NO	NO	NEITHER
1198	apl2_79125485.trimmed.fasta	2	79125485	NO	YES	ENV											OUTLIER	OUTLIER	OUTLIER	OUTLIER
1199	apl2_79410172.trimmed.fasta	2	79410172	YES	NO	PHIST	NO	NO	NO	NO	NO	NO	NO	NO	NO
1200	apl2_79937562.trimmed.fasta	2	79937562	NO	NO	NEITHER
1201	apl2_80086234.trimmed.fasta	2	80086234	YES	YES	BOTH	NO	NO	NO	NO	NO	NO	NO	NO	NO				OUTLIER
1202	apl2_80930011.trimmed.fasta	2	80930011	NO	NO	NEITHER
1204	apl2_81207225.trimmed.fasta	2	81207225	YES	YES	BOTH	NO	NO	OUTLIER	NO	NO	NO	NO	NO	NO		OUTLIER			OUTLIER
1209	apl2_81662119.trimmed.fasta	2	81662119	NO	NO	NEITHER
1210	apl2_81674545.trimmed.fasta	2	81674545	YES	NO	PHIST	NO	NO	OUTLIER	NO	NO	NO	NO	NO	NO
1211	apl2_82298936.trimmed.fasta	2	82298936	YES	NO	PHIST	NO	NO	NO	NO	NO	NO	NO	NO	NO
1213	apl2_82697242.trimmed.fasta	2	82697242	YES	YES	BOTH	NO	NO	NO	NO	NO	NO	NO	NO	NO					OUTLIER
1215	apl2_82815123.trimmed.fasta	2	82815123	YES	YES	BOTH	NO	NO	NO	NO	NO	NO	NO	NO	NO			OUTLIER		OUTLIER
1216	apl2_82829748.trimmed.fasta	2	82829748	NO	YES	ENV														OUTLIER
1218	apl2_83741112.trimmed.fasta	2	83741112	NO	NO	NEITHER
1219	apl2_83778570.trimmed.fasta	2	83778570	NO	NO	NEITHER
1220	apl2_83824124.trimmed.fasta	2	83824124	NO	NO	NEITHER
1223	apl2_84767308.trimmed.fasta	2	84767308	NO	NO	NEITHER
1224	apl2_85028604.trimmed.fasta	2	85028604	YES	YES	BOTH	NO	NO	NO	NO	NO	NO	NO	NO	NO		OUTLIER
1225	apl2_85207822.trimmed.fasta	2	85207822	YES	YES	BOTH	NO	NO	NO	NO	NO	NO	NO	NO	NO			OUTLIER	OUTLIER
1226	apl2_85514649.trimmed.fasta	2	85514649	YES	YES	BOTH	NO	NO	NO	NO	NO	NO	NO	NO	NO					OUTLIER
1227	apl2_85699964.trimmed.fasta	2	85699964	YES	NO	PHIST	NO	NO	NO	NO	NO	NO	NO	NO	NO
1228	apl2_85833791.trimmed.fasta	2	85833791	NO	NO	NEITHER
1229	apl2_87838432.trimmed.fasta	2	87838432	NO	YES	ENV											OUTLIER
1230	apl2_88014646.trimmed.fasta	2	88014646	YES	NO	PHIST	NO	NO	NO	NO	NO	NO	NO	NO	NO
1231	apl2_88180379.trimmed.fasta	2	88180379	NO	NO	NEITHER
1232	apl2_88592138.trimmed.fasta	2	88592138	NO	NO	NEITHER
1233	apl2_88800236.trimmed.fasta	2	88800236	NO	YES	ENV												OUTLIER	OUTLIER
1234	apl2_90921674.trimmed.fasta	2	90921674	YES	YES	BOTH	NO	NO	NO	NO	NO	NO	NO	NO	NO				OUTLIER	OUTLIER
1242	apl2_92709353.trimmed.fasta	2	92709353	NO	NO	NEITHER
1245	apl2_93462225.trimmed.fasta	2	93462225	NO	NO	NEITHER
1248	apl2_93686589.trimmed.fasta	2	93686589	NO	NO	NEITHER
1252	apl2_94309732.trimmed.fasta	2	94309732	YES	YES	BOTH	NO	NO	NO	NO	NO	NO	NO	NO	NO		OUTLIER
1253	apl2_94365598.trimmed.fasta	2	94365598	YES	NO	PHIST	NO	NO	OUTLIER	NO	OUTLIER	NO	NO	NO	NO
1254	apl2_96201177.trimmed.fasta	2	96201177	NO	NO	NEITHER
1255	apl2_96374057.trimmed.fasta	2	96374057	YES	YES	BOTH	NO	NO	NO	NO	NO	NO	NO	NO	NO		OUTLIER
1256	apl2_97155536.trimmed.fasta	2	97155536	NO	NO	NEITHER
1257	apl2_97734897.trimmed.fasta	2	97734897	YES	YES	BOTH	NO	NO	NO	NO	NO	NO	NO	NO	NO		OUTLIER	OUTLIER
1258	apl2_97773104.trimmed.fasta	2	97773104	NO	NO	NEITHER
1259	apl2_98021142.trimmed.fasta	2	98021142	NO	NO	NEITHER
1260	apl2_98274301.trimmed.fasta	2	98274301	NO	NO	NEITHER
1261	apl2_98274308.trimmed.fasta	2	98274308	NO	NO	NEITHER
1262	apl2_98309297.trimmed.fasta	2	98309297	NO	YES	ENV												OUTLIER
1263	apl2_98731747.trimmed.fasta	2	98731747	YES	YES	BOTH	NO	NO	NO	NO	NO	NO	NO	NO	NO			OUTLIER
1264	apl2_98731754.trimmed.fasta	2	98731754	YES	NO	PHIST	NO	NO	NO	NO	NO	NO	NO	NO	NO
1265	apl2_98946560.trimmed.fasta	2	98946560	NO	NO	NEITHER
1266	apl2_99709747.trimmed.fasta	2	99709747	NO	NO	NEITHER
2556	apl2_101046567.trimmed.fasta	2	101046567	NO	YES	ENV												OUTLIER	OUTLIER	OUTLIER
2557	apl2_102480237.trimmed.fasta	2	102480237	NO	NO	NEITHER
2558	apl2_102786116.trimmed.fasta	2	102786116	NO	NO	NEITHER
2559	apl2_102863143.trimmed.fasta	2	102863143	YES	YES	BOTH	NO	NO	NO	NO	NO	NO	NO	NO	NO			OUTLIER
2560	apl2_103476864.trimmed.fasta	2	103476864	YES	YES	BOTH	NO	NO	NO	NO	NO	NO	NO	NO	NO			OUTLIER
2561	apl2_103669236.trimmed.fasta	2	103669236	NO	YES	ENV											OUTLIER
2562	apl2_103698147.trimmed.fasta	2	103698147	NO	NO	NEITHER
2563	apl2_104188041.trimmed.fasta	2	104188041	YES	YES	BOTH	NO	NO	NO	NO	NO	NO	NO	NO	NO		OUTLIER
2564	apl2_104597030.trimmed.fasta	2	104597030	YES	NO	PHIST	NO	NO	NO	NO	NO	NO	NO	NO	NO
2565	apl2_104848918.trimmed.fasta	2	104848918	YES	YES	BOTH	NO	NO	NO	NO	NO	NO	NO	NO	NO		OUTLIER
2566	apl2_105276560.trimmed.fasta	2	105276560	NO	NO	NEITHER
2567	apl2_105496176.trimmed.fasta	2	105496176	YES	YES	BOTH	NO	NO	OUTLIER	NO	NO	NO	NO	NO	NO			OUTLIER
2568	apl2_106023620.trimmed.fasta	2	106023620	NO	NO	NEITHER
2569	apl2_106692134.trimmed.fasta	2	106692134	NO	YES	ENV														OUTLIER
2570	apl2_106757465.trimmed.fasta	2	106757465	NO	NO	NEITHER
2571	apl2_106974395.trimmed.fasta	2	106974395	NO	YES	ENV												OUTLIER		OUTLIER
2572	apl2_107182448.trimmed.fasta	2	107182448	NO	YES	ENV												OUTLIER
2573	apl2_107233050.trimmed.fasta	2	107233050	NO	NO	NEITHER
2574	apl2_107276784.trimmed.fasta	2	107276784	NO	NO	NEITHER
2575	apl2_107509171.trimmed.fasta	2	107509171	YES	YES	BOTH	NO	NO	NO	NO	NO	NO	NO	NO	NO					OUTLIER
2576	apl2_108620499.trimmed.fasta	2	108620499	NO	NO	NEITHER
2577	apl2_108620506.trimmed.fasta	2	108620506	YES	NO	PHIST	NO	NO	NO	NO	NO	NO	NO	NO	NO
2578	apl2_108891965.trimmed.fasta	2	108891965	YES	YES	BOTH	NO	NO	NO	NO	NO	NO	NO	NO	NO				OUTLIER	OUTLIER
2579	apl2_109542562.trimmed.fasta	2	109542562	NO	NO	NEITHER
2580	apl2_109804553.trimmed.fasta	2	109804553	NO	NO	NEITHER
2581	apl2_110234500.trimmed.fasta	2	110234500	NO	NO	NEITHER
2582	apl2_110304460.trimmed.fasta	2	110304460	YES	NO	PHIST	NO	NO	NO	NO	NO	NO	NO	NO	NO
2583	apl2_110387687.trimmed.fasta	2	110387687	NO	YES	ENV											OUTLIER	OUTLIER
2586	apl2_110612538.trimmed.fasta	2	110612538	NO	YES	ENV											OUTLIER	OUTLIER		OUTLIER
2588	apl2_110702746.trimmed.fasta	2	110702746	NO	NO	NEITHER
2590	apl2_111209880.trimmed.fasta	2	111209880	NO	NO	NEITHER
2592	apl2_111234284.trimmed.fasta	2	111234284	YES	YES	BOTH	NO	NO	NO	NO	OUTLIER	NO	NO	NO	NO				OUTLIER
2594	apl2_111457326.trimmed.fasta	2	111457326	YES	NO	PHIST	NO	NO	OUTLIER	NO	NO	NO	NO	NO	NO
2595	apl2_111457333.trimmed.fasta	2	111457333	YES	YES	BOTH	NO	NO	NO	NO	NO	NO	NO	NO	NO			OUTLIER	OUTLIER	OUTLIER
2598	apl2_111607425.trimmed.fasta	2	111607425	YES	NO	PHIST	NO	NO	NO	NO	NO	NO	NO	NO	NO
2602	apl2_112518419.trimmed.fasta	2	112518419	NO	YES	ENV												OUTLIER
2603	apl2_112518426.trimmed.fasta	2	112518426	YES	NO	PHIST	NO	NO	NO	NO	NO	NO	NO	NO	NO
2606	apl2_112791043.trimmed.fasta	2	112791043	NO	NO	NEITHER
2607	apl2_113134596.trimmed.fasta	2	113134596	NO	YES	ENV											OUTLIER
2608	apl2_113213244.trimmed.fasta	2	113213244	NO	YES	ENV												OUTLIER	OUTLIER
2609	apl2_113219246.trimmed.fasta	2	113219246	NO	NO	NEITHER
2614	apl2_113893725.trimmed.fasta	2	113893725	YES	YES	BOTH	NO	NO	NO	NO	NO	NO	NO	NO	NO				OUTLIER
2616	apl2_114188919.trimmed.fasta	2	114188919	NO	NO	NEITHER
2618	apl2_114623384.trimmed.fasta	2	114623384	NO	NO	NEITHER
2621	apl2_115428102.trimmed.fasta	2	115428102	YES	YES	BOTH	NO	NO	NO	NO	NO	NO	NO	NO	NO				OUTLIER	OUTLIER
2622	apl2_116117064.trimmed.fasta	2	116117064	YES	YES	BOTH	NO	NO	NO	NO	NO	NO	NO	NO	NO					OUTLIER
2623	apl2_116389228.trimmed.fasta	2	116389228	NO	NO	NEITHER
2624	apl2_117124973.trimmed.fasta	2	117124973	YES	YES	BOTH	NO	NO	NO	NO	OUTLIER	NO	NO	NO	NO		OUTLIER	OUTLIER		OUTLIER
2625	apl2_117272984.trimmed.fasta	2	117272984	NO	NO	NEITHER
2626	apl2_117579562.trimmed.fasta	2	117579562	NO	NO	NEITHER
2627	apl2_117905293.trimmed.fasta	2	117905293	NO	YES	ENV														OUTLIER
2628	apl2_117974023.trimmed.fasta	2	117974023	YES	YES	BOTH	NO	NO	NO	NO	OUTLIER	NO	NO	NO	NO					OUTLIER
2629	apl2_119313376.trimmed.fasta	2	119313376	YES	YES	BOTH	NO	NO	NO	NO	NO	NO	NO	NO	NO		OUTLIER		OUTLIER	OUTLIER
2630	apl2_119564051.trimmed.fasta	2	119564051	NO	NO	NEITHER
2631	apl2_119797081.trimmed.fasta	2	119797081	NO	NO	NEITHER
2632	apl2_119935087.trimmed.fasta	2	119935087	YES	NO	PHIST	NO	NO	NO	NO	NO	NO	NO	NO	NO
2633	apl2_119979695.trimmed.fasta	2	119979695	YES	NO	PHIST	NO	NO	NO	NO	NO	NO	NO	NO	NO
2634	apl2_120359864.trimmed.fasta	2	120359864	YES	YES	BOTH	NO	NO	NO	NO	NO	NO	NO	NO	NO			OUTLIER	OUTLIER
2635	apl2_120552700.trimmed.fasta	2	120552700	YES	NO	PHIST	NO	NO	NO	NO	NO	NO	NO	NO	NO
2636	apl2_121132040.trimmed.fasta	2	121132040	NO	NO	NEITHER
2637	apl2_122135984.trimmed.fasta	2	122135984	NO	NO	NEITHER
2638	apl2_122821283.trimmed.fasta	2	122821283	NO	NO	NEITHER
2639	apl2_122821290.trimmed.fasta	2	122821290	YES	NO	PHIST	NO	NO	NO	NO	NO	NO	NO	NO	NO
2640	apl2_123706023.trimmed.fasta	2	123706023	NO	NO	NEITHER
2641	apl2_123974243.trimmed.fasta	2	123974243	YES	NO	PHIST	NO	NO	NO	NO	NO	NO	NO	NO	NO
2642	apl2_124471848.trimmed.fasta	2	124471848	NO	NO	NEITHER
2643	apl2_124604581.trimmed.fasta	2	124604581	NO	NO	NEITHER
2644	apl2_125021210.trimmed.fasta	2	125021210	NO	NO	NEITHER
2645	apl2_125842672.trimmed.fasta	2	125842672	YES	YES	BOTH	NO	NO	NO	NO	NO	NO	NO	NO	NO			OUTLIER
2646	apl2_126064425.trimmed.fasta	2	126064425	YES	YES	BOTH	NO	NO	NO	NO	NO	NO	NO	NO	NO			OUTLIER
2647	apl2_126380551.trimmed.fasta	2	126380551	NO	YES	ENV											OUTLIER
2648	apl2_126670556.trimmed.fasta	2	126670556	NO	NO	NEITHER
2649	apl2_126712584.trimmed.fasta	2	126712584	NO	YES	ENV											OUTLIER	OUTLIER		OUTLIER
2650	apl2_127252932.trimmed.fasta	2	127252932	YES	NO	PHIST	NO	NO	NO	NO	NO	NO	NO	NO	NO
2651	apl2_127500955.trimmed.fasta	2	127500955	NO	YES	ENV												OUTLIER
2652	apl2_128246595.trimmed.fasta	2	128246595	NO	YES	ENV											OUTLIER			OUTLIER
2653	apl2_128828750.trimmed.fasta	2	128828750	YES	NO	PHIST	NO	NO	NO	NO	NO	NO	NO	NO	NO
2654	apl2_129073548.trimmed.fasta	2	129073548	NO	YES	ENV											OUTLIER
2655	apl2_129603488.trimmed.fasta	2	129603488	NO	NO	NEITHER
2656	apl2_129836575.trimmed.fasta	2	129836575	NO	NO	NEITHER
2657	apl2_130988663.trimmed.fasta	2	130988663	NO	NO	NEITHER
2658	apl2_131869494.trimmed.fasta	2	131869494	YES	YES	BOTH	NO	NO	NO	NO	NO	NO	NO	NO	NO			OUTLIER		OUTLIER
2659	apl2_132125725.trimmed.fasta	2	132125725	YES	YES	BOTH	NO	NO	NO	NO	NO	NO	NO	NO	NO					OUTLIER
2660	apl2_132887133.trimmed.fasta	2	132887133	YES	NO	PHIST	NO	NO	OUTLIER	NO	NO	NO	NO	NO	NO
2661	apl2_133834804.trimmed.fasta	2	133834804	NO	YES	ENV												OUTLIER	OUTLIER	OUTLIER
2662	apl2_134205478.trimmed.fasta	2	134205478	YES	YES	BOTH	NO	NO	NO	NO	NO	NO	NO	NO	NO		OUTLIER
2663	apl2_134212341.trimmed.fasta	2	134212341	YES	NO	PHIST	NO	NO	NO	NO	NO	NO	NO	NO	NO
2664	apl2_134562708.trimmed.fasta	2	134562708	NO	YES	ENV											OUTLIER	OUTLIER
2665	apl2_135905128.trimmed.fasta	2	135905128	NO	YES	ENV												OUTLIER
2666	apl2_135905135.trimmed.fasta	2	135905135	NO	YES	ENV												OUTLIER
2667	apl2_136185613.trimmed.fasta	2	136185613	NO	NO	NEITHER
2668	apl2_136281340.trimmed.fasta	2	136281340	YES	NO	PHIST	NO	NO	NO	NO	NO	NO	NO	NO	NO
2669	apl2_137140800.trimmed.fasta	2	137140800	NO	NO	NEITHER
2670	apl2_141253164.trimmed.fasta	2	141253164	NO	YES	ENV														OUTLIER
2671	apl2_141313433.trimmed.fasta	2	141313433	NO	NO	NEITHER
2672	apl2_141797662.trimmed.fasta	2	141797662	NO	NO	NEITHER
2673	apl2_142040767.trimmed.fasta	2	142040767	YES	NO	PHIST	NO	NO	NO	NO	NO	NO	NO	NO	NO
2674	apl2_142160224.trimmed.fasta	2	142160224	NO	YES	ENV													OUTLIER
2675	apl2_142216331.trimmed.fasta	2	142216331	YES	NO	PHIST	NO	NO	NO	NO	NO	NO	NO	NO	NO
2676	apl2_142580647.trimmed.fasta	2	142580647	NO	YES	ENV													OUTLIER
2677	apl2_143050828.trimmed.fasta	2	143050828	YES	NO	PHIST	NO	NO	NO	NO	NO	NO	NO	NO	NO
2678	apl2_143110205.trimmed.fasta	2	143110205	YES	YES	BOTH	NO	NO	NO	NO	NO	NO	NO	NO	NO					OUTLIER
2679	apl2_143233095.trimmed.fasta	2	143233095	NO	NO	NEITHER
2680	apl2_143285557.trimmed.fasta	2	143285557	YES	YES	BOTH	NO	NO	NO	NO	NO	NO	NO	NO	NO				OUTLIER	OUTLIER
2681	apl2_143465518.trimmed.fasta	2	143465518	YES	YES	BOTH	NO	NO	NO	NO	NO	NO	NO	NO	NO		OUTLIER		OUTLIER	OUTLIER
2682	apl2_143661292.trimmed.fasta	2	143661292	YES	YES	BOTH	NO	NO	NO	NO	NO	NO	NO	NO	NO		OUTLIER	OUTLIER		OUTLIER
2683	apl2_144945666.trimmed.fasta	2	144945666	YES	NO	PHIST	NO	NO	NO	NO	NO	NO	NO	NO	NO
2684	apl2_144985566.trimmed.fasta	2	144985566	YES	YES	BOTH	NO	NO	NO	NO	NO	NO	NO	NO	NO					OUTLIER
2685	apl2_145219225.trimmed.fasta	2	145219225	NO	NO	NEITHER
2686	apl2_145748265.trimmed.fasta	2	145748265	NO	NO	NEITHER
2687	apl2_146040229.trimmed.fasta	2	146040229	YES	YES	BOTH	NO	NO	NO	NO	OUTLIER	NO	NO	NO	NO		OUTLIER			OUTLIER
2688	apl2_149148560.trimmed.fasta	2	149148560	YES	NO	PHIST	NO	NO	NO	NO	NO	NO	NO	NO	NO
2689	apl2_149857613.trimmed.fasta	2	149857613	YES	YES	BOTH	NO	NO	NO	NO	NO	NO	NO	NO	NO		OUTLIER			OUTLIER
2690	apl2_150275290.trimmed.fasta	2	150275290	NO	NO	NEITHER
2691	apl2_150708804.trimmed.fasta	2	150708804	YES	YES	BOTH	NO	NO	NO	NO	NO	NO	NO	NO	NO		OUTLIER			OUTLIER
2692	apl2_151672297.trimmed.fasta	2	151672297	NO	NO	NEITHER
2693	apl2_151804435.trimmed.fasta	2	151804435	NO	NO	NEITHER
2694	apl2_152375823.trimmed.fasta	2	152375823	NO	YES	ENV												OUTLIER
2695	apl2_152866332.trimmed.fasta	2	152866332	YES	YES	BOTH	NO	NO	NO	NO	NO	NO	NO	NO	NO		OUTLIER			OUTLIER
2696	apl2_152866813.trimmed.fasta	2	152866813	YES	YES	BOTH	NO	NO	NO	NO	NO	NO	NO	NO	NO		OUTLIER	OUTLIER
2697	apl2_152898409.trimmed.fasta	2	152898409	NO	NO	NEITHER
2698	apl2_153318661.trimmed.fasta	2	153318661	YES	YES	BOTH	NO	NO	NO	NO	NO	NO	NO	NO	NO		OUTLIER	OUTLIER	OUTLIER	OUTLIER
2699	apl2_153997222.trimmed.fasta	2	153997222	NO	YES	ENV												OUTLIER
2700	apl2_154179358.trimmed.fasta	2	154179358	NO	YES	ENV											OUTLIER
16	apl3_308289.trimmed.fasta	3	308289	NO	YES	ENV											OUTLIER
17	apl3_382265.trimmed.fasta	3	382265	YES	NO	PHIST	NO	NO	NO	NO	NO	NO	NO	NO	NO
18	apl3_670633.trimmed.fasta	3	670633	NO	YES	ENV											OUTLIER
19	apl3_910517.trimmed.fasta	3	910517	NO	NO	NEITHER
20	apl3_979326.trimmed.fasta	3	979326	NO	NO	NEITHER
157	apl3_1110347.trimmed.fasta	3	1110347	NO	YES	ENV											OUTLIER			OUTLIER
158	apl3_1547506.trimmed.fasta	3	1547506	YES	YES	BOTH	NO	NO	NO	NO	NO	NO	NO	NO	NO		OUTLIER
159	apl3_2515328.trimmed.fasta	3	2515328	YES	YES	BOTH	NO	NO	NO	NO	NO	NO	NO	NO	NO			OUTLIER		OUTLIER
160	apl3_3336540.trimmed.fasta	3	3336540	NO	NO	NEITHER
161	apl3_3670890.trimmed.fasta	3	3670890	NO	NO	NEITHER
162	apl3_3769531.trimmed.fasta	3	3769531	NO	NO	NEITHER
163	apl3_4038765.trimmed.fasta	3	4038765	YES	NO	PHIST	NO	NO	NO	NO	NO	NO	NO	NO	NO
164	apl3_4067833.trimmed.fasta	3	4067833	YES	NO	PHIST	NO	NO	NO	NO	NO	NO	NO	NO	NO
165	apl3_4237415.trimmed.fasta	3	4237415	YES	YES	BOTH	NO	NO	NO	NO	NO	NO	NO	NO	NO		OUTLIER			OUTLIER
166	apl3_4805931.trimmed.fasta	3	4805931	YES	NO	PHIST	NO	NO	NO	NO	NO	NO	NO	NO	NO
167	apl3_5359576.trimmed.fasta	3	5359576	NO	YES	ENV													OUTLIER
168	apl3_5965017.trimmed.fasta	3	5965017	NO	NO	NEITHER
169	apl3_6298303.trimmed.fasta	3	6298303	YES	YES	BOTH	NO	NO	NO	NO	NO	NO	NO	NO	NO					OUTLIER
170	apl3_6370302.trimmed.fasta	3	6370302	NO	YES	ENV													OUTLIER
171	apl3_6513087.trimmed.fasta	3	6513087	NO	YES	ENV											OUTLIER	OUTLIER
172	apl3_7888163.trimmed.fasta	3	7888163	YES	YES	BOTH	NO	NO	NO	NO	NO	NO	NO	NO	NO		OUTLIER			OUTLIER
173	apl3_8386449.trimmed.fasta	3	8386449	NO	YES	ENV													OUTLIER
174	apl3_8689385.trimmed.fasta	3	8689385	NO	YES	ENV													OUTLIER
175	apl3_8689392.trimmed.fasta	3	8689392	NO	NO	NEITHER
176	apl3_9073528.trimmed.fasta	3	9073528	YES	YES	BOTH	NO	NO	NO	NO	NO	NO	NO	NO	NO					OUTLIER
177	apl3_9256853.trimmed.fasta	3	9256853	NO	YES	ENV											OUTLIER
178	apl3_9893708.trimmed.fasta	3	9893708	NO	NO	NEITHER
1267	apl3_10389842.trimmed.fasta	3	10389842	YES	YES	BOTH	NO	NO	NO	NO	NO	NO	NO	NO	NO			OUTLIER		OUTLIER
1268	apl3_10695410.trimmed.fasta	3	10695410	NO	NO	NEITHER
1269	apl3_10960017.trimmed.fasta	3	10960017	YES	YES	BOTH	NO	NO	NO	NO	NO	NO	NO	NO	NO		OUTLIER
1270	apl3_11030825.trimmed.fasta	3	11030825	NO	YES	ENV														OUTLIER
1271	apl3_11328740.trimmed.fasta	3	11328740	YES	NO	PHIST	NO	NO	NO	NO	NO	NO	NO	NO	NO
1272	apl3_11735247.trimmed.fasta	3	11735247	YES	YES	BOTH	NO	NO	NO	NO	NO	NO	NO	NO	NO		OUTLIER
1273	apl3_11735557.trimmed.fasta	3	11735557	NO	YES	ENV													OUTLIER
1274	apl3_11986390.trimmed.fasta	3	11986390	YES	NO	PHIST	NO	NO	NO	NO	NO	NO	NO	NO	NO
1275	apl3_12524708.trimmed.fasta	3	12524708	NO	NO	NEITHER
1276	apl3_12984120.trimmed.fasta	3	12984120	YES	NO	PHIST	NO	NO	OUTLIER	NO	NO	NO	NO	NO	NO
1277	apl3_13206699.trimmed.fasta	3	13206699	YES	NO	PHIST	NO	NO	NO	NO	NO	NO	NO	NO	NO
1278	apl3_13253523.trimmed.fasta	3	13253523	NO	YES	ENV													OUTLIER	OUTLIER
1279	apl3_13278594.trimmed.fasta	3	13278594	YES	YES	BOTH	NO	NO	NO	NO	NO	NO	NO	NO	NO		OUTLIER	OUTLIER		OUTLIER
1280	apl3_13497594.trimmed.fasta	3	13497594	YES	YES	BOTH	NO	NO	NO	NO	NO	NO	NO	NO	NO		OUTLIER		OUTLIER
1281	apl3_13503555.trimmed.fasta	3	13503555	YES	YES	BOTH	NO	NO	NO	NO	NO	NO	NO	NO	NO		OUTLIER	OUTLIER
1282	apl3_13562398.trimmed.fasta	3	13562398	YES	YES	BOTH	NO	NO	NO	NO	NO	NO	NO	NO	NO		OUTLIER	OUTLIER	OUTLIER
1283	apl3_13711470.trimmed.fasta	3	13711470	YES	NO	PHIST	NO	NO	OUTLIER	NO	NO	NO	NO	NO	NO
1284	apl3_13711477.trimmed.fasta	3	13711477	YES	YES	BOTH	NO	NO	NO	NO	NO	NO	NO	NO	NO		OUTLIER			OUTLIER
1285	apl3_13854972.trimmed.fasta	3	13854972	NO	YES	ENV											OUTLIER
1286	apl3_14053574.trimmed.fasta	3	14053574	YES	YES	BOTH	NO	NO	NO	NO	NO	NO	NO	NO	NO		OUTLIER		OUTLIER	OUTLIER
1287	apl3_14147022.trimmed.fasta	3	14147022	YES	YES	BOTH	NO	NO	NO	NO	NO	NO	NO	NO	NO					OUTLIER
1288	apl3_14253441.trimmed.fasta	3	14253441	NO	NO	NEITHER
1289	apl3_14360505.trimmed.fasta	3	14360505	YES	YES	BOTH	NO	NO	NO	NO	NO	NO	NO	NO	NO			OUTLIER	OUTLIER
1290	apl3_15823138.trimmed.fasta	3	15823138	YES	YES	BOTH	NO	NO	NO	NO	NO	NO	NO	NO	NO		OUTLIER		OUTLIER
1291	apl3_15823145.trimmed.fasta	3	15823145	NO	YES	ENV													OUTLIER
1292	apl3_16677081.trimmed.fasta	3	16677081	NO	YES	ENV											OUTLIER		OUTLIER
1293	apl3_17041894.trimmed.fasta	3	17041894	NO	NO	NEITHER
1294	apl3_17523942.trimmed.fasta	3	17523942	NO	YES	ENV											OUTLIER			OUTLIER
1295	apl3_17526207.trimmed.fasta	3	17526207	YES	YES	BOTH	NO	NO	NO	NO	NO	NO	NO	NO	NO		OUTLIER
1296	apl3_17544869.trimmed.fasta	3	17544869	YES	YES	BOTH	NO	NO	NO	NO	NO	NO	NO	NO	NO		OUTLIER
1297	apl3_18059917.trimmed.fasta	3	18059917	YES	YES	BOTH	NO	NO	NO	NO	NO	NO	NO	NO	NO		OUTLIER		OUTLIER	OUTLIER
1298	apl3_18201495.trimmed.fasta	3	18201495	NO	YES	ENV													OUTLIER
1299	apl3_18376443.trimmed.fasta	3	18376443	YES	YES	BOTH	NO	NO	NO	NO	NO	NO	NO	NO	NO		OUTLIER		OUTLIER
1300	apl3_18652634.trimmed.fasta	3	18652634	YES	YES	BOTH	NO	NO	NO	NO	NO	NO	NO	NO	NO		OUTLIER
1301	apl3_19247540.trimmed.fasta	3	19247540	NO	NO	NEITHER
1302	apl3_19542128.trimmed.fasta	3	19542128	NO	NO	NEITHER
1303	apl3_20121485.trimmed.fasta	3	20121485	NO	YES	ENV												OUTLIER	OUTLIER
1304	apl3_20208263.trimmed.fasta	3	20208263	YES	NO	PHIST	NO	NO	NO	NO	NO	NO	NO	NO	NO
1305	apl3_20836229.trimmed.fasta	3	20836229	YES	YES	BOTH	NO	NO	NO	NO	OUTLIER	NO	NO	NO	NO			OUTLIER
1306	apl3_20914557.trimmed.fasta	3	20914557	YES	YES	BOTH	NO	NO	NO	NO	NO	NO	NO	NO	NO			OUTLIER	OUTLIER	OUTLIER
1307	apl3_21282905.trimmed.fasta	3	21282905	NO	NO	NEITHER
1308	apl3_21425168.trimmed.fasta	3	21425168	NO	NO	NEITHER
1309	apl3_21472991.trimmed.fasta	3	21472991	NO	YES	ENV														OUTLIER
1310	apl3_21790358.trimmed.fasta	3	21790358	NO	NO	NEITHER
1311	apl3_22293163.trimmed.fasta	3	22293163	YES	NO	PHIST	NO	NO	NO	NO	NO	NO	NO	NO	NO
1312	apl3_22353205.trimmed.fasta	3	22353205	NO	NO	NEITHER
1313	apl3_22705651.trimmed.fasta	3	22705651	NO	NO	NEITHER
1314	apl3_22729590.trimmed.fasta	3	22729590	NO	NO	NEITHER
1315	apl3_23169283.trimmed.fasta	3	23169283	NO	NO	NEITHER
1316	apl3_23424963.trimmed.fasta	3	23424963	YES	NO	PHIST	NO	NO	NO	NO	NO	NO	NO	NO	NO
1317	apl3_23738346.trimmed.fasta	3	23738346	NO	YES	ENV												OUTLIER
1318	apl3_23857277.trimmed.fasta	3	23857277	NO	NO	NEITHER
1319	apl3_24403265.trimmed.fasta	3	24403265	YES	NO	PHIST	NO	NO	OUTLIER	NO	NO	NO	NO	NO	NO
1320	apl3_25377334.trimmed.fasta	3	25377334	YES	YES	BOTH	NO	NO	NO	NO	NO	NO	NO	NO	NO		OUTLIER
1321	apl3_25523938.trimmed.fasta	3	25523938	NO	NO	NEITHER
1322	apl3_25941016.trimmed.fasta	3	25941016	NO	NO	NEITHER
1323	apl3_27042721.trimmed.fasta	3	27042721	NO	NO	NEITHER
1324	apl3_27357206.trimmed.fasta	3	27357206	NO	NO	NEITHER
1325	apl3_27456422.trimmed.fasta	3	27456422	YES	YES	BOTH	NO	NO	NO	NO	OUTLIER	NO	NO	NO	NO					OUTLIER
1326	apl3_28001267.trimmed.fasta	3	28001267	YES	NO	PHIST	NO	NO	NO	NO	NO	NO	NO	NO	NO
1327	apl3_28516258.trimmed.fasta	3	28516258	YES	YES	BOTH	NO	NO	OUTLIER	NO	NO	NO	NO	NO	NO		OUTLIER
1328	apl3_28697593.trimmed.fasta	3	28697593	YES	NO	PHIST	NO	NO	NO	NO	NO	NO	NO	NO	NO
1329	apl3_28989765.trimmed.fasta	3	28989765	YES	YES	BOTH	NO	NO	NO	NO	NO	NO	NO	NO	NO			OUTLIER
1330	apl3_29088629.trimmed.fasta	3	29088629	NO	YES	ENV											OUTLIER
1331	apl3_29245022.trimmed.fasta	3	29245022	YES	NO	PHIST	NO	NO	NO	NO	NO	NO	NO	NO	NO
1332	apl3_29458388.trimmed.fasta	3	29458388	YES	NO	PHIST	NO	NO	NO	NO	NO	NO	NO	NO	NO
1333	apl3_29926476.trimmed.fasta	3	29926476	NO	YES	ENV											OUTLIER	OUTLIER
1334	apl3_29940661.trimmed.fasta	3	29940661	YES	YES	BOTH	NO	NO	NO	NO	NO	NO	NO	NO	NO			OUTLIER	OUTLIER
1335	apl3_30074059.trimmed.fasta	3	30074059	NO	NO	NEITHER
1336	apl3_30370215.trimmed.fasta	3	30370215	NO	YES	ENV												OUTLIER	OUTLIER
1337	apl3_31010835.trimmed.fasta	3	31010835	YES	YES	BOTH	NO	NO	NO	NO	NO	NO	NO	NO	NO		OUTLIER			OUTLIER
1338	apl3_31767150.trimmed.fasta	3	31767150	NO	NO	NEITHER
1339	apl3_32003736.trimmed.fasta	3	32003736	YES	NO	PHIST	NO	NO	OUTLIER	NO	NO	NO	NO	NO	NO
1340	apl3_32161870.trimmed.fasta	3	32161870	NO	NO	NEITHER
1341	apl3_32296593.trimmed.fasta	3	32296593	NO	YES	ENV														OUTLIER
1342	apl3_32570287.trimmed.fasta	3	32570287	YES	NO	PHIST	NO	NO	NO	NO	NO	NO	NO	NO	NO
1343	apl3_34742373.trimmed.fasta	3	34742373	NO	NO	NEITHER
1344	apl3_35632420.trimmed.fasta	3	35632420	NO	NO	NEITHER
1345	apl3_36280370.trimmed.fasta	3	36280370	YES	NO	PHIST	NO	NO	NO	NO	NO	NO	NO	NO	NO
1346	apl3_36950533.trimmed.fasta	3	36950533	YES	NO	PHIST	NO	NO	NO	NO	NO	NO	NO	NO	NO
1347	apl3_37563639.trimmed.fasta	3	37563639	NO	NO	NEITHER
1348	apl3_38505568.trimmed.fasta	3	38505568	NO	NO	NEITHER
1349	apl3_40066658.trimmed.fasta	3	40066658	YES	YES	BOTH	NO	NO	NO	NO	NO	NO	NO	NO	NO			OUTLIER
1350	apl3_40156908.trimmed.fasta	3	40156908	YES	YES	BOTH	NO	NO	NO	NO	NO	NO	NO	NO	NO				OUTLIER
1351	apl3_40731354.trimmed.fasta	3	40731354	NO	YES	ENV														OUTLIER
1352	apl3_41387458.trimmed.fasta	3	41387458	NO	YES	ENV											OUTLIER
1353	apl3_41681893.trimmed.fasta	3	41681893	YES	YES	BOTH	NO	NO	NO	NO	NO	NO	NO	NO	NO				OUTLIER
1354	apl3_42215031.trimmed.fasta	3	42215031	NO	YES	ENV											OUTLIER
1355	apl3_42252644.trimmed.fasta	3	42252644	NO	NO	NEITHER
1356	apl3_42252651.trimmed.fasta	3	42252651	NO	NO	NEITHER
1357	apl3_42351338.trimmed.fasta	3	42351338	NO	YES	ENV											OUTLIER
1358	apl3_42411543.trimmed.fasta	3	42411543	YES	YES	BOTH	NO	NO	NO	NO	NO	NO	NO	NO	NO		OUTLIER
1359	apl3_42681817.trimmed.fasta	3	42681817	NO	NO	NEITHER
1360	apl3_42681824.trimmed.fasta	3	42681824	NO	NO	NEITHER
1361	apl3_43130953.trimmed.fasta	3	43130953	NO	NO	NEITHER
1362	apl3_43331909.trimmed.fasta	3	43331909	NO	NO	NEITHER
1363	apl3_43661759.trimmed.fasta	3	43661759	NO	NO	NEITHER
1364	apl3_43864917.trimmed.fasta	3	43864917	NO	NO	NEITHER
1365	apl3_44269452.trimmed.fasta	3	44269452	NO	YES	ENV														OUTLIER
1366	apl3_46240047.trimmed.fasta	3	46240047	NO	NO	NEITHER
1367	apl3_46332730.trimmed.fasta	3	46332730	NO	NO	NEITHER
1368	apl3_47379996.trimmed.fasta	3	47379996	NO	NO	NEITHER
1369	apl3_48475306.trimmed.fasta	3	48475306	YES	YES	BOTH	NO	NO	NO	NO	NO	NO	NO	NO	NO		OUTLIER
1370	apl3_48675154.trimmed.fasta	3	48675154	NO	NO	NEITHER
1371	apl3_49189576.trimmed.fasta	3	49189576	NO	NO	NEITHER
1372	apl3_49350608.trimmed.fasta	3	49350608	NO	NO	NEITHER
1373	apl3_49759350.trimmed.fasta	3	49759350	YES	NO	PHIST	NO	NO	NO	NO	NO	NO	NO	NO	NO
1374	apl3_50055938.trimmed.fasta	3	50055938	NO	NO	NEITHER
1375	apl3_50123023.trimmed.fasta	3	50123023	YES	YES	BOTH	NO	NO	NO	NO	NO	NO	NO	NO	NO		OUTLIER
1376	apl3_50297220.trimmed.fasta	3	50297220	NO	NO	NEITHER
1377	apl3_51276652.trimmed.fasta	3	51276652	NO	NO	NEITHER
1378	apl3_53352832.trimmed.fasta	3	53352832	YES	NO	PHIST	NO	NO	NO	NO	NO	NO	NO	NO	NO
1379	apl3_53410783.trimmed.fasta	3	53410783	NO	NO	NEITHER
1380	apl3_54215037.trimmed.fasta	3	54215037	YES	YES	BOTH	NO	NO	NO	NO	NO	NO	NO	NO	NO					OUTLIER
1381	apl3_54566328.trimmed.fasta	3	54566328	NO	NO	NEITHER
1382	apl3_54575311.trimmed.fasta	3	54575311	NO	YES	ENV											OUTLIER
1383	apl3_56206671.trimmed.fasta	3	56206671	NO	NO	NEITHER
1384	apl3_56551613.trimmed.fasta	3	56551613	NO	NO	NEITHER
1385	apl3_56848350.trimmed.fasta	3	56848350	NO	NO	NEITHER
1386	apl3_56912810.trimmed.fasta	3	56912810	NO	NO	NEITHER
1387	apl3_56947381.trimmed.fasta	3	56947381	NO	NO	NEITHER
1388	apl3_57429586.trimmed.fasta	3	57429586	NO	YES	ENV												OUTLIER
1389	apl3_57593899.trimmed.fasta	3	57593899	NO	YES	ENV											OUTLIER
1390	apl3_57593906.trimmed.fasta	3	57593906	YES	YES	BOTH	NO	NO	NO	NO	NO	NO	NO	NO	NO		OUTLIER
1391	apl3_59217596.trimmed.fasta	3	59217596	YES	YES	BOTH	NO	NO	NO	NO	NO	NO	NO	NO	NO		OUTLIER			OUTLIER
1392	apl3_59590095.trimmed.fasta	3	59590095	NO	NO	NEITHER
1393	apl3_59832701.trimmed.fasta	3	59832701	YES	YES	BOTH	NO	NO	NO	NO	NO	NO	NO	NO	NO			OUTLIER
1394	apl3_59973084.trimmed.fasta	3	59973084	NO	NO	NEITHER
1395	apl3_60856304.trimmed.fasta	3	60856304	NO	NO	NEITHER
1396	apl3_62136165.trimmed.fasta	3	62136165	YES	YES	BOTH	NO	NO	NO	NO	NO	NO	NO	NO	NO					OUTLIER
1397	apl3_63340940.trimmed.fasta	3	63340940	NO	NO	NEITHER
1398	apl3_63529635.trimmed.fasta	3	63529635	YES	YES	BOTH	NO	NO	NO	NO	OUTLIER	NO	NO	NO	NO				OUTLIER
1399	apl3_63600718.trimmed.fasta	3	63600718	YES	YES	BOTH	NO	NO	NO	NO	NO	NO	NO	NO	NO			OUTLIER		OUTLIER
1400	apl3_63723667.trimmed.fasta	3	63723667	NO	NO	NEITHER
1401	apl3_64059572.trimmed.fasta	3	64059572	NO	YES	ENV														OUTLIER
1402	apl3_64113335.trimmed.fasta	3	64113335	YES	YES	BOTH	NO	NO	NO	NO	NO	NO	NO	NO	NO				OUTLIER	OUTLIER
1403	apl3_64789682.trimmed.fasta	3	64789682	NO	YES	ENV												OUTLIER	OUTLIER
1404	apl3_64924428.trimmed.fasta	3	64924428	NO	NO	NEITHER
1405	apl3_65148539.trimmed.fasta	3	65148539	NO	NO	NEITHER
1406	apl3_65933043.trimmed.fasta	3	65933043	YES	NO	PHIST	NO	NO	NO	NO	NO	NO	NO	NO	NO
1407	apl3_66354526.trimmed.fasta	3	66354526	NO	YES	ENV												OUTLIER
1408	apl3_66441707.trimmed.fasta	3	66441707	NO	YES	ENV											OUTLIER
1409	apl3_66756217.trimmed.fasta	3	66756217	NO	NO	NEITHER
1410	apl3_67795385.trimmed.fasta	3	67795385	NO	NO	NEITHER
1411	apl3_68822619.trimmed.fasta	3	68822619	NO	YES	ENV													OUTLIER	OUTLIER
1412	apl3_69210555.trimmed.fasta	3	69210555	NO	NO	NEITHER
1413	apl3_69389254.trimmed.fasta	3	69389254	YES	YES	BOTH	NO	NO	NO	NO	NO	NO	NO	NO	NO				OUTLIER	OUTLIER
1414	apl3_70782428.trimmed.fasta	3	70782428	YES	YES	BOTH	NO	NO	NO	NO	NO	NO	NO	NO	NO		OUTLIER	OUTLIER		OUTLIER
1415	apl3_70877112.trimmed.fasta	3	70877112	NO	NO	NEITHER
1416	apl3_71373342.trimmed.fasta	3	71373342	NO	YES	ENV											OUTLIER	OUTLIER
1417	apl3_71971228.trimmed.fasta	3	71971228	NO	NO	NEITHER
1418	apl3_72831594.trimmed.fasta	3	72831594	NO	YES	ENV											OUTLIER
1419	apl3_73969780.trimmed.fasta	3	73969780	NO	NO	NEITHER
1420	apl3_74080479.trimmed.fasta	3	74080479	NO	NO	NEITHER
1421	apl3_75166852.trimmed.fasta	3	75166852	NO	NO	NEITHER
1422	apl3_76333747.trimmed.fasta	3	76333747	NO	NO	NEITHER
1423	apl3_77542359.trimmed.fasta	3	77542359	NO	NO	NEITHER
1424	apl3_77843146.trimmed.fasta	3	77843146	NO	NO	NEITHER
1425	apl3_78010770.trimmed.fasta	3	78010770	NO	NO	NEITHER
1426	apl3_78435609.trimmed.fasta	3	78435609	NO	NO	NEITHER
1427	apl3_79263046.trimmed.fasta	3	79263046	NO	NO	NEITHER
1428	apl3_80035621.trimmed.fasta	3	80035621	NO	NO	NEITHER
1429	apl3_80278999.trimmed.fasta	3	80278999	NO	NO	NEITHER
1430	apl3_80472625.trimmed.fasta	3	80472625	NO	NO	NEITHER
1431	apl3_80472632.trimmed.fasta	3	80472632	NO	NO	NEITHER
1432	apl3_81064285.trimmed.fasta	3	81064285	NO	NO	NEITHER
1433	apl3_81228596.trimmed.fasta	3	81228596	NO	NO	NEITHER
1434	apl3_81645329.trimmed.fasta	3	81645329	NO	NO	NEITHER
1435	apl3_81692435.trimmed.fasta	3	81692435	YES	NO	PHIST	NO	NO	NO	NO	NO	NO	NO	NO	NO
1436	apl3_83399232.trimmed.fasta	3	83399232	YES	NO	PHIST	NO	NO	NO	NO	NO	NO	NO	NO	NO
1437	apl3_83738686.trimmed.fasta	3	83738686	NO	NO	NEITHER
1438	apl3_83738693.trimmed.fasta	3	83738693	NO	NO	NEITHER
1439	apl3_84896930.trimmed.fasta	3	84896930	YES	NO	PHIST	NO	NO	NO	NO	NO	NO	NO	NO	NO
1440	apl3_85116373.trimmed.fasta	3	85116373	NO	NO	NEITHER
1441	apl3_85144654.trimmed.fasta	3	85144654	NO	NO	NEITHER
1442	apl3_85368686.trimmed.fasta	3	85368686	NO	NO	NEITHER
1443	apl3_86361282.trimmed.fasta	3	86361282	YES	YES	BOTH	NO	NO	OUTLIER	NO	NO	NO	NO	NO	NO					OUTLIER
1444	apl3_86777219.trimmed.fasta	3	86777219	NO	YES	ENV											OUTLIER	OUTLIER
1445	apl3_86777226.trimmed.fasta	3	86777226	NO	YES	ENV											OUTLIER
1446	apl3_86848586.trimmed.fasta	3	86848586	NO	NO	NEITHER
1447	apl3_87512796.trimmed.fasta	3	87512796	YES	NO	PHIST	NO	NO	NO	NO	NO	NO	NO	NO	NO
1448	apl3_87607657.trimmed.fasta	3	87607657	YES	NO	PHIST	NO	NO	NO	NO	NO	NO	NO	NO	NO
1449	apl3_87950604.trimmed.fasta	3	87950604	NO	NO	NEITHER
1450	apl3_88296106.trimmed.fasta	3	88296106	NO	NO	NEITHER
1451	apl3_88946390.trimmed.fasta	3	88946390	NO	NO	NEITHER
1452	apl3_90148739.trimmed.fasta	3	90148739	NO	YES	ENV													OUTLIER
1453	apl3_90504538.trimmed.fasta	3	90504538	YES	NO	PHIST	NO	NO	NO	NO	NO	NO	NO	NO	NO
1454	apl3_90853254.trimmed.fasta	3	90853254	NO	NO	NEITHER
1455	apl3_91784407.trimmed.fasta	3	91784407	YES	YES	BOTH	NO	NO	NO	NO	NO	NO	NO	NO	NO					OUTLIER
1456	apl3_91787469.trimmed.fasta	3	91787469	NO	NO	NEITHER
1457	apl3_91814454.trimmed.fasta	3	91814454	YES	YES	BOTH	NO	NO	NO	NO	NO	NO	NO	NO	NO			OUTLIER		OUTLIER
1458	apl3_92183674.trimmed.fasta	3	92183674	NO	NO	NEITHER
1459	apl3_92434859.trimmed.fasta	3	92434859	NO	NO	NEITHER
1460	apl3_95576770.trimmed.fasta	3	95576770	YES	NO	PHIST	NO	NO	NO	NO	NO	NO	NO	NO	NO
1461	apl3_95633154.trimmed.fasta	3	95633154	NO	NO	NEITHER
1462	apl3_97099580.trimmed.fasta	3	97099580	NO	NO	NEITHER
1463	apl3_97374323.trimmed.fasta	3	97374323	YES	YES	BOTH	NO	NO	NO	NO	NO	NO	NO	NO	NO		OUTLIER		OUTLIER	OUTLIER
1464	apl3_97835428.trimmed.fasta	3	97835428	YES	YES	BOTH	NO	NO	NO	NO	NO	NO	NO	NO	NO					OUTLIER
1465	apl3_98693588.trimmed.fasta	3	98693588	NO	NO	NEITHER
1466	apl3_99364214.trimmed.fasta	3	99364214	NO	NO	NEITHER
1467	apl3_99380332.trimmed.fasta	3	99380332	NO	NO	NEITHER
1468	apl3_99702806.trimmed.fasta	3	99702806	NO	NO	NEITHER
2701	apl3_100200444.trimmed.fasta	3	100200444	NO	NO	NEITHER
2702	apl3_100257327.trimmed.fasta	3	100257327	NO	YES	ENV											OUTLIER		OUTLIER
2703	apl3_100516003.trimmed.fasta	3	100516003	YES	YES	BOTH	NO	NO	NO	NO	NO	NO	NO	NO	NO			OUTLIER
2704	apl3_100923976.trimmed.fasta	3	100923976	YES	YES	BOTH	NO	NO	NO	NO	NO	NO	NO	NO	NO		OUTLIER		OUTLIER	OUTLIER
2705	apl3_101063429.trimmed.fasta	3	101063429	YES	NO	PHIST	NO	NO	NO	NO	NO	NO	NO	NO	NO
2706	apl3_101190589.trimmed.fasta	3	101190589	YES	YES	BOTH	NO	NO	NO	NO	NO	NO	NO	NO	NO			OUTLIER	OUTLIER
2707	apl3_101252354.trimmed.fasta	3	101252354	NO	YES	ENV												OUTLIER
2708	apl3_101551443.trimmed.fasta	3	101551443	YES	YES	BOTH	NO	NO	NO	NO	NO	NO	NO	NO	NO			OUTLIER	OUTLIER	OUTLIER
2709	apl3_101875822.trimmed.fasta	3	101875822	YES	YES	BOTH	NO	NO	NO	NO	NO	NO	NO	NO	NO					OUTLIER
2710	apl3_101882132.trimmed.fasta	3	101882132	NO	NO	NEITHER
2711	apl3_101894591.trimmed.fasta	3	101894591	YES	YES	BOTH	NO	NO	NO	NO	NO	NO	NO	NO	NO		OUTLIER
2712	apl3_102033299.trimmed.fasta	3	102033299	YES	YES	BOTH	NO	NO	NO	NO	NO	NO	NO	NO	NO			OUTLIER
2713	apl3_103022064.trimmed.fasta	3	103022064	NO	YES	ENV													OUTLIER
2714	apl3_104575222.trimmed.fasta	3	104575222	NO	YES	ENV													OUTLIER	OUTLIER
2715	apl3_104998773.trimmed.fasta	3	104998773	YES	NO	PHIST	NO	NO	NO	NO	NO	NO	NO	NO	NO
2716	apl3_105036757.trimmed.fasta	3	105036757	NO	NO	NEITHER
2717	apl3_105036764.trimmed.fasta	3	105036764	NO	NO	NEITHER
2718	apl3_105170339.trimmed.fasta	3	105170339	YES	YES	BOTH	NO	NO	NO	NO	NO	NO	NO	NO	NO			OUTLIER
2719	apl3_105425470.trimmed.fasta	3	105425470	NO	NO	NEITHER
2720	apl3_105906329.trimmed.fasta	3	105906329	NO	NO	NEITHER
2721	apl3_106966850.trimmed.fasta	3	106966850	YES	NO	PHIST	NO	NO	NO	NO	OUTLIER	NO	NO	NO	NO
2722	apl3_107034957.trimmed.fasta	3	107034957	YES	YES	BOTH	NO	NO	NO	NO	NO	NO	NO	NO	NO		OUTLIER		OUTLIER
2723	apl3_107194773.trimmed.fasta	3	107194773	YES	YES	BOTH	NO	NO	NO	NO	NO	NO	NO	NO	NO				OUTLIER	OUTLIER
2724	apl3_107399843.trimmed.fasta	3	107399843	NO	NO	NEITHER
2725	apl3_107697534.trimmed.fasta	3	107697534	YES	YES	BOTH	NO	NO	NO	NO	NO	NO	NO	NO	NO			OUTLIER		OUTLIER
2726	apl3_108503150.trimmed.fasta	3	108503150	YES	NO	PHIST	NO	NO	NO	NO	NO	NO	NO	NO	NO
2727	apl3_108953579.trimmed.fasta	3	108953579	NO	YES	ENV													OUTLIER
2728	apl3_108977944.trimmed.fasta	3	108977944	NO	NO	NEITHER
2729	apl3_109378594.trimmed.fasta	3	109378594	NO	NO	NEITHER
2730	apl3_110996367.trimmed.fasta	3	110996367	NO	YES	ENV												OUTLIER	OUTLIER
2731	apl3_111605256.trimmed.fasta	3	111605256	NO	NO	NEITHER
2732	apl3_111992195.trimmed.fasta	3	111992195	NO	YES	ENV													OUTLIER
2733	apl3_112153618.trimmed.fasta	3	112153618	YES	NO	PHIST	NO	NO	NO	NO	NO	NO	NO	NO	NO
2734	apl3_112340914.trimmed.fasta	3	112340914	NO	NO	NEITHER
2735	apl3_112724227.trimmed.fasta	3	112724227	NO	NO	NEITHER
2736	apl3_113529436.trimmed.fasta	3	113529436	NO	YES	ENV											OUTLIER		OUTLIER
2737	apl3_113588464.trimmed.fasta	3	113588464	NO	NO	NEITHER
2738	apl3_113711073.trimmed.fasta	3	113711073	NO	YES	ENV														OUTLIER
2739	apl3_113711080.trimmed.fasta	3	113711080	YES	NO	PHIST	NO	NO	NO	NO	OUTLIER	NO	NO	NO	NO
2740	apl3_114225366.trimmed.fasta	3	114225366	NO	NO	NEITHER
2741	apl3_114328094.trimmed.fasta	3	114328094	NO	YES	ENV												OUTLIER
2742	apl3_114470632.trimmed.fasta	3	114470632	NO	NO	NEITHER
2743	apl3_114471066.trimmed.fasta	3	114471066	YES	YES	BOTH	NO	NO	NO	NO	NO	NO	NO	NO	NO			OUTLIER
2744	apl3_114517191.trimmed.fasta	3	114517191	NO	YES	ENV											OUTLIER
2745	apl3_114738083.trimmed.fasta	3	114738083	NO	YES	ENV											OUTLIER		OUTLIER
2746	apl3_114957889.trimmed.fasta	3	114957889	YES	YES	BOTH	NO	NO	NO	NO	NO	NO	NO	NO	NO		OUTLIER		OUTLIER	OUTLIER
2747	apl3_114975473.trimmed.fasta	3	114975473	NO	YES	ENV											OUTLIER	OUTLIER	OUTLIER	OUTLIER
2748	apl3_115110165.trimmed.fasta	3	115110165	NO	NO	NEITHER
2749	apl3_115198382.trimmed.fasta	3	115198382	NO	NO	NEITHER
2750	apl3_115256838.trimmed.fasta	3	115256838	NO	YES	ENV											OUTLIER		OUTLIER
2751	apl3_115258426.trimmed.fasta	3	115258426	YES	YES	BOTH	NO	NO	NO	NO	OUTLIER	NO	NO	NO	NO				OUTLIER
21	apl4_596881.trimmed.fasta	4	596881	YES	YES	BOTH	NO	NO	NO	NO	NO	NO	NO	NO	NO		OUTLIER			OUTLIER
179	apl4_1512831.trimmed.fasta	4	1512831	NO	YES	ENV											OUTLIER
180	apl4_1602087.trimmed.fasta	4	1602087	NO	NO	NEITHER
181	apl4_2621368.trimmed.fasta	4	2621368	NO	NO	NEITHER
182	apl4_3004990.trimmed.fasta	4	3004990	YES	NO	PHIST	NO	NO	NO	NO	NO	NO	NO	NO	NO
183	apl4_4065468.trimmed.fasta	4	4065468	NO	NO	NEITHER
184	apl4_4544796.trimmed.fasta	4	4544796	NO	YES	ENV											OUTLIER		OUTLIER
185	apl4_4559357.trimmed.fasta	4	4559357	NO	YES	ENV												OUTLIER
186	apl4_5144033.trimmed.fasta	4	5144033	YES	YES	BOTH	NO	NO	NO	NO	NO	NO	NO	NO	NO					OUTLIER
187	apl4_5162496.trimmed.fasta	4	5162496	YES	YES	BOTH	NO	NO	NO	NO	NO	NO	NO	NO	NO		OUTLIER	OUTLIER	OUTLIER	OUTLIER
188	apl4_5550185.trimmed.fasta	4	5550185	YES	YES	BOTH	NO	NO	NO	NO	NO	NO	NO	NO	NO				OUTLIER
189	apl4_5941112.trimmed.fasta	4	5941112	YES	YES	BOTH	NO	NO	NO	NO	OUTLIER	NO	NO	NO	NO				OUTLIER	OUTLIER
190	apl4_6010260.trimmed.fasta	4	6010260	NO	NO	NEITHER
191	apl4_7216157.trimmed.fasta	4	7216157	YES	YES	BOTH	NO	NO	NO	NO	NO	NO	NO	NO	NO					OUTLIER
192	apl4_7271965.trimmed.fasta	4	7271965	NO	NO	NEITHER
193	apl4_7834937.trimmed.fasta	4	7834937	YES	NO	PHIST	NO	NO	NO	NO	NO	NO	NO	NO	NO
194	apl4_8212978.trimmed.fasta	4	8212978	NO	NO	NEITHER
195	apl4_8683248.trimmed.fasta	4	8683248	YES	YES	BOTH	NO	NO	NO	NO	NO	NO	NO	NO	NO			OUTLIER	OUTLIER
196	apl4_8797315.trimmed.fasta	4	8797315	NO	NO	NEITHER
197	apl4_9252559.trimmed.fasta	4	9252559	YES	YES	BOTH	NO	NO	NO	NO	NO	NO	NO	NO	NO					OUTLIER
198	apl4_9803510.trimmed.fasta	4	9803510	NO	NO	NEITHER
1469	apl4_10705819.trimmed.fasta	4	10705819	YES	YES	BOTH	NO	NO	NO	NO	NO	NO	NO	NO	NO		OUTLIER
1470	apl4_11475920.trimmed.fasta	4	11475920	NO	NO	NEITHER
1471	apl4_11579390.trimmed.fasta	4	11579390	YES	NO	PHIST	NO	NO	NO	NO	NO	NO	NO	NO	NO
1472	apl4_11674771.trimmed.fasta	4	11674771	NO	YES	ENV													OUTLIER
1473	apl4_11789696.trimmed.fasta	4	11789696	NO	NO	NEITHER
1474	apl4_13248658.trimmed.fasta	4	13248658	NO	YES	ENV											OUTLIER	OUTLIER
1475	apl4_14394041.trimmed.fasta	4	14394041	YES	YES	BOTH	NO	NO	OUTLIER	NO	NO	NO	NO	NO	NO					OUTLIER
1476	apl4_14401594.trimmed.fasta	4	14401594	YES	YES	BOTH	NO	NO	NO	NO	NO	NO	NO	NO	NO					OUTLIER
1477	apl4_14507223.trimmed.fasta	4	14507223	NO	NO	NEITHER
1478	apl4_14627342.trimmed.fasta	4	14627342	NO	YES	ENV													OUTLIER
1479	apl4_14669670.trimmed.fasta	4	14669670	NO	NO	NEITHER
1480	apl4_14940325.trimmed.fasta	4	14940325	YES	YES	BOTH	NO	NO	NO	NO	NO	NO	NO	NO	NO				OUTLIER
1481	apl4_14940833.trimmed.fasta	4	14940833	YES	YES	BOTH	NO	NO	NO	NO	NO	NO	NO	NO	NO				OUTLIER
1482	apl4_14940840.trimmed.fasta	4	14940840	NO	NO	NEITHER
1483	apl4_15047597.trimmed.fasta	4	15047597	YES	YES	BOTH	NO	NO	NO	NO	NO	NO	NO	NO	NO					OUTLIER
1484	apl4_15053843.trimmed.fasta	4	15053843	NO	NO	NEITHER
1485	apl4_16065073.trimmed.fasta	4	16065073	NO	NO	NEITHER
1486	apl4_16186757.trimmed.fasta	4	16186757	NO	YES	ENV													OUTLIER
1487	apl4_17237858.trimmed.fasta	4	17237858	NO	NO	NEITHER
1488	apl4_19550387.trimmed.fasta	4	19550387	YES	YES	BOTH	NO	NO	NO	NO	NO	NO	NO	NO	NO					OUTLIER
1489	apl4_20993403.trimmed.fasta	4	20993403	NO	YES	ENV											OUTLIER
1490	apl4_21678636.trimmed.fasta	4	21678636	NO	NO	NEITHER
1491	apl4_21813044.trimmed.fasta	4	21813044	NO	NO	NEITHER
1492	apl4_22844904.trimmed.fasta	4	22844904	YES	YES	BOTH	NO	NO	NO	NO	NO	NO	NO	NO	NO			OUTLIER
1493	apl4_23672489.trimmed.fasta	4	23672489	NO	NO	NEITHER
1494	apl4_24050768.trimmed.fasta	4	24050768	NO	YES	ENV											OUTLIER		OUTLIER	OUTLIER
1495	apl4_24351478.trimmed.fasta	4	24351478	NO	NO	NEITHER
1496	apl4_24597304.trimmed.fasta	4	24597304	NO	NO	NEITHER
1497	apl4_25169027.trimmed.fasta	4	25169027	NO	NO	NEITHER
1498	apl4_25706609.trimmed.fasta	4	25706609	YES	NO	PHIST	NO	NO	NO	NO	NO	NO	NO	NO	NO
1499	apl4_29093087.trimmed.fasta	4	29093087	NO	YES	ENV												OUTLIER
1500	apl4_29257237.trimmed.fasta	4	29257237	NO	NO	NEITHER
1501	apl4_29306765.trimmed.fasta	4	29306765	YES	YES	BOTH	NO	NO	NO	NO	NO	NO	NO	NO	NO			OUTLIER	OUTLIER
1502	apl4_29988690.trimmed.fasta	4	29988690	NO	NO	NEITHER
1503	apl4_30146375.trimmed.fasta	4	30146375	YES	YES	BOTH	NO	NO	NO	NO	NO	NO	NO	NO	NO			OUTLIER	OUTLIER	OUTLIER
1504	apl4_30221873.trimmed.fasta	4	30221873	YES	YES	BOTH	NO	NO	NO	NO	NO	NO	NO	NO	NO		OUTLIER	OUTLIER	OUTLIER
1505	apl4_30228278.trimmed.fasta	4	30228278	YES	YES	BOTH	NO	NO	OUTLIER	NO	NO	NO	NO	NO	NO				OUTLIER
1506	apl4_30368621.trimmed.fasta	4	30368621	YES	YES	BOTH	NO	NO	NO	NO	OUTLIER	NO	NO	NO	NO			OUTLIER	OUTLIER	OUTLIER
1507	apl4_30770741.trimmed.fasta	4	30770741	YES	YES	BOTH	NO	NO	NO	NO	NO	NO	NO	NO	NO		OUTLIER
1508	apl4_31283798.trimmed.fasta	4	31283798	NO	NO	NEITHER
1509	apl4_31283805.trimmed.fasta	4	31283805	NO	YES	ENV											OUTLIER
1510	apl4_31696391.trimmed.fasta	4	31696391	YES	YES	BOTH	NO	NO	NO	NO	NO	NO	NO	NO	NO		OUTLIER			OUTLIER
1511	apl4_32057525.trimmed.fasta	4	32057525	NO	NO	NEITHER
1512	apl4_32442225.trimmed.fasta	4	32442225	NO	NO	NEITHER
1513	apl4_32442232.trimmed.fasta	4	32442232	NO	NO	NEITHER
1514	apl4_32608938.trimmed.fasta	4	32608938	NO	YES	ENV												OUTLIER
1515	apl4_33681341.trimmed.fasta	4	33681341	NO	YES	ENV											OUTLIER
1516	apl4_33713808.trimmed.fasta	4	33713808	NO	NO	NEITHER
1517	apl4_34199977.trimmed.fasta	4	34199977	NO	NO	NEITHER
1518	apl4_34863013.trimmed.fasta	4	34863013	NO	NO	NEITHER
1519	apl4_34960002.trimmed.fasta	4	34960002	NO	NO	NEITHER
1520	apl4_35169476.trimmed.fasta	4	35169476	NO	NO	NEITHER
1521	apl4_35800299.trimmed.fasta	4	35800299	NO	NO	NEITHER
1522	apl4_35900486.trimmed.fasta	4	35900486	NO	YES	ENV														OUTLIER
1523	apl4_36024641.trimmed.fasta	4	36024641	YES	YES	BOTH	NO	NO	NO	NO	NO	NO	NO	NO	NO		OUTLIER			OUTLIER
1524	apl4_36060374.trimmed.fasta	4	36060374	NO	NO	NEITHER
1525	apl4_36354075.trimmed.fasta	4	36354075	NO	NO	NEITHER
1526	apl4_37899968.trimmed.fasta	4	37899968	NO	NO	NEITHER
1527	apl4_38854509.trimmed.fasta	4	38854509	NO	NO	NEITHER
1528	apl4_38937429.trimmed.fasta	4	38937429	YES	YES	BOTH	NO	NO	NO	NO	NO	NO	NO	NO	NO				OUTLIER
1529	apl4_39081835.trimmed.fasta	4	39081835	YES	YES	BOTH	NO	NO	NO	NO	NO	NO	NO	NO	NO				OUTLIER
1530	apl4_39611366.trimmed.fasta	4	39611366	NO	NO	NEITHER
1531	apl4_39804753.trimmed.fasta	4	39804753	YES	NO	PHIST	NO	NO	NO	NO	NO	NO	NO	NO	NO
1532	apl4_39870832.trimmed.fasta	4	39870832	YES	YES	BOTH	NO	NO	NO	NO	OUTLIER	NO	NO	NO	NO		OUTLIER			OUTLIER
1533	apl4_39993211.trimmed.fasta	4	39993211	YES	YES	BOTH	NO	NO	NO	NO	NO	NO	NO	NO	NO			OUTLIER
1534	apl4_40414325.trimmed.fasta	4	40414325	NO	NO	NEITHER
1535	apl4_41881042.trimmed.fasta	4	41881042	NO	YES	ENV											OUTLIER	OUTLIER	OUTLIER
1536	apl4_41984421.trimmed.fasta	4	41984421	NO	NO	NEITHER
1537	apl4_42616344.trimmed.fasta	4	42616344	NO	YES	ENV											OUTLIER	OUTLIER	OUTLIER
1538	apl4_43367151.trimmed.fasta	4	43367151	NO	YES	ENV											OUTLIER	OUTLIER	OUTLIER
1539	apl4_43525335.trimmed.fasta	4	43525335	YES	YES	BOTH	NO	NO	NO	NO	NO	NO	NO	NO	NO				OUTLIER
1540	apl4_43805370.trimmed.fasta	4	43805370	NO	NO	NEITHER
1541	apl4_44103736.trimmed.fasta	4	44103736	NO	YES	ENV											OUTLIER
1542	apl4_44224646.trimmed.fasta	4	44224646	YES	YES	BOTH	NO	NO	OUTLIER	NO	NO	NO	NO	NO	NO		OUTLIER		OUTLIER	OUTLIER
1543	apl4_44328511.trimmed.fasta	4	44328511	YES	NO	PHIST	NO	NO	OUTLIER	NO	NO	NO	NO	NO	NO
1544	apl4_44911476.trimmed.fasta	4	44911476	NO	YES	ENV												OUTLIER
1545	apl4_45295096.trimmed.fasta	4	45295096	YES	YES	BOTH	NO	NO	NO	NO	NO	NO	NO	NO	NO					OUTLIER
1546	apl4_45643629.trimmed.fasta	4	45643629	NO	YES	ENV												OUTLIER
1547	apl4_45687902.trimmed.fasta	4	45687902	NO	YES	ENV												OUTLIER
1548	apl4_45745928.trimmed.fasta	4	45745928	NO	NO	NEITHER
1549	apl4_45868784.trimmed.fasta	4	45868784	YES	YES	BOTH	NO	NO	NO	NO	NO	NO	NO	NO	NO					OUTLIER
1550	apl4_46313338.trimmed.fasta	4	46313338	YES	NO	PHIST	NO	NO	NO	NO	OUTLIER	NO	NO	NO	NO
1551	apl4_46909534.trimmed.fasta	4	46909534	NO	NO	NEITHER
1552	apl4_46937662.trimmed.fasta	4	46937662	YES	YES	BOTH	NO	NO	NO	NO	NO	NO	NO	NO	NO		OUTLIER	OUTLIER
1553	apl4_47064438.trimmed.fasta	4	47064438	YES	YES	BOTH	NO	NO	OUTLIER	NO	NO	NO	NO	NO	NO				OUTLIER
1554	apl4_47544674.trimmed.fasta	4	47544674	NO	NO	NEITHER
1555	apl4_47651414.trimmed.fasta	4	47651414	NO	NO	NEITHER
1556	apl4_47726761.trimmed.fasta	4	47726761	NO	NO	NEITHER
1557	apl4_48260416.trimmed.fasta	4	48260416	NO	NO	NEITHER
1558	apl4_48336328.trimmed.fasta	4	48336328	NO	YES	ENV														OUTLIER
1559	apl4_48701061.trimmed.fasta	4	48701061	NO	YES	ENV											OUTLIER	OUTLIER
1560	apl4_48874317.trimmed.fasta	4	48874317	NO	NO	NEITHER
1561	apl4_48905902.trimmed.fasta	4	48905902	NO	NO	NEITHER
1562	apl4_49089063.trimmed.fasta	4	49089063	YES	YES	BOTH	NO	NO	NO	NO	NO	NO	NO	NO	NO					OUTLIER
1563	apl4_49783882.trimmed.fasta	4	49783882	YES	YES	BOTH	NO	NO	NO	NO	OUTLIER	NO	NO	NO	NO		OUTLIER			OUTLIER
1564	apl4_50492808.trimmed.fasta	4	50492808	NO	NO	NEITHER
1565	apl4_50622648.trimmed.fasta	4	50622648	NO	NO	NEITHER
1566	apl4_51256159.trimmed.fasta	4	51256159	NO	YES	ENV													OUTLIER
1567	apl4_51256166.trimmed.fasta	4	51256166	NO	NO	NEITHER
1568	apl4_51328091.trimmed.fasta	4	51328091	YES	YES	BOTH	NO	NO	NO	NO	NO	NO	NO	NO	NO			OUTLIER	OUTLIER
1569	apl4_51726659.trimmed.fasta	4	51726659	NO	NO	NEITHER
1570	apl4_52261872.trimmed.fasta	4	52261872	YES	YES	BOTH	NO	NO	NO	NO	NO	NO	NO	NO	NO				OUTLIER
1571	apl4_53267174.trimmed.fasta	4	53267174	NO	NO	NEITHER
1572	apl4_53363856.trimmed.fasta	4	53363856	NO	YES	ENV											OUTLIER	OUTLIER	OUTLIER	OUTLIER
1573	apl4_54297563.trimmed.fasta	4	54297563	NO	NO	NEITHER
1574	apl4_55511933.trimmed.fasta	4	55511933	NO	YES	ENV												OUTLIER
1575	apl4_55782931.trimmed.fasta	4	55782931	NO	NO	NEITHER
1576	apl4_56046818.trimmed.fasta	4	56046818	YES	YES	BOTH	NO	NO	NO	NO	NO	NO	NO	NO	NO			OUTLIER
1577	apl4_57138909.trimmed.fasta	4	57138909	NO	YES	ENV												OUTLIER
1578	apl4_58392812.trimmed.fasta	4	58392812	NO	YES	ENV												OUTLIER
1579	apl4_59082891.trimmed.fasta	4	59082891	NO	NO	NEITHER
1580	apl4_59751359.trimmed.fasta	4	59751359	NO	NO	NEITHER
1581	apl4_60071767.trimmed.fasta	4	60071767	NO	NO	NEITHER
1582	apl4_60172561.trimmed.fasta	4	60172561	NO	YES	ENV												OUTLIER
1583	apl4_60262508.trimmed.fasta	4	60262508	NO	NO	NEITHER
1584	apl4_60437064.trimmed.fasta	4	60437064	NO	NO	NEITHER
1585	apl4_60909045.trimmed.fasta	4	60909045	NO	YES	ENV											OUTLIER
1586	apl4_61262356.trimmed.fasta	4	61262356	YES	NO	PHIST	NO	NO	NO	NO	OUTLIER	NO	NO	NO	NO
1587	apl4_62122319.trimmed.fasta	4	62122319	NO	NO	NEITHER
1588	apl4_62410901.trimmed.fasta	4	62410901	NO	NO	NEITHER
1589	apl4_62615009.trimmed.fasta	4	62615009	NO	NO	NEITHER
1590	apl4_62623781.trimmed.fasta	4	62623781	NO	NO	NEITHER
1591	apl4_62967207.trimmed.fasta	4	62967207	NO	NO	NEITHER
1592	apl4_63251916.trimmed.fasta	4	63251916	NO	NO	NEITHER
1593	apl4_63268091.trimmed.fasta	4	63268091	YES	NO	PHIST	NO	NO	NO	NO	NO	NO	NO	NO	NO
1594	apl4_63438310.trimmed.fasta	4	63438310	YES	NO	PHIST	NO	NO	NO	NO	NO	NO	NO	NO	NO
1595	apl4_64111506.trimmed.fasta	4	64111506	YES	NO	PHIST	NO	NO	NO	NO	NO	NO	NO	NO	NO
1596	apl4_64330989.trimmed.fasta	4	64330989	YES	YES	BOTH	NO	NO	NO	NO	OUTLIER	NO	NO	NO	NO					OUTLIER
1597	apl4_64583042.trimmed.fasta	4	64583042	NO	NO	NEITHER
1598	apl4_64695295.trimmed.fasta	4	64695295	YES	YES	BOTH	NO	NO	NO	NO	NO	NO	NO	NO	NO		OUTLIER		OUTLIER
1599	apl4_64729583.trimmed.fasta	4	64729583	NO	NO	NEITHER
1600	apl4_64998920.trimmed.fasta	4	64998920	YES	NO	PHIST	NO	NO	NO	NO	OUTLIER	NO	NO	NO	NO
1601	apl4_66117559.trimmed.fasta	4	66117559	NO	NO	NEITHER
1602	apl4_66370713.trimmed.fasta	4	66370713	NO	NO	NEITHER
1603	apl4_66851788.trimmed.fasta	4	66851788	YES	NO	PHIST	NO	NO	NO	NO	NO	NO	NO	NO	NO
1604	apl4_66859074.trimmed.fasta	4	66859074	NO	NO	NEITHER
1605	apl4_66869066.trimmed.fasta	4	66869066	NO	YES	ENV												OUTLIER		OUTLIER
1606	apl4_67618261.trimmed.fasta	4	67618261	YES	NO	PHIST	NO	NO	NO	NO	NO	NO	NO	NO	NO
1607	apl4_67950735.trimmed.fasta	4	67950735	YES	NO	PHIST	NO	NO	NO	NO	NO	NO	NO	NO	NO
1608	apl4_68207573.trimmed.fasta	4	68207573	NO	NO	NEITHER
1609	apl4_68722606.trimmed.fasta	4	68722606	NO	YES	ENV												OUTLIER	OUTLIER
1610	apl4_68893038.trimmed.fasta	4	68893038	NO	YES	ENV												OUTLIER
1611	apl4_68893045.trimmed.fasta	4	68893045	YES	NO	PHIST	NO	NO	NO	OUTLIER	NO	NO	NO	NO	NO
1612	apl4_68935496.trimmed.fasta	4	68935496	YES	NO	PHIST	NO	NO	NO	NO	NO	NO	NO	NO	NO
1613	apl4_69151253.trimmed.fasta	4	69151253	YES	NO	PHIST	NO	NO	NO	NO	NO	NO	NO	NO	NO
1614	apl4_69261253.trimmed.fasta	4	69261253	NO	YES	ENV													OUTLIER
1615	apl4_69405211.trimmed.fasta	4	69405211	YES	YES	BOTH	NO	NO	NO	NO	NO	NO	NO	NO	NO			OUTLIER
1616	apl4_69424379.trimmed.fasta	4	69424379	YES	YES	BOTH	NO	NO	NO	NO	NO	NO	NO	NO	NO				OUTLIER	OUTLIER
1617	apl4_69435520.trimmed.fasta	4	69435520	YES	NO	PHIST	NO	NO	NO	NO	NO	NO	NO	NO	NO
1618	apl4_69526259.trimmed.fasta	4	69526259	YES	YES	BOTH	NO	NO	NO	NO	NO	NO	NO	NO	NO					OUTLIER
1619	apl4_69526790.trimmed.fasta	4	69526790	YES	NO	PHIST	NO	NO	NO	NO	NO	NO	NO	NO	NO
1620	apl4_69526797.trimmed.fasta	4	69526797	YES	YES	BOTH	NO	NO	NO	NO	NO	NO	NO	NO	NO				OUTLIER	OUTLIER
1621	apl4_69676728.trimmed.fasta	4	69676728	YES	NO	PHIST	NO	NO	OUTLIER	NO	NO	NO	NO	NO	NO
1622	apl4_69956285.trimmed.fasta	4	69956285	NO	NO	NEITHER
1623	apl4_70578638.trimmed.fasta	4	70578638	NO	NO	NEITHER
1624	apl4_71596539.trimmed.fasta	4	71596539	NO	YES	ENV														OUTLIER
1625	apl4_72109533.trimmed.fasta	4	72109533	NO	NO	NEITHER
1626	apl4_72690476.trimmed.fasta	4	72690476	NO	YES	ENV												OUTLIER	OUTLIER
1627	apl4_72691930.trimmed.fasta	4	72691930	NO	NO	NEITHER
1628	apl4_72750525.trimmed.fasta	4	72750525	YES	YES	BOTH	NO	NO	NO	NO	NO	NO	NO	NO	NO				OUTLIER
1629	apl4_72877358.trimmed.fasta	4	72877358	YES	YES	BOTH	NO	NO	NO	NO	NO	NO	NO	NO	NO		OUTLIER	OUTLIER		OUTLIER
1630	apl4_73095502.trimmed.fasta	4	73095502	NO	YES	ENV											OUTLIER	OUTLIER
1631	apl4_73631690.trimmed.fasta	4	73631690	YES	NO	PHIST	NO	NO	NO	NO	NO	NO	NO	NO	NO
1632	apl4_73818938.trimmed.fasta	4	73818938	YES	YES	BOTH	NO	NO	NO	NO	NO	NO	NO	NO	NO				OUTLIER
1633	apl4_74488990.trimmed.fasta	4	74488990	YES	NO	PHIST	NO	NO	NO	NO	NO	NO	NO	NO	NO
22	apl5_365844.trimmed.fasta	5	365844	NO	NO	NEITHER
23	apl5_846220.trimmed.fasta	5	846220	NO	NO	NEITHER
199	apl5_1581909.trimmed.fasta	5	1581909	NO	YES	ENV														OUTLIER
200	apl5_1734732.trimmed.fasta	5	1734732	YES	NO	PHIST	NO	NO	NO	NO	NO	NO	NO	NO	NO
201	apl5_2883568.trimmed.fasta	5	2883568	NO	NO	NEITHER
202	apl5_2954650.trimmed.fasta	5	2954650	YES	NO	PHIST	NO	NO	NO	NO	NO	NO	NO	NO	NO
203	apl5_3786985.trimmed.fasta	5	3786985	YES	NO	PHIST	NO	NO	NO	NO	NO	NO	NO	NO	NO
204	apl5_4279514.trimmed.fasta	5	4279514	YES	YES	BOTH	NO	NO	NO	NO	NO	NO	NO	NO	NO					OUTLIER
205	apl5_4409685.trimmed.fasta	5	4409685	YES	NO	PHIST	NO	NO	NO	NO	NO	NO	NO	NO	NO
206	apl5_4424572.trimmed.fasta	5	4424572	NO	YES	ENV											OUTLIER
207	apl5_4655172.trimmed.fasta	5	4655172	NO	YES	ENV														OUTLIER
208	apl5_4999756.trimmed.fasta	5	4999756	NO	YES	ENV												OUTLIER
209	apl5_5221409.trimmed.fasta	5	5221409	YES	YES	BOTH	NO	NO	NO	NO	NO	NO	NO	NO	NO				OUTLIER
210	apl5_5261926.trimmed.fasta	5	5261926	NO	NO	NEITHER
211	apl5_5368736.trimmed.fasta	5	5368736	NO	NO	NEITHER
212	apl5_5406038.trimmed.fasta	5	5406038	YES	YES	BOTH	NO	NO	NO	NO	NO	NO	NO	NO	NO					OUTLIER
213	apl5_5500925.trimmed.fasta	5	5500925	NO	NO	NEITHER
214	apl5_5856183.trimmed.fasta	5	5856183	YES	YES	BOTH	NO	NO	OUTLIER	NO	NO	NO	NO	NO	NO		OUTLIER		OUTLIER	OUTLIER
215	apl5_5873039.trimmed.fasta	5	5873039	NO	YES	ENV												OUTLIER	OUTLIER
216	apl5_5894696.trimmed.fasta	5	5894696	NO	YES	ENV													OUTLIER
217	apl5_6872095.trimmed.fasta	5	6872095	YES	YES	BOTH	NO	NO	NO	NO	NO	NO	NO	NO	NO		OUTLIER
218	apl5_7168897.trimmed.fasta	5	7168897	NO	NO	NEITHER
219	apl5_8466236.trimmed.fasta	5	8466236	YES	NO	PHIST	NO	NO	NO	NO	NO	NO	NO	NO	NO
220	apl5_8679878.trimmed.fasta	5	8679878	NO	YES	ENV													OUTLIER
221	apl5_8891925.trimmed.fasta	5	8891925	NO	NO	NEITHER
1634	apl5_10306658.trimmed.fasta	5	10306658	NO	NO	NEITHER
1635	apl5_10870407.trimmed.fasta	5	10870407	YES	NO	PHIST	NO	NO	NO	NO	NO	NO	NO	NO	NO
1636	apl5_11174891.trimmed.fasta	5	11174891	NO	NO	NEITHER
1637	apl5_11188032.trimmed.fasta	5	11188032	NO	NO	NEITHER
1638	apl5_11209733.trimmed.fasta	5	11209733	NO	NO	NEITHER
1639	apl5_11530576.trimmed.fasta	5	11530576	NO	NO	NEITHER
1640	apl5_11869331.trimmed.fasta	5	11869331	NO	NO	NEITHER
1641	apl5_12255491.trimmed.fasta	5	12255491	YES	YES	BOTH	NO	NO	NO	NO	NO	NO	NO	NO	NO			OUTLIER	OUTLIER	OUTLIER
1642	apl5_12259102.trimmed.fasta	5	12259102	YES	YES	BOTH	NO	NO	NO	NO	NO	NO	NO	NO	NO		OUTLIER
1643	apl5_12405580.trimmed.fasta	5	12405580	NO	NO	NEITHER
1644	apl5_12810795.trimmed.fasta	5	12810795	NO	NO	NEITHER
1645	apl5_13141104.trimmed.fasta	5	13141104	NO	YES	ENV											OUTLIER
1646	apl5_14881039.trimmed.fasta	5	14881039	YES	NO	PHIST	NO	NO	NO	NO	NO	NO	NO	NO	NO
1647	apl5_15235280.trimmed.fasta	5	15235280	NO	NO	NEITHER
1648	apl5_15289560.trimmed.fasta	5	15289560	YES	NO	PHIST	NO	NO	NO	NO	NO	NO	NO	NO	NO
1649	apl5_15315702.trimmed.fasta	5	15315702	NO	YES	ENV											OUTLIER	OUTLIER
1650	apl5_15809519.trimmed.fasta	5	15809519	NO	NO	NEITHER
1651	apl5_16661714.trimmed.fasta	5	16661714	YES	NO	PHIST	NO	NO	OUTLIER	NO	NO	NO	NO	NO	NO
1652	apl5_16744784.trimmed.fasta	5	16744784	NO	YES	ENV												OUTLIER
1653	apl5_17234034.trimmed.fasta	5	17234034	NO	NO	NEITHER
1654	apl5_17474876.trimmed.fasta	5	17474876	NO	NO	NEITHER
1655	apl5_17689005.trimmed.fasta	5	17689005	NO	NO	NEITHER
1656	apl5_18180974.trimmed.fasta	5	18180974	NO	NO	NEITHER
1657	apl5_18371107.trimmed.fasta	5	18371107	YES	YES	BOTH	NO	NO	NO	NO	NO	NO	NO	NO	NO		OUTLIER		OUTLIER	OUTLIER
1658	apl5_18459628.trimmed.fasta	5	18459628	YES	YES	BOTH	NO	NO	NO	NO	NO	NO	NO	NO	NO		OUTLIER			OUTLIER
1659	apl5_18815491.trimmed.fasta	5	18815491	YES	YES	BOTH	NO	NO	NO	NO	NO	NO	NO	NO	NO		OUTLIER			OUTLIER
1660	apl5_19907507.trimmed.fasta	5	19907507	NO	NO	NEITHER
1661	apl5_20560575.trimmed.fasta	5	20560575	YES	NO	PHIST	NO	NO	NO	NO	OUTLIER	NO	NO	NO	NO
1662	apl5_20774676.trimmed.fasta	5	20774676	NO	NO	NEITHER
1663	apl5_21665227.trimmed.fasta	5	21665227	NO	NO	NEITHER
1664	apl5_21917005.trimmed.fasta	5	21917005	NO	NO	NEITHER
1665	apl5_23107722.trimmed.fasta	5	23107722	NO	YES	ENV														OUTLIER
1666	apl5_23730785.trimmed.fasta	5	23730785	NO	YES	ENV													OUTLIER
1667	apl5_23750463.trimmed.fasta	5	23750463	YES	YES	BOTH	NO	NO	NO	NO	NO	NO	NO	NO	NO				OUTLIER
1668	apl5_23838728.trimmed.fasta	5	23838728	NO	NO	NEITHER
1669	apl5_24309358.trimmed.fasta	5	24309358	NO	NO	NEITHER
1670	apl5_24309365.trimmed.fasta	5	24309365	NO	NO	NEITHER
1671	apl5_24338503.trimmed.fasta	5	24338503	NO	NO	NEITHER
1672	apl5_24581004.trimmed.fasta	5	24581004	NO	NO	NEITHER
1673	apl5_25240085.trimmed.fasta	5	25240085	NO	YES	ENV												OUTLIER
1674	apl5_26467344.trimmed.fasta	5	26467344	NO	YES	ENV											OUTLIER
1675	apl5_26597963.trimmed.fasta	5	26597963	YES	NO	PHIST	NO	NO	NO	NO	NO	NO	NO	NO	NO
1676	apl5_26809264.trimmed.fasta	5	26809264	NO	NO	NEITHER
1677	apl5_27277689.trimmed.fasta	5	27277689	YES	NO	PHIST	NO	NO	NO	NO	NO	NO	NO	NO	NO
1678	apl5_27281756.trimmed.fasta	5	27281756	NO	NO	NEITHER
1679	apl5_27316651.trimmed.fasta	5	27316651	NO	NO	NEITHER
1680	apl5_27316658.trimmed.fasta	5	27316658	YES	YES	BOTH	NO	NO	NO	NO	NO	NO	NO	NO	NO		OUTLIER		OUTLIER
1681	apl5_27626534.trimmed.fasta	5	27626534	YES	NO	PHIST	NO	NO	NO	NO	NO	NO	NO	NO	NO
1682	apl5_27640840.trimmed.fasta	5	27640840	YES	NO	PHIST	NO	NO	NO	NO	NO	NO	NO	NO	NO
1683	apl5_28147522.trimmed.fasta	5	28147522	YES	NO	PHIST	NO	NO	NO	NO	NO	NO	NO	NO	NO
1684	apl5_28191635.trimmed.fasta	5	28191635	NO	NO	NEITHER
1685	apl5_28739896.trimmed.fasta	5	28739896	NO	NO	NEITHER
1686	apl5_28828482.trimmed.fasta	5	28828482	NO	YES	ENV											OUTLIER
1687	apl5_28864056.trimmed.fasta	5	28864056	NO	NO	NEITHER
1688	apl5_28896815.trimmed.fasta	5	28896815	NO	YES	ENV											OUTLIER		OUTLIER	OUTLIER
1689	apl5_29104087.trimmed.fasta	5	29104087	NO	YES	ENV												OUTLIER
1690	apl5_29104094.trimmed.fasta	5	29104094	NO	YES	ENV												OUTLIER
1691	apl5_29539011.trimmed.fasta	5	29539011	NO	NO	NEITHER
1692	apl5_30025312.trimmed.fasta	5	30025312	NO	YES	ENV												OUTLIER
1693	apl5_30051959.trimmed.fasta	5	30051959	NO	YES	ENV														OUTLIER
1694	apl5_30105011.trimmed.fasta	5	30105011	NO	NO	NEITHER
1695	apl5_30539711.trimmed.fasta	5	30539711	NO	NO	NEITHER
1696	apl5_30904425.trimmed.fasta	5	30904425	NO	YES	ENV											OUTLIER	OUTLIER	OUTLIER
1697	apl5_31253721.trimmed.fasta	5	31253721	NO	NO	NEITHER
1698	apl5_31372958.trimmed.fasta	5	31372958	YES	NO	PHIST	NO	NO	NO	NO	NO	NO	NO	NO	NO
1699	apl5_31487153.trimmed.fasta	5	31487153	NO	NO	NEITHER
1700	apl5_31652593.trimmed.fasta	5	31652593	NO	NO	NEITHER
1701	apl5_32283651.trimmed.fasta	5	32283651	NO	YES	ENV											OUTLIER		OUTLIER
1702	apl5_32651502.trimmed.fasta	5	32651502	YES	YES	BOTH	NO	NO	NO	NO	NO	NO	NO	NO	NO			OUTLIER	OUTLIER
1703	apl5_32808291.trimmed.fasta	5	32808291	YES	YES	BOTH	NO	NO	NO	NO	NO	NO	NO	NO	NO		OUTLIER		OUTLIER
1704	apl5_32864861.trimmed.fasta	5	32864861	YES	NO	PHIST	NO	NO	OUTLIER	NO	NO	NO	NO	NO	NO
1705	apl5_32890390.trimmed.fasta	5	32890390	NO	NO	NEITHER
1706	apl5_33047636.trimmed.fasta	5	33047636	NO	NO	NEITHER
1707	apl5_33047643.trimmed.fasta	5	33047643	NO	YES	ENV											OUTLIER	OUTLIER
1708	apl5_34026299.trimmed.fasta	5	34026299	NO	NO	NEITHER
1709	apl5_34455187.trimmed.fasta	5	34455187	NO	NO	NEITHER
1710	apl5_34469648.trimmed.fasta	5	34469648	NO	NO	NEITHER
1711	apl5_34478536.trimmed.fasta	5	34478536	YES	YES	BOTH	NO	NO	NO	NO	NO	NO	NO	NO	NO					OUTLIER
1712	apl5_34618221.trimmed.fasta	5	34618221	YES	YES	BOTH	NO	NO	NO	NO	OUTLIER	NO	NO	NO	NO			OUTLIER
1713	apl5_34637598.trimmed.fasta	5	34637598	NO	NO	NEITHER
1714	apl5_34778472.trimmed.fasta	5	34778472	YES	NO	PHIST	NO	NO	NO	NO	OUTLIER	NO	NO	NO	NO
1715	apl5_34813451.trimmed.fasta	5	34813451	NO	YES	ENV												OUTLIER		OUTLIER
1716	apl5_34881507.trimmed.fasta	5	34881507	YES	NO	PHIST	NO	NO	NO	NO	NO	NO	NO	NO	NO
1717	apl5_35288833.trimmed.fasta	5	35288833	NO	NO	NEITHER
1718	apl5_35509531.trimmed.fasta	5	35509531	YES	YES	BOTH	NO	NO	NO	NO	NO	NO	NO	NO	NO			OUTLIER
1719	apl5_35526263.trimmed.fasta	5	35526263	NO	NO	NEITHER
1720	apl5_35667587.trimmed.fasta	5	35667587	YES	YES	BOTH	NO	NO	NO	NO	NO	NO	NO	NO	NO		OUTLIER			OUTLIER
1721	apl5_35996544.trimmed.fasta	5	35996544	YES	YES	BOTH	NO	NO	NO	NO	NO	NO	NO	NO	NO		OUTLIER
1722	apl5_36129179.trimmed.fasta	5	36129179	NO	YES	ENV											OUTLIER	OUTLIER		OUTLIER
1723	apl5_36471581.trimmed.fasta	5	36471581	YES	YES	BOTH	NO	NO	NO	NO	NO	NO	NO	NO	NO			OUTLIER
1724	apl5_36485889.trimmed.fasta	5	36485889	NO	NO	NEITHER
1725	apl5_36505536.trimmed.fasta	5	36505536	YES	NO	PHIST	NO	NO	NO	NO	NO	NO	NO	NO	NO
1726	apl5_36831402.trimmed.fasta	5	36831402	NO	NO	NEITHER
1727	apl5_36943001.trimmed.fasta	5	36943001	YES	YES	BOTH	NO	NO	NO	NO	NO	NO	NO	NO	NO		OUTLIER	OUTLIER	OUTLIER
1728	apl5_37212515.trimmed.fasta	5	37212515	NO	NO	NEITHER
1729	apl5_38143027.trimmed.fasta	5	38143027	NO	NO	NEITHER
1730	apl5_38144275.trimmed.fasta	5	38144275	NO	NO	NEITHER
1731	apl5_38177418.trimmed.fasta	5	38177418	NO	YES	ENV											OUTLIER		OUTLIER
1732	apl5_38337880.trimmed.fasta	5	38337880	NO	NO	NEITHER
1733	apl5_38539116.trimmed.fasta	5	38539116	NO	YES	ENV											OUTLIER		OUTLIER	OUTLIER
1734	apl5_39040897.trimmed.fasta	5	39040897	YES	YES	BOTH	NO	NO	NO	NO	NO	NO	NO	NO	NO			OUTLIER
1735	apl5_39679763.trimmed.fasta	5	39679763	YES	YES	BOTH	NO	NO	NO	NO	NO	NO	NO	NO	NO					OUTLIER
1736	apl5_39751479.trimmed.fasta	5	39751479	YES	YES	BOTH	NO	NO	NO	NO	NO	NO	NO	NO	NO		OUTLIER		OUTLIER
1737	apl5_40160238.trimmed.fasta	5	40160238	YES	NO	PHIST	NO	NO	NO	OUTLIER	NO	NO	NO	NO	NO
1738	apl5_40438958.trimmed.fasta	5	40438958	YES	YES	BOTH	NO	NO	NO	NO	NO	NO	NO	NO	NO				OUTLIER	OUTLIER
1739	apl5_40931940.trimmed.fasta	5	40931940	NO	NO	NEITHER
1740	apl5_41812399.trimmed.fasta	5	41812399	NO	NO	NEITHER
1741	apl5_42951620.trimmed.fasta	5	42951620	NO	NO	NEITHER
1742	apl5_42951627.trimmed.fasta	5	42951627	NO	NO	NEITHER
1743	apl5_43279285.trimmed.fasta	5	43279285	YES	NO	PHIST	NO	NO	NO	NO	NO	NO	NO	NO	NO
1744	apl5_43877197.trimmed.fasta	5	43877197	NO	NO	NEITHER
1745	apl5_46171431.trimmed.fasta	5	46171431	NO	YES	ENV													OUTLIER	OUTLIER
1746	apl5_46188244.trimmed.fasta	5	46188244	NO	NO	NEITHER
1747	apl5_46188251.trimmed.fasta	5	46188251	NO	YES	ENV												OUTLIER
1748	apl5_46327946.trimmed.fasta	5	46327946	YES	YES	BOTH	NO	NO	NO	NO	OUTLIER	NO	NO	NO	NO		OUTLIER		OUTLIER
1749	apl5_47281633.trimmed.fasta	5	47281633	YES	NO	PHIST	NO	NO	NO	NO	NO	NO	NO	NO	NO
1750	apl5_47281640.trimmed.fasta	5	47281640	YES	NO	PHIST	NO	NO	NO	NO	OUTLIER	NO	NO	NO	NO
1751	apl5_47382460.trimmed.fasta	5	47382460	NO	NO	NEITHER
1752	apl5_47541506.trimmed.fasta	5	47541506	YES	YES	BOTH	NO	NO	NO	NO	NO	NO	NO	NO	NO			OUTLIER	OUTLIER
1753	apl5_48394362.trimmed.fasta	5	48394362	NO	NO	NEITHER
1754	apl5_49596332.trimmed.fasta	5	49596332	NO	NO	NEITHER
1755	apl5_50095384.trimmed.fasta	5	50095384	NO	NO	NEITHER
1756	apl5_50602568.trimmed.fasta	5	50602568	NO	NO	NEITHER
1757	apl5_50786903.trimmed.fasta	5	50786903	YES	YES	BOTH	NO	NO	NO	NO	NO	NO	NO	NO	NO			OUTLIER	OUTLIER
1758	apl5_50999669.trimmed.fasta	5	50999669	YES	NO	PHIST	NO	NO	NO	NO	NO	NO	NO	NO	NO
1759	apl5_51148424.trimmed.fasta	5	51148424	YES	NO	PHIST	NO	NO	NO	NO	NO	NO	NO	NO	NO
1760	apl5_51188022.trimmed.fasta	5	51188022	YES	YES	BOTH	NO	NO	NO	NO	NO	NO	NO	NO	NO		OUTLIER	OUTLIER	OUTLIER
1761	apl5_51341508.trimmed.fasta	5	51341508	YES	NO	PHIST	NO	NO	NO	NO	NO	NO	NO	NO	NO
1762	apl5_51668860.trimmed.fasta	5	51668860	NO	NO	NEITHER
1763	apl5_51819185.trimmed.fasta	5	51819185	NO	NO	NEITHER
1764	apl5_52495893.trimmed.fasta	5	52495893	NO	YES	ENV												OUTLIER		OUTLIER
1765	apl5_52701439.trimmed.fasta	5	52701439	YES	YES	BOTH	NO	NO	NO	NO	NO	NO	NO	NO	NO					OUTLIER
1766	apl5_52954312.trimmed.fasta	5	52954312	NO	NO	NEITHER
1767	apl5_53085645.trimmed.fasta	5	53085645	NO	YES	ENV												OUTLIER		OUTLIER
1768	apl5_53358335.trimmed.fasta	5	53358335	NO	NO	NEITHER
1769	apl5_53931131.trimmed.fasta	5	53931131	YES	YES	BOTH	NO	NO	NO	NO	NO	NO	NO	NO	NO		OUTLIER
1770	apl5_53947611.trimmed.fasta	5	53947611	NO	NO	NEITHER
1771	apl5_54580670.trimmed.fasta	5	54580670	NO	NO	NEITHER
1772	apl5_54874103.trimmed.fasta	5	54874103	YES	YES	BOTH	NO	NO	NO	NO	NO	NO	NO	NO	NO		OUTLIER			OUTLIER
1773	apl5_54888040.trimmed.fasta	5	54888040	NO	NO	NEITHER
1774	apl5_55097661.trimmed.fasta	5	55097661	YES	YES	BOTH	NO	NO	NO	NO	NO	NO	NO	NO	NO		OUTLIER			OUTLIER
1775	apl5_55144888.trimmed.fasta	5	55144888	NO	YES	ENV											OUTLIER
1776	apl5_55205266.trimmed.fasta	5	55205266	YES	YES	BOTH	NO	NO	NO	NO	NO	NO	NO	NO	NO		OUTLIER	OUTLIER
1777	apl5_55346980.trimmed.fasta	5	55346980	NO	NO	NEITHER
1778	apl5_55505904.trimmed.fasta	5	55505904	NO	NO	NEITHER
1779	apl5_56125139.trimmed.fasta	5	56125139	YES	YES	BOTH	NO	NO	NO	NO	NO	NO	NO	NO	NO					OUTLIER
1780	apl5_56222895.trimmed.fasta	5	56222895	YES	NO	PHIST	NO	NO	NO	NO	NO	NO	NO	NO	NO
1781	apl5_56383334.trimmed.fasta	5	56383334	NO	YES	ENV											OUTLIER
1782	apl5_56701905.trimmed.fasta	5	56701905	YES	NO	PHIST	NO	NO	NO	NO	NO	NO	NO	NO	NO
1783	apl5_56758744.trimmed.fasta	5	56758744	NO	NO	NEITHER
1784	apl5_56828511.trimmed.fasta	5	56828511	NO	YES	ENV											OUTLIER	OUTLIER		OUTLIER
1785	apl5_56839931.trimmed.fasta	5	56839931	YES	NO	PHIST	NO	NO	NO	NO	NO	NO	NO	NO	NO
1786	apl5_56964772.trimmed.fasta	5	56964772	YES	YES	BOTH	NO	NO	NO	NO	NO	NO	NO	NO	NO		OUTLIER	OUTLIER		OUTLIER
1787	apl5_57436618.trimmed.fasta	5	57436618	NO	YES	ENV														OUTLIER
1788	apl5_58075770.trimmed.fasta	5	58075770	NO	NO	NEITHER
1789	apl5_58223162.trimmed.fasta	5	58223162	YES	YES	BOTH	NO	NO	NO	NO	OUTLIER	NO	NO	NO	NO		OUTLIER
1790	apl5_59141726.trimmed.fasta	5	59141726	YES	YES	BOTH	NO	NO	NO	NO	OUTLIER	NO	NO	NO	NO			OUTLIER
1791	apl5_59412463.trimmed.fasta	5	59412463	YES	YES	BOTH	NO	NO	NO	NO	OUTLIER	NO	NO	NO	NO				OUTLIER	OUTLIER
1792	apl5_59590648.trimmed.fasta	5	59590648	YES	YES	BOTH	NO	NO	NO	NO	NO	NO	NO	NO	NO		OUTLIER	OUTLIER	OUTLIER	OUTLIER
1793	apl5_59660221.trimmed.fasta	5	59660221	YES	YES	BOTH	NO	NO	NO	NO	NO	NO	NO	NO	NO			OUTLIER		OUTLIER
1794	apl5_59895787.trimmed.fasta	5	59895787	YES	YES	BOTH	NO	NO	NO	NO	NO	NO	NO	NO	NO		OUTLIER	OUTLIER		OUTLIER
1795	apl5_59942852.trimmed.fasta	5	59942852	NO	YES	ENV											OUTLIER			OUTLIER
1796	apl5_60171292.trimmed.fasta	5	60171292	NO	NO	NEITHER
1797	apl5_60488076.trimmed.fasta	5	60488076	NO	YES	ENV											OUTLIER	OUTLIER
1798	apl5_60745722.trimmed.fasta	5	60745722	NO	YES	ENV												OUTLIER
1799	apl5_61006749.trimmed.fasta	5	61006749	NO	NO	NEITHER
1800	apl5_61268555.trimmed.fasta	5	61268555	NO	YES	ENV												OUTLIER
1801	apl5_61562735.trimmed.fasta	5	61562735	YES	NO	PHIST	NO	NO	NO	NO	OUTLIER	NO	NO	NO	NO
1802	apl5_62439515.trimmed.fasta	5	62439515	NO	YES	ENV												OUTLIER
1803	apl5_62472850.trimmed.fasta	5	62472850	YES	NO	PHIST	NO	NO	NO	NO	NO	NO	NO	NO	NO
1804	apl5_62603760.trimmed.fasta	5	62603760	YES	NO	PHIST	NO	NO	NO	NO	NO	NO	NO	NO	NO
1805	apl5_63027425.trimmed.fasta	5	63027425	YES	NO	PHIST	NO	NO	NO	NO	NO	NO	NO	NO	NO
1806	apl5_63116937.trimmed.fasta	5	63116937	NO	YES	ENV													OUTLIER
1807	apl5_63381064.trimmed.fasta	5	63381064	NO	NO	NEITHER
24	apl6_466906.trimmed.fasta	6	466906	NO	NO	NEITHER
25	apl6_562430.trimmed.fasta	6	562430	NO	NO	NEITHER
26	apl6_586309.trimmed.fasta	6	586309	YES	YES	BOTH	NO	NO	OUTLIER	NO	NO	NO	NO	NO	NO		OUTLIER			OUTLIER
222	apl6_1020003.trimmed.fasta	6	1020003	NO	NO	NEITHER
223	apl6_1730183.trimmed.fasta	6	1730183	NO	YES	ENV												OUTLIER
224	apl6_2705648.trimmed.fasta	6	2705648	NO	NO	NEITHER
225	apl6_2848715.trimmed.fasta	6	2848715	YES	YES	BOTH	NO	NO	NO	NO	NO	NO	NO	NO	NO					OUTLIER
226	apl6_3538886.trimmed.fasta	6	3538886	NO	YES	ENV													OUTLIER	OUTLIER
227	apl6_4289113.trimmed.fasta	6	4289113	NO	NO	NEITHER
228	apl6_4390581.trimmed.fasta	6	4390581	NO	NO	NEITHER
229	apl6_4664109.trimmed.fasta	6	4664109	NO	NO	NEITHER
230	apl6_4689849.trimmed.fasta	6	4689849	YES	NO	PHIST	NO	NO	NO	NO	OUTLIER	NO	NO	NO	NO
231	apl6_5006315.trimmed.fasta	6	5006315	YES	YES	BOTH	NO	NO	NO	NO	OUTLIER	NO	NO	NO	NO					OUTLIER
232	apl6_5309101.trimmed.fasta	6	5309101	NO	YES	ENV													OUTLIER
233	apl6_5339849.trimmed.fasta	6	5339849	NO	YES	ENV											OUTLIER		OUTLIER
234	apl6_5458618.trimmed.fasta	6	5458618	NO	NO	NEITHER
235	apl6_5862316.trimmed.fasta	6	5862316	NO	NO	NEITHER
236	apl6_6016875.trimmed.fasta	6	6016875	NO	NO	NEITHER
237	apl6_6082075.trimmed.fasta	6	6082075	NO	YES	ENV											OUTLIER
238	apl6_6395941.trimmed.fasta	6	6395941	NO	YES	ENV													OUTLIER
239	apl6_6693647.trimmed.fasta	6	6693647	NO	YES	ENV											OUTLIER
240	apl6_6818492.trimmed.fasta	6	6818492	NO	YES	ENV														OUTLIER
241	apl6_6870121.trimmed.fasta	6	6870121	NO	NO	NEITHER
242	apl6_7388122.trimmed.fasta	6	7388122	NO	YES	ENV												OUTLIER		OUTLIER
243	apl6_7614193.trimmed.fasta	6	7614193	YES	NO	PHIST	NO	NO	NO	NO	NO	NO	NO	NO	NO
244	apl6_7782402.trimmed.fasta	6	7782402	NO	NO	NEITHER
245	apl6_7990272.trimmed.fasta	6	7990272	NO	YES	ENV											OUTLIER
246	apl6_8089288.trimmed.fasta	6	8089288	NO	NO	NEITHER
247	apl6_8265968.trimmed.fasta	6	8265968	NO	NO	NEITHER
248	apl6_8493526.trimmed.fasta	6	8493526	NO	NO	NEITHER
249	apl6_8550203.trimmed.fasta	6	8550203	NO	NO	NEITHER
250	apl6_8702277.trimmed.fasta	6	8702277	NO	NO	NEITHER
251	apl6_9222250.trimmed.fasta	6	9222250	NO	NO	NEITHER
252	apl6_9269335.trimmed.fasta	6	9269335	NO	NO	NEITHER
253	apl6_9425325.trimmed.fasta	6	9425325	NO	NO	NEITHER
254	apl6_9505765.trimmed.fasta	6	9505765	YES	YES	BOTH	NO	NO	NO	NO	NO	NO	NO	NO	NO		OUTLIER	OUTLIER
255	apl6_9696232.trimmed.fasta	6	9696232	NO	NO	NEITHER
256	apl6_9701948.trimmed.fasta	6	9701948	YES	NO	PHIST	NO	NO	NO	NO	NO	NO	NO	NO	NO
257	apl6_9988356.trimmed.fasta	6	9988356	YES	NO	PHIST	NO	NO	NO	NO	NO	NO	NO	NO	NO
1808	apl6_10268782.trimmed.fasta	6	10268782	NO	YES	ENV											OUTLIER
1809	apl6_10297328.trimmed.fasta	6	10297328	YES	YES	BOTH	NO	NO	NO	NO	NO	NO	NO	NO	NO			OUTLIER
1810	apl6_10462313.trimmed.fasta	6	10462313	NO	NO	NEITHER
1811	apl6_12083686.trimmed.fasta	6	12083686	YES	YES	BOTH	NO	NO	NO	NO	NO	NO	NO	NO	NO			OUTLIER	OUTLIER
1812	apl6_12125111.trimmed.fasta	6	12125111	NO	YES	ENV												OUTLIER
1813	apl6_12528020.trimmed.fasta	6	12528020	NO	NO	NEITHER
1814	apl6_14394963.trimmed.fasta	6	14394963	NO	YES	ENV											OUTLIER
1815	apl6_14658213.trimmed.fasta	6	14658213	NO	NO	NEITHER
1816	apl6_15545969.trimmed.fasta	6	15545969	NO	NO	NEITHER
1817	apl6_15974362.trimmed.fasta	6	15974362	YES	YES	BOTH	NO	NO	NO	NO	NO	NO	NO	NO	NO			OUTLIER		OUTLIER
1818	apl6_16141526.trimmed.fasta	6	16141526	YES	YES	BOTH	NO	NO	NO	NO	OUTLIER	NO	NO	NO	NO			OUTLIER	OUTLIER
1819	apl6_16588527.trimmed.fasta	6	16588527	NO	NO	NEITHER
1820	apl6_16726638.trimmed.fasta	6	16726638	NO	NO	NEITHER
1821	apl6_16735775.trimmed.fasta	6	16735775	NO	NO	NEITHER
1822	apl6_16828232.trimmed.fasta	6	16828232	NO	NO	NEITHER
1823	apl6_16897503.trimmed.fasta	6	16897503	NO	NO	NEITHER
1824	apl6_17387189.trimmed.fasta	6	17387189	NO	NO	NEITHER
1825	apl6_17442649.trimmed.fasta	6	17442649	NO	NO	NEITHER
1826	apl6_17563690.trimmed.fasta	6	17563690	NO	NO	NEITHER
1827	apl6_17591683.trimmed.fasta	6	17591683	NO	YES	ENV												OUTLIER
1828	apl6_17731269.trimmed.fasta	6	17731269	NO	NO	NEITHER
1829	apl6_17811884.trimmed.fasta	6	17811884	YES	YES	BOTH	NO	NO	NO	NO	NO	NO	NO	NO	NO				OUTLIER
1830	apl6_17912427.trimmed.fasta	6	17912427	NO	YES	ENV														OUTLIER
1831	apl6_18329016.trimmed.fasta	6	18329016	NO	NO	NEITHER
1832	apl6_18391360.trimmed.fasta	6	18391360	YES	NO	PHIST	NO	NO	OUTLIER	NO	NO	NO	NO	NO	NO
1833	apl6_18513108.trimmed.fasta	6	18513108	YES	YES	BOTH	NO	NO	NO	NO	NO	NO	NO	NO	NO			OUTLIER
1834	apl6_18757384.trimmed.fasta	6	18757384	NO	YES	ENV											OUTLIER
1835	apl6_18806870.trimmed.fasta	6	18806870	NO	NO	NEITHER
1836	apl6_18905031.trimmed.fasta	6	18905031	YES	YES	BOTH	NO	NO	NO	NO	NO	NO	NO	NO	NO				OUTLIER
1837	apl6_19037105.trimmed.fasta	6	19037105	YES	YES	BOTH	NO	NO	NO	NO	NO	NO	NO	NO	NO				OUTLIER
1838	apl6_19304164.trimmed.fasta	6	19304164	NO	YES	ENV											OUTLIER
1839	apl6_19364220.trimmed.fasta	6	19364220	NO	NO	NEITHER
1840	apl6_19748082.trimmed.fasta	6	19748082	YES	YES	BOTH	NO	NO	NO	NO	NO	NO	NO	NO	NO				OUTLIER
1841	apl6_21023192.trimmed.fasta	6	21023192	NO	NO	NEITHER
1842	apl6_21375327.trimmed.fasta	6	21375327	NO	YES	ENV													OUTLIER
1843	apl6_21490572.trimmed.fasta	6	21490572	NO	NO	NEITHER
1844	apl6_21863939.trimmed.fasta	6	21863939	YES	YES	BOTH	NO	NO	NO	NO	NO	NO	NO	NO	NO			OUTLIER
1845	apl6_22101187.trimmed.fasta	6	22101187	NO	NO	NEITHER
1846	apl6_22211027.trimmed.fasta	6	22211027	YES	YES	BOTH	NO	NO	NO	NO	NO	NO	NO	NO	NO		OUTLIER	OUTLIER		OUTLIER
1847	apl6_22940358.trimmed.fasta	6	22940358	NO	NO	NEITHER
1848	apl6_23073714.trimmed.fasta	6	23073714	YES	YES	BOTH	NO	NO	NO	NO	NO	NO	NO	NO	NO					OUTLIER
1849	apl6_23883779.trimmed.fasta	6	23883779	NO	YES	ENV											OUTLIER	OUTLIER	OUTLIER
1850	apl6_24749322.trimmed.fasta	6	24749322	YES	NO	PHIST	NO	NO	NO	NO	NO	NO	NO	NO	NO
1851	apl6_24845087.trimmed.fasta	6	24845087	YES	YES	BOTH	NO	NO	NO	NO	NO	NO	NO	NO	NO		OUTLIER
1852	apl6_24976265.trimmed.fasta	6	24976265	NO	NO	NEITHER
1853	apl6_25862576.trimmed.fasta	6	25862576	YES	NO	PHIST	NO	NO	NO	NO	NO	NO	NO	NO	NO
1854	apl6_25916377.trimmed.fasta	6	25916377	YES	NO	PHIST	NO	NO	NO	NO	NO	NO	NO	NO	NO
1855	apl6_26070434.trimmed.fasta	6	26070434	NO	YES	ENV											OUTLIER	OUTLIER		OUTLIER
1856	apl6_26755182.trimmed.fasta	6	26755182	NO	NO	NEITHER
1857	apl6_27539654.trimmed.fasta	6	27539654	NO	NO	NEITHER
1858	apl6_27745007.trimmed.fasta	6	27745007	YES	YES	BOTH	NO	NO	NO	NO	NO	NO	NO	NO	NO			OUTLIER		OUTLIER
1859	apl6_27987966.trimmed.fasta	6	27987966	NO	YES	ENV														OUTLIER
1860	apl6_28326908.trimmed.fasta	6	28326908	NO	YES	ENV											OUTLIER
1861	apl6_29119968.trimmed.fasta	6	29119968	NO	NO	NEITHER
1862	apl6_29432862.trimmed.fasta	6	29432862	NO	NO	NEITHER
1863	apl6_30041533.trimmed.fasta	6	30041533	YES	YES	BOTH	NO	NO	NO	NO	NO	NO	NO	NO	NO				OUTLIER
1864	apl6_30202623.trimmed.fasta	6	30202623	NO	NO	NEITHER
1865	apl6_30219868.trimmed.fasta	6	30219868	YES	YES	BOTH	NO	NO	NO	NO	NO	NO	NO	NO	NO				OUTLIER
1866	apl6_30421908.trimmed.fasta	6	30421908	NO	YES	ENV											OUTLIER		OUTLIER
1867	apl6_30499026.trimmed.fasta	6	30499026	YES	YES	BOTH	NO	NO	NO	NO	NO	NO	NO	NO	NO		OUTLIER
1868	apl6_30513591.trimmed.fasta	6	30513591	NO	YES	ENV														OUTLIER
1869	apl6_30563019.trimmed.fasta	6	30563019	YES	NO	PHIST	NO	NO	NO	NO	NO	NO	NO	NO	NO
1870	apl6_30632894.trimmed.fasta	6	30632894	NO	NO	NEITHER
1871	apl6_30680680.trimmed.fasta	6	30680680	YES	NO	PHIST	NO	NO	NO	NO	NO	NO	NO	NO	NO
1872	apl6_30821529.trimmed.fasta	6	30821529	NO	NO	NEITHER
1873	apl6_30842883.trimmed.fasta	6	30842883	YES	NO	PHIST	NO	NO	NO	NO	NO	NO	NO	NO	NO
1874	apl6_30843371.trimmed.fasta	6	30843371	NO	YES	ENV													OUTLIER
1875	apl6_30853643.trimmed.fasta	6	30853643	YES	YES	BOTH	NO	NO	NO	NO	NO	NO	NO	NO	NO		OUTLIER
1876	apl6_30943783.trimmed.fasta	6	30943783	YES	YES	BOTH	NO	NO	NO	NO	NO	NO	NO	NO	NO		OUTLIER	OUTLIER	OUTLIER	OUTLIER
1877	apl6_31402874.trimmed.fasta	6	31402874	NO	NO	NEITHER
1878	apl6_31419687.trimmed.fasta	6	31419687	NO	NO	NEITHER
1879	apl6_31837835.trimmed.fasta	6	31837835	YES	NO	PHIST	NO	NO	NO	NO	NO	NO	NO	NO	NO
1880	apl6_31889050.trimmed.fasta	6	31889050	NO	NO	NEITHER
1881	apl6_32026310.trimmed.fasta	6	32026310	YES	NO	PHIST	NO	NO	NO	NO	NO	NO	NO	NO	NO
1882	apl6_33175421.trimmed.fasta	6	33175421	YES	NO	PHIST	NO	NO	NO	NO	OUTLIER	NO	NO	NO	NO
1883	apl6_33329554.trimmed.fasta	6	33329554	NO	NO	NEITHER
1884	apl6_33487301.trimmed.fasta	6	33487301	NO	NO	NEITHER
1885	apl6_33828654.trimmed.fasta	6	33828654	NO	YES	ENV												OUTLIER	OUTLIER
1886	apl6_34171688.trimmed.fasta	6	34171688	NO	NO	NEITHER
1887	apl6_34241169.trimmed.fasta	6	34241169	NO	YES	ENV													OUTLIER
1888	apl6_34767467.trimmed.fasta	6	34767467	NO	NO	NEITHER
1889	apl6_35254524.trimmed.fasta	6	35254524	YES	YES	BOTH	NO	NO	NO	NO	NO	NO	NO	NO	NO				OUTLIER	OUTLIER
1890	apl6_35338493.trimmed.fasta	6	35338493	YES	YES	BOTH	NO	NO	NO	NO	NO	NO	NO	NO	NO					OUTLIER
1891	apl6_35531293.trimmed.fasta	6	35531293	NO	YES	ENV											OUTLIER	OUTLIER		OUTLIER
1892	apl6_36424517.trimmed.fasta	6	36424517	NO	NO	NEITHER
27	apl7_731938.trimmed.fasta	7	731938	YES	NO	PHIST	NO	NO	NO	NO	NO	NO	NO	NO	NO
28	apl7_866688.trimmed.fasta	7	866688	NO	YES	ENV												OUTLIER
29	apl7_912376.trimmed.fasta	7	912376	NO	NO	NEITHER
258	apl7_1111266.trimmed.fasta	7	1111266	YES	NO	PHIST	NO	NO	NO	NO	NO	NO	NO	NO	NO
259	apl7_2532892.trimmed.fasta	7	2532892	NO	YES	ENV														OUTLIER
260	apl7_2968668.trimmed.fasta	7	2968668	YES	YES	BOTH	NO	NO	NO	NO	NO	NO	NO	NO	NO			OUTLIER
261	apl7_3426801.trimmed.fasta	7	3426801	YES	YES	BOTH	NO	NO	NO	NO	NO	NO	NO	NO	NO				OUTLIER
262	apl7_3695100.trimmed.fasta	7	3695100	NO	NO	NEITHER
263	apl7_3872459.trimmed.fasta	7	3872459	YES	NO	PHIST	NO	NO	NO	NO	NO	NO	NO	NO	NO
264	apl7_4112332.trimmed.fasta	7	4112332	YES	YES	BOTH	NO	NO	NO	NO	NO	NO	NO	NO	NO			OUTLIER	OUTLIER
265	apl7_4371826.trimmed.fasta	7	4371826	NO	NO	NEITHER
266	apl7_5059876.trimmed.fasta	7	5059876	NO	NO	NEITHER
267	apl7_6704419.trimmed.fasta	7	6704419	YES	YES	BOTH	NO	NO	NO	NO	NO	NO	NO	NO	NO		OUTLIER			OUTLIER
268	apl7_6752471.trimmed.fasta	7	6752471	NO	YES	ENV											OUTLIER	OUTLIER		OUTLIER
269	apl7_7009599.trimmed.fasta	7	7009599	YES	YES	BOTH	NO	NO	NO	NO	NO	NO	NO	NO	NO		OUTLIER
270	apl7_7095727.trimmed.fasta	7	7095727	YES	NO	PHIST	NO	NO	NO	NO	NO	NO	NO	NO	NO
271	apl7_7240779.trimmed.fasta	7	7240779	YES	YES	BOTH	NO	NO	NO	NO	NO	NO	NO	NO	NO		OUTLIER			OUTLIER
272	apl7_7268434.trimmed.fasta	7	7268434	NO	YES	ENV											OUTLIER
273	apl7_7514743.trimmed.fasta	7	7514743	YES	YES	BOTH	NO	NO	OUTLIER	NO	NO	NO	NO	NO	NO			OUTLIER
274	apl7_7601809.trimmed.fasta	7	7601809	YES	YES	BOTH	NO	NO	NO	NO	NO	NO	NO	NO	NO			OUTLIER	OUTLIER	OUTLIER
275	apl7_7662727.trimmed.fasta	7	7662727	YES	NO	PHIST	NO	NO	NO	NO	OUTLIER	NO	NO	NO	NO
276	apl7_7698502.trimmed.fasta	7	7698502	YES	NO	PHIST	NO	NO	NO	NO	NO	NO	NO	NO	NO
277	apl7_7776022.trimmed.fasta	7	7776022	NO	NO	NEITHER
278	apl7_7949578.trimmed.fasta	7	7949578	YES	YES	BOTH	NO	NO	NO	NO	NO	NO	NO	NO	NO		OUTLIER	OUTLIER		OUTLIER
279	apl7_8036550.trimmed.fasta	7	8036550	YES	NO	PHIST	NO	NO	NO	NO	NO	NO	NO	NO	NO
280	apl7_8147433.trimmed.fasta	7	8147433	NO	YES	ENV														OUTLIER
281	apl7_8503273.trimmed.fasta	7	8503273	YES	YES	BOTH	NO	NO	OUTLIER	NO	NO	NO	NO	NO	NO			OUTLIER	OUTLIER
282	apl7_8573703.trimmed.fasta	7	8573703	YES	YES	BOTH	NO	NO	NO	NO	NO	NO	NO	NO	NO			OUTLIER	OUTLIER	OUTLIER
283	apl7_8633506.trimmed.fasta	7	8633506	NO	NO	NEITHER
284	apl7_9040946.trimmed.fasta	7	9040946	NO	YES	ENV														OUTLIER
285	apl7_9700996.trimmed.fasta	7	9700996	NO	YES	ENV											OUTLIER
286	apl7_9701003.trimmed.fasta	7	9701003	NO	NO	NEITHER
1893	apl7_10045999.trimmed.fasta	7	10045999	NO	YES	ENV											OUTLIER		OUTLIER
1894	apl7_10533429.trimmed.fasta	7	10533429	NO	YES	ENV											OUTLIER
1895	apl7_10664816.trimmed.fasta	7	10664816	NO	YES	ENV													OUTLIER
1896	apl7_10937396.trimmed.fasta	7	10937396	NO	NO	NEITHER
1897	apl7_11219374.trimmed.fasta	7	11219374	NO	NO	NEITHER
1898	apl7_11341422.trimmed.fasta	7	11341422	YES	YES	BOTH	NO	NO	NO	NO	NO	NO	NO	NO	NO		OUTLIER			OUTLIER
1899	apl7_11913799.trimmed.fasta	7	11913799	NO	NO	NEITHER
1900	apl7_12149313.trimmed.fasta	7	12149313	NO	NO	NEITHER
1901	apl7_12149717.trimmed.fasta	7	12149717	NO	NO	NEITHER
1902	apl7_12698234.trimmed.fasta	7	12698234	NO	YES	ENV													OUTLIER
1903	apl7_12745611.trimmed.fasta	7	12745611	NO	NO	NEITHER
1904	apl7_13047167.trimmed.fasta	7	13047167	NO	NO	NEITHER
1905	apl7_13502732.trimmed.fasta	7	13502732	NO	YES	ENV													OUTLIER
1906	apl7_13759807.trimmed.fasta	7	13759807	YES	NO	PHIST	NO	NO	NO	NO	NO	NO	NO	NO	NO
1907	apl7_13760415.trimmed.fasta	7	13760415	NO	NO	NEITHER
1908	apl7_14301318.trimmed.fasta	7	14301318	NO	YES	ENV													OUTLIER
1909	apl7_14301741.trimmed.fasta	7	14301741	YES	NO	PHIST	NO	NO	OUTLIER	NO	NO	NO	NO	NO	NO
1910	apl7_14322320.trimmed.fasta	7	14322320	NO	NO	NEITHER
1911	apl7_16828137.trimmed.fasta	7	16828137	NO	NO	NEITHER
1912	apl7_17025717.trimmed.fasta	7	17025717	NO	NO	NEITHER
1913	apl7_17281605.trimmed.fasta	7	17281605	NO	YES	ENV												OUTLIER
1914	apl7_17727928.trimmed.fasta	7	17727928	NO	NO	NEITHER
1915	apl7_20372076.trimmed.fasta	7	20372076	NO	NO	NEITHER
1916	apl7_22480434.trimmed.fasta	7	22480434	YES	YES	BOTH	NO	NO	NO	NO	NO	NO	NO	NO	NO					OUTLIER
1917	apl7_23157004.trimmed.fasta	7	23157004	NO	NO	NEITHER
1918	apl7_23280962.trimmed.fasta	7	23280962	NO	YES	ENV													OUTLIER
1919	apl7_23578199.trimmed.fasta	7	23578199	NO	NO	NEITHER
1920	apl7_24607028.trimmed.fasta	7	24607028	YES	YES	BOTH	NO	NO	NO	NO	NO	NO	NO	NO	NO					OUTLIER
1921	apl7_25302004.trimmed.fasta	7	25302004	NO	YES	ENV													OUTLIER
1922	apl7_25472146.trimmed.fasta	7	25472146	NO	NO	NEITHER
1923	apl7_25732717.trimmed.fasta	7	25732717	YES	YES	BOTH	NO	NO	OUTLIER	NO	NO	NO	NO	NO	NO					OUTLIER
1924	apl7_25816927.trimmed.fasta	7	25816927	NO	NO	NEITHER
1925	apl7_25934790.trimmed.fasta	7	25934790	YES	NO	PHIST	NO	NO	NO	NO	NO	NO	NO	NO	NO
1926	apl7_26291806.trimmed.fasta	7	26291806	NO	NO	NEITHER
1927	apl7_26537858.trimmed.fasta	7	26537858	YES	NO	PHIST	NO	NO	NO	NO	NO	NO	NO	NO	NO
1928	apl7_26553640.trimmed.fasta	7	26553640	NO	NO	NEITHER
1929	apl7_26610220.trimmed.fasta	7	26610220	YES	NO	PHIST	NO	NO	NO	NO	NO	NO	NO	NO	NO
1930	apl7_26637433.trimmed.fasta	7	26637433	YES	YES	BOTH	NO	NO	NO	NO	NO	NO	NO	NO	NO			OUTLIER		OUTLIER
1931	apl7_26954616.trimmed.fasta	7	26954616	YES	YES	BOTH	NO	NO	NO	NO	NO	NO	NO	NO	NO					OUTLIER
1932	apl7_27724012.trimmed.fasta	7	27724012	NO	YES	ENV														OUTLIER
1933	apl7_28488479.trimmed.fasta	7	28488479	YES	NO	PHIST	NO	NO	NO	NO	NO	NO	NO	NO	NO
1934	apl7_28488486.trimmed.fasta	7	28488486	NO	NO	NEITHER
1935	apl7_29067044.trimmed.fasta	7	29067044	NO	NO	NEITHER
1936	apl7_29092843.trimmed.fasta	7	29092843	NO	YES	ENV											OUTLIER		OUTLIER
1937	apl7_29300809.trimmed.fasta	7	29300809	NO	NO	NEITHER
1938	apl7_30005879.trimmed.fasta	7	30005879	YES	NO	PHIST	NO	NO	NO	NO	NO	NO	NO	NO	NO
1939	apl7_32009744.trimmed.fasta	7	32009744	YES	YES	BOTH	NO	NO	NO	NO	NO	NO	NO	NO	NO			OUTLIER		OUTLIER
1940	apl7_32439719.trimmed.fasta	7	32439719	NO	NO	NEITHER
1941	apl7_32532294.trimmed.fasta	7	32532294	YES	YES	BOTH	NO	NO	NO	NO	NO	NO	NO	NO	NO			OUTLIER	OUTLIER
1942	apl7_32549865.trimmed.fasta	7	32549865	YES	NO	PHIST	NO	NO	NO	NO	NO	NO	NO	NO	NO
1943	apl7_33119697.trimmed.fasta	7	33119697	YES	YES	BOTH	NO	NO	NO	NO	NO	NO	NO	NO	NO					OUTLIER
1944	apl7_33388265.trimmed.fasta	7	33388265	NO	NO	NEITHER
1945	apl7_33566707.trimmed.fasta	7	33566707	NO	NO	NEITHER
1946	apl7_34360048.trimmed.fasta	7	34360048	NO	NO	NEITHER
1947	apl7_34607218.trimmed.fasta	7	34607218	NO	YES	ENV													OUTLIER
1948	apl7_34637795.trimmed.fasta	7	34637795	NO	NO	NEITHER
1949	apl7_35503994.trimmed.fasta	7	35503994	YES	YES	BOTH	NO	NO	NO	NO	NO	NO	NO	NO	NO				OUTLIER
1950	apl7_36396765.trimmed.fasta	7	36396765	YES	YES	BOTH	NO	NO	NO	NO	NO	NO	NO	NO	NO					OUTLIER
1951	apl7_37634663.trimmed.fasta	7	37634663	YES	YES	BOTH	NO	NO	NO	NO	NO	NO	NO	NO	NO					OUTLIER
1952	apl7_38059120.trimmed.fasta	7	38059120	NO	NO	NEITHER
1953	apl7_38085272.trimmed.fasta	7	38085272	NO	NO	NEITHER
1954	apl7_38322203.trimmed.fasta	7	38322203	NO	NO	NEITHER
1955	apl7_38426095.trimmed.fasta	7	38426095	YES	YES	BOTH	NO	NO	OUTLIER	NO	NO	NO	NO	NO	NO			OUTLIER
1956	apl7_38496891.trimmed.fasta	7	38496891	YES	YES	BOTH	NO	NO	NO	NO	NO	NO	NO	NO	NO		OUTLIER	OUTLIER		OUTLIER
30	apl8_378415.trimmed.fasta	8	378415	YES	YES	BOTH	NO	NO	NO	NO	OUTLIER	NO	NO	NO	NO			OUTLIER
31	apl8_908621.trimmed.fasta	8	908621	NO	YES	ENV													OUTLIER
287	apl8_1410250.trimmed.fasta	8	1410250	YES	NO	PHIST	NO	NO	NO	NO	NO	NO	NO	NO	NO
288	apl8_1700000.trimmed.fasta	8	1700000	NO	NO	NEITHER
289	apl8_2050208.trimmed.fasta	8	2050208	YES	NO	PHIST	NO	NO	NO	NO	NO	NO	NO	NO	NO
290	apl8_2168333.trimmed.fasta	8	2168333	YES	YES	BOTH	NO	NO	NO	NO	NO	NO	NO	NO	NO		OUTLIER
291	apl8_2205003.trimmed.fasta	8	2205003	NO	YES	ENV												OUTLIER
292	apl8_2599098.trimmed.fasta	8	2599098	NO	YES	ENV														OUTLIER
293	apl8_3338453.trimmed.fasta	8	3338453	NO	NO	NEITHER
294	apl8_3397377.trimmed.fasta	8	3397377	NO	NO	NEITHER
295	apl8_3723366.trimmed.fasta	8	3723366	NO	YES	ENV												OUTLIER
296	apl8_3914352.trimmed.fasta	8	3914352	NO	YES	ENV												OUTLIER	OUTLIER	OUTLIER
297	apl8_4580353.trimmed.fasta	8	4580353	YES	YES	BOTH	NO	NO	NO	NO	NO	NO	NO	NO	NO				OUTLIER	OUTLIER
298	apl8_4707886.trimmed.fasta	8	4707886	YES	YES	BOTH	NO	NO	NO	NO	NO	NO	NO	NO	NO			OUTLIER
299	apl8_4889470.trimmed.fasta	8	4889470	NO	NO	NEITHER
300	apl8_5223757.trimmed.fasta	8	5223757	YES	YES	BOTH	NO	NO	NO	NO	NO	NO	NO	NO	NO					OUTLIER
301	apl8_5232307.trimmed.fasta	8	5232307	YES	YES	BOTH	NO	NO	NO	NO	NO	NO	NO	NO	NO				OUTLIER	OUTLIER
302	apl8_5341325.trimmed.fasta	8	5341325	YES	YES	BOTH	NO	NO	NO	NO	NO	NO	NO	NO	NO		OUTLIER
303	apl8_5721428.trimmed.fasta	8	5721428	NO	YES	ENV														OUTLIER
304	apl8_8734287.trimmed.fasta	8	8734287	YES	YES	BOTH	NO	NO	NO	NO	NO	NO	NO	NO	NO					OUTLIER
305	apl8_8889339.trimmed.fasta	8	8889339	NO	NO	NEITHER
306	apl8_9007343.trimmed.fasta	8	9007343	YES	YES	BOTH	NO	NO	NO	NO	NO	NO	NO	NO	NO			OUTLIER	OUTLIER
307	apl8_9201983.trimmed.fasta	8	9201983	NO	YES	ENV												OUTLIER
308	apl8_9500014.trimmed.fasta	8	9500014	YES	YES	BOTH	NO	NO	NO	NO	NO	NO	NO	NO	NO				OUTLIER
309	apl8_9703818.trimmed.fasta	8	9703818	NO	NO	NEITHER
310	apl8_9900952.trimmed.fasta	8	9900952	NO	YES	ENV											OUTLIER
1957	apl8_10339164.trimmed.fasta	8	10339164	NO	NO	NEITHER
1958	apl8_10522490.trimmed.fasta	8	10522490	YES	NO	PHIST	NO	NO	NO	NO	NO	NO	NO	NO	NO
1959	apl8_10523031.trimmed.fasta	8	10523031	NO	YES	ENV											OUTLIER
1960	apl8_10539899.trimmed.fasta	8	10539899	NO	YES	ENV													OUTLIER
1961	apl8_10549218.trimmed.fasta	8	10549218	NO	YES	ENV											OUTLIER
1962	apl8_10698819.trimmed.fasta	8	10698819	NO	YES	ENV											OUTLIER	OUTLIER	OUTLIER	OUTLIER
1963	apl8_10736457.trimmed.fasta	8	10736457	NO	NO	NEITHER
1964	apl8_11062349.trimmed.fasta	8	11062349	NO	NO	NEITHER
1965	apl8_11101353.trimmed.fasta	8	11101353	NO	NO	NEITHER
1966	apl8_11401920.trimmed.fasta	8	11401920	YES	NO	PHIST	NO	NO	NO	NO	NO	NO	NO	NO	NO
1967	apl8_11880573.trimmed.fasta	8	11880573	YES	NO	PHIST	NO	NO	NO	NO	NO	NO	NO	NO	NO
1968	apl8_12598909.trimmed.fasta	8	12598909	NO	YES	ENV														OUTLIER
1969	apl8_13412441.trimmed.fasta	8	13412441	NO	NO	NEITHER
1970	apl8_13527682.trimmed.fasta	8	13527682	NO	NO	NEITHER
1971	apl8_14003058.trimmed.fasta	8	14003058	NO	NO	NEITHER
1972	apl8_14307217.trimmed.fasta	8	14307217	NO	NO	NEITHER
1973	apl8_14459381.trimmed.fasta	8	14459381	YES	YES	BOTH	NO	NO	NO	NO	NO	NO	NO	NO	NO					OUTLIER
1974	apl8_14522281.trimmed.fasta	8	14522281	NO	NO	NEITHER
1975	apl8_14548891.trimmed.fasta	8	14548891	NO	NO	NEITHER
1976	apl8_14783879.trimmed.fasta	8	14783879	NO	NO	NEITHER
1977	apl8_14876249.trimmed.fasta	8	14876249	NO	NO	NEITHER
1978	apl8_14994914.trimmed.fasta	8	14994914	NO	NO	NEITHER
1979	apl8_15237350.trimmed.fasta	8	15237350	NO	NO	NEITHER
1980	apl8_15310899.trimmed.fasta	8	15310899	NO	NO	NEITHER
1981	apl8_15455369.trimmed.fasta	8	15455369	NO	NO	NEITHER
1982	apl8_15834078.trimmed.fasta	8	15834078	YES	YES	BOTH	NO	NO	NO	NO	NO	NO	NO	NO	NO		OUTLIER
1983	apl8_16084586.trimmed.fasta	8	16084586	NO	YES	ENV											OUTLIER
1984	apl8_16114297.trimmed.fasta	8	16114297	NO	NO	NEITHER
1985	apl8_16117280.trimmed.fasta	8	16117280	NO	NO	NEITHER
1986	apl8_16868129.trimmed.fasta	8	16868129	NO	YES	ENV													OUTLIER
1987	apl8_16913899.trimmed.fasta	8	16913899	NO	NO	NEITHER
1988	apl8_17237281.trimmed.fasta	8	17237281	YES	YES	BOTH	NO	NO	NO	NO	NO	NO	NO	NO	NO			OUTLIER		OUTLIER
1989	apl8_17515541.trimmed.fasta	8	17515541	NO	NO	NEITHER
1990	apl8_17941179.trimmed.fasta	8	17941179	NO	NO	NEITHER
1991	apl8_18047942.trimmed.fasta	8	18047942	NO	NO	NEITHER
1992	apl8_18300074.trimmed.fasta	8	18300074	NO	NO	NEITHER
1993	apl8_19368762.trimmed.fasta	8	19368762	YES	NO	PHIST	NO	NO	NO	NO	NO	NO	NO	NO	NO
1994	apl8_19462118.trimmed.fasta	8	19462118	NO	NO	NEITHER
1995	apl8_19970214.trimmed.fasta	8	19970214	NO	YES	ENV											OUTLIER
1996	apl8_20272924.trimmed.fasta	8	20272924	YES	YES	BOTH	NO	NO	NO	NO	NO	NO	NO	NO	NO		OUTLIER			OUTLIER
1997	apl8_20656682.trimmed.fasta	8	20656682	YES	YES	BOTH	NO	NO	NO	NO	NO	NO	NO	NO	NO				OUTLIER
1998	apl8_20760111.trimmed.fasta	8	20760111	YES	YES	BOTH	NO	NO	NO	NO	OUTLIER	NO	NO	NO	NO				OUTLIER
1999	apl8_21223345.trimmed.fasta	8	21223345	NO	YES	ENV												OUTLIER
2000	apl8_21278251.trimmed.fasta	8	21278251	NO	NO	NEITHER
2001	apl8_21458377.trimmed.fasta	8	21458377	YES	YES	BOTH	NO	NO	NO	NO	NO	NO	NO	NO	NO			OUTLIER	OUTLIER	OUTLIER
2002	apl8_21721437.trimmed.fasta	8	21721437	NO	YES	ENV											OUTLIER
2003	apl8_21721444.trimmed.fasta	8	21721444	NO	NO	NEITHER
2004	apl8_21852501.trimmed.fasta	8	21852501	NO	YES	ENV														OUTLIER
2005	apl8_22370315.trimmed.fasta	8	22370315	YES	YES	BOTH	NO	NO	NO	NO	NO	NO	NO	NO	NO		OUTLIER	OUTLIER	OUTLIER	OUTLIER
2006	apl8_22615585.trimmed.fasta	8	22615585	YES	YES	BOTH	NO	NO	NO	NO	NO	NO	NO	NO	NO		OUTLIER		OUTLIER	OUTLIER
2007	apl8_23315307.trimmed.fasta	8	23315307	YES	YES	BOTH	NO	NO	NO	NO	NO	NO	NO	NO	NO				OUTLIER
2008	apl8_23422151.trimmed.fasta	8	23422151	NO	NO	NEITHER
2009	apl8_23487563.trimmed.fasta	8	23487563	NO	NO	NEITHER
2010	apl8_24155342.trimmed.fasta	8	24155342	NO	NO	NEITHER
2011	apl8_24295460.trimmed.fasta	8	24295460	YES	NO	PHIST	NO	NO	NO	NO	NO	NO	NO	NO	NO
2012	apl8_24419904.trimmed.fasta	8	24419904	YES	YES	BOTH	NO	NO	NO	NO	NO	NO	NO	NO	NO		OUTLIER			OUTLIER
2013	apl8_24725425.trimmed.fasta	8	24725425	YES	NO	PHIST	NO	NO	NO	NO	NO	NO	NO	NO	NO
2014	apl8_24949400.trimmed.fasta	8	24949400	NO	NO	NEITHER
2015	apl8_25452685.trimmed.fasta	8	25452685	NO	YES	ENV														OUTLIER
2016	apl8_26179134.trimmed.fasta	8	26179134	NO	YES	ENV													OUTLIER	OUTLIER
2017	apl8_26294280.trimmed.fasta	8	26294280	NO	NO	NEITHER
2018	apl8_26444804.trimmed.fasta	8	26444804	NO	YES	ENV											OUTLIER	OUTLIER
2019	apl8_26684160.trimmed.fasta	8	26684160	YES	NO	PHIST	NO	NO	NO	NO	NO	NO	NO	NO	NO
2020	apl8_26854713.trimmed.fasta	8	26854713	YES	YES	BOTH	NO	NO	NO	NO	NO	NO	NO	NO	NO			OUTLIER
2021	apl8_27035674.trimmed.fasta	8	27035674	NO	YES	ENV											OUTLIER	OUTLIER	OUTLIER
2022	apl8_27053668.trimmed.fasta	8	27053668	YES	YES	BOTH	NO	NO	NO	NO	OUTLIER	NO	NO	NO	NO			OUTLIER	OUTLIER
2023	apl8_27075218.trimmed.fasta	8	27075218	NO	YES	ENV													OUTLIER	OUTLIER
2024	apl8_27817157.trimmed.fasta	8	27817157	YES	YES	BOTH	NO	NO	NO	NO	NO	NO	NO	NO	NO				OUTLIER
2025	apl8_28234736.trimmed.fasta	8	28234736	NO	YES	ENV											OUTLIER	OUTLIER	OUTLIER
2026	apl8_28296380.trimmed.fasta	8	28296380	NO	NO	NEITHER
2027	apl8_28399055.trimmed.fasta	8	28399055	YES	YES	BOTH	NO	NO	NO	NO	NO	NO	NO	NO	NO		OUTLIER		OUTLIER	OUTLIER
2028	apl8_28966685.trimmed.fasta	8	28966685	NO	YES	ENV														OUTLIER
2029	apl8_29465033.trimmed.fasta	8	29465033	YES	YES	BOTH	NO	NO	NO	NO	NO	NO	NO	NO	NO				OUTLIER	OUTLIER
2030	apl8_29721174.trimmed.fasta	8	29721174	YES	YES	BOTH	NO	NO	OUTLIER	NO	NO	NO	NO	NO	NO		OUTLIER	OUTLIER	OUTLIER
2031	apl8_30118627.trimmed.fasta	8	30118627	NO	YES	ENV											OUTLIER
2032	apl8_30152474.trimmed.fasta	8	30152474	NO	YES	ENV												OUTLIER	OUTLIER
2033	apl8_30352664.trimmed.fasta	8	30352664	YES	YES	BOTH	NO	NO	NO	NO	NO	NO	NO	NO	NO			OUTLIER	OUTLIER
2034	apl8_30589785.trimmed.fasta	8	30589785	NO	NO	NEITHER
2035	apl8_30781054.trimmed.fasta	8	30781054	NO	NO	NEITHER
2036	apl8_30795480.trimmed.fasta	8	30795480	YES	NO	PHIST	NO	NO	NO	NO	NO	NO	NO	NO	NO
32	apl9_968380.trimmed.fasta	9	968380	NO	NO	NEITHER
311	apl9_1132200.trimmed.fasta	9	1132200	NO	NO	NEITHER
312	apl9_1303696.trimmed.fasta	9	1303696	NO	YES	ENV												OUTLIER		OUTLIER
313	apl9_1637076.trimmed.fasta	9	1637076	NO	YES	ENV												OUTLIER	OUTLIER
314	apl9_1706750.trimmed.fasta	9	1706750	YES	NO	PHIST	NO	NO	NO	NO	NO	NO	NO	NO	NO
315	apl9_1837235.trimmed.fasta	9	1837235	NO	NO	NEITHER
316	apl9_2118766.trimmed.fasta	9	2118766	YES	NO	PHIST	NO	NO	NO	NO	NO	NO	NO	NO	NO
317	apl9_2245530.trimmed.fasta	9	2245530	NO	NO	NEITHER
318	apl9_2415833.trimmed.fasta	9	2415833	NO	YES	ENV											OUTLIER			OUTLIER
319	apl9_2497580.trimmed.fasta	9	2497580	NO	NO	NEITHER
320	apl9_3714300.trimmed.fasta	9	3714300	NO	NO	NEITHER
321	apl9_3879646.trimmed.fasta	9	3879646	YES	YES	BOTH	NO	NO	NO	NO	OUTLIER	NO	NO	NO	NO					OUTLIER
[truncated: 947 more rows]

## Sheet: Sheet1
					120	107	58	58	46	35	34
					GO:0016021	GO:0016020	GO:0003964	GO:0006278	GO:0046872	GO:0005524	GO:0005634
apl1_177918939.trimmed.fasta	1	177918939	BOTH	6	1	1	1	1	1	0	1		GO:0000775	GO:0003953	GO:0003964	GO:0004908	GO:0005634	GO:0006278	GO:0006325	GO:0006629	GO:0007165	GO:0008168	GO:0008270	GO:0016020	GO:0016021	GO:0016740	GO:0016787	GO:0018024	GO:0019221	GO:0032259	GO:0034968	GO:0046872
aplZ_65441629.trimmed.fasta	0	65441629	BOTH	5	1	1	1	1	0	1	0		GO:0000166	GO:0003964	GO:0005524	GO:0006278	GO:0016020	GO:0016021
apl1_6469955.trimmed.fasta	1	6469955	BOTH	4	1	1	1	1	0	0	0		GO:0003964	GO:0006278	GO:0008270	GO:0016020	GO:0016021
apl1_82532116.trimmed.fasta	1	82532116	BOTH	4	1	1	1	1	0	0	0		GO:0003964	GO:0006278	GO:0016020	GO:0016021
apl1_189259284.trimmed.fasta	1	189259284	BOTH	4	0	0	1	1	0	1	1		GO:0000166	GO:0003677	GO:0003678	GO:0003964	GO:0004386	GO:0005524	GO:0005634	GO:0006260	GO:0006270	GO:0006278	GO:0016787	GO:0016887	GO:0032508	GO:0042555
apl4_7216157.trimmed.fasta	4	7216157	BOTH	4	1	1	0	0	1	0	1		GO:0000775	GO:0003824	GO:0005634	GO:0006325	GO:0008152	GO:0008168	GO:0008270	GO:0016020	GO:0016021	GO:0016032	GO:0016740	GO:0018024	GO:0032259	GO:0034968	GO:0046872
apl5_56964772.trimmed.fasta	5	56964772	BOTH	4	1	1	0	0	0	1	1		GO:0000166	GO:0001518	GO:0003676	GO:0003677	GO:0003678	GO:0003723	GO:0004386	GO:0005216	GO:0005244	GO:0005248	GO:0005261	GO:0005272	GO:0005524	GO:0005634	GO:0005886	GO:0006260	GO:0006270	GO:0006811	GO:0006814	GO:0007165	GO:0016020	GO:0016021	GO:0016787	GO:0016887	GO:0032508	GO:0034220	GO:0034765	GO:0035725	GO:0042555	GO:0043087	GO:0055085	GO:0098655
apl14_6417262.trimmed.fasta	14	6417262	BOTH	4	1	1	0	0	1	0	1		GO:0003677	GO:0005634	GO:0005886	GO:0006355	GO:0016020	GO:0016021	GO:0030659	GO:0031410	GO:0046872
aplZ_70407573.trimmed.fasta	0	70407573	BOTH	3	0	0	1	1	1	0	0		GO:0003964	GO:0006278	GO:0046872
aplZ_36848107.trimmed.fasta	0	36848107	BOTH	3	0	0	1	1	0	0	1		GO:0003682	GO:0003824	GO:0003964	GO:0005634	GO:0006278	GO:0007049	GO:0009790	GO:0010468	GO:0061780
aplZ_50090546.trimmed.fasta	0	50090546	BOTH	3	1	1	0	0	0	1	0		GO:0003953	GO:0004176	GO:0004222	GO:0004908	GO:0005524	GO:0006508	GO:0007165	GO:0008233	GO:0008270	GO:0016020	GO:0016021	GO:0016787	GO:0019221
apl2_51151587.trimmed.fasta	2	51151587	BOTH	3	1	1	0	0	1	0	0		GO:0000220	GO:0003779	GO:0003824	GO:0004497	GO:0004500	GO:0005198	GO:0005507	GO:0005856	GO:0005886	GO:0006811	GO:0008092	GO:0016020	GO:0016021	GO:0016715	GO:0030659	GO:0030866	GO:0031410	GO:0033179	GO:0046872	GO:0046961	GO:1902600
apl3_63600718.trimmed.fasta	3	63600718	BOTH	3	1	1	0	0	1	0	0		GO:0003700	GO:0005886	GO:0006355	GO:0016020	GO:0016021	GO:0030659	GO:0030968	GO:0031410	GO:0035497	GO:0045944	GO:0046872
apl12_18175945.trimmed.fasta	12	18175945	BOTH	3	1	1	0	0	0	0	1		GO:0000289	GO:0005634	GO:0005737	GO:0005739	GO:0006355	GO:0016020	GO:0016021	GO:0030015
apl13_8361911.trimmed.fasta	13	8361911	BOTH	3	0	0	1	1	0	0	1		GO:0003682	GO:0003723	GO:0003964	GO:0005634	GO:0006278	GO:0007049	GO:0009790	GO:0010468	GO:0061780
apl21_14831185.trimmed.fasta	21	14831185	BOTH	3	1	1	0	0	1	0	0		GO:0004252	GO:0005216	GO:0006508	GO:0006811	GO:0016020	GO:0016021	GO:0016491	GO:0034220	GO:0046872	GO:0051536	GO:0051537	GO:0055085
aplZ_2919515.trimmed.fasta	0	2919515	BOTH	2	0	0	1	1	0	0	0		GO:0003964	GO:0006278
aplZ_9772323.trimmed.fasta	0	9772323	BOTH	2	0	1	0	0	1	0	0		GO:0016020	GO:0016715	GO:0046872
aplZ_41535333.trimmed.fasta	0	41535333	BOTH	2	0	0	1	1	0	0	0		GO:0003964	GO:0006278
apl1_16184905.trimmed.fasta	1	16184905	BOTH	2	0	0	1	1	0	0	0		GO:0003964	GO:0006278
apl1_139494724.trimmed.fasta	1	139494724	BOTH	2	1	1	0	0	0	0	0		GO:0016020	GO:0016021
apl2_16390012.trimmed.fasta	2	16390012	BOTH	2	1	1	0	0	0	0	0		GO:0016020	GO:0016021	GO:0016491
apl2_48031509.trimmed.fasta	2	48031509	BOTH	2	0	0	1	1	0	0	0		GO:0003964	GO:0006278
apl2_102863143.trimmed.fasta	2	102863143	BOTH	2	0	0	1	1	0	0	0		GO:0003964	GO:0006278	GO:0007165	GO:0043087
apl2_132125725.trimmed.fasta	2	132125725	BOTH	2	0	0	1	1	0	0	0		GO:0003964	GO:0006278	GO:0008270
apl3_62136165.trimmed.fasta	3	62136165	BOTH	2	0	0	1	1	0	0	0		GO:0003964	GO:0006278	GO:0008270
apl3_107034957.trimmed.fasta	3	107034957	BOTH	2	0	0	1	1	0	0	0		GO:0003964	GO:0006278	GO:0008270
apl5_36471581.trimmed.fasta	5	36471581	BOTH	2	0	0	1	1	0	0	0		GO:0003964	GO:0006278
apl5_55097661.trimmed.fasta	5	55097661	BOTH	2	0	0	1	1	0	0	0		GO:0003964	GO:0006278	GO:0008168	GO:0016740	GO:0018024	GO:0032259	GO:0034968
apl7_26637433.trimmed.fasta	7	26637433	BOTH	2	1	1	0	0	0	0	0		GO:0016020	GO:0016021
apl8_8734287.trimmed.fasta	8	8734287	BOTH	2	1	1	0	0	0	0	0		GO:0016020	GO:0016021
apl9_7933102.trimmed.fasta	9	7933102	BOTH	2	0	0	1	1	0	0	0		GO:0003964	GO:0006278	GO:0016301	GO:0016310
apl9_11704297.trimmed.fasta	9	11704297	BOTH	2	0	0	1	1	0	0	0		GO:0003964	GO:0006278
apl15_5154011.trimmed.fasta	15	5154011	BOTH	2	1	1	0	0	0	0	0		GO:0016020	GO:0016021
apl15_13535552.trimmed.fasta	15	13535552	BOTH	2	0	0	1	1	0	0	0		GO:0003964	GO:0006278
apl19_6642564.trimmed.fasta	19	6642564	BOTH	2	1	0	0	0	0	1	0		GO:0005524	GO:0016021	GO:0055085	GO:0140359
apl21_1078558.trimmed.fasta	21	1078558	BOTH	2	1	1	0	0	0	0	0		GO:0016020	GO:0016021
apl24_5378789.trimmed.fasta	24	5378789	BOTH	2	1	1	0	0	0	0	0		GO:0016020	GO:0016021
apl26_199389.trimmed.fasta	26	199389	BOTH	2	1	1	0	0	0	0	0		GO:0016020	GO:0016021
apl29_3505168.trimmed.fasta	29	3505168	BOTH	2	0	0	1	1	0	0	0		GO:0003964	GO:0006278
aplZ_562226.trimmed.fasta	0	562226	BOTH	2	0	0	0	0	0	1	1		GO:0000166	GO:0003677	GO:0003678	GO:0004386	GO:0005125	GO:0005524	GO:0005576	GO:0005634	GO:0006260	GO:0006270	GO:0007259	GO:0008168	GO:0016787	GO:0016887	GO:0032508	GO:0042555	GO:0050778	GO:0051607
aplZ_47636806.trimmed.fasta	0	47636806	BOTH	2	1	1	0	0	0	0	0		GO:0003953	GO:0004908	GO:0007165	GO:0009058	GO:0016020	GO:0016021	GO:0016787	GO:0016851	GO:0016874	GO:0019221	GO:0035438
apl1_1322574.trimmed.fasta	1	1322574	BOTH	2	1	1	0	0	0	0	0		GO:0006629	GO:0008081	GO:0016020	GO:0016021
apl1_1604042.trimmed.fasta	1	1604042	BOTH	2	1	1	0	0	0	0	0		GO:0001518	GO:0005216	GO:0005244	GO:0005248	GO:0005261	GO:0005272	GO:0005886	GO:0006811	GO:0006814	GO:0016020	GO:0016021	GO:0019901	GO:0034220	GO:0034765	GO:0035725	GO:0055085	GO:0061098	GO:0098655
apl1_44916725.trimmed.fasta	1	44916725	BOTH	2	1	1	0	0	0	0	0		GO:0005267	GO:0006811	GO:0006813	GO:0016020	GO:0016021	GO:0071805
apl1_74075581.trimmed.fasta	1	74075581	BOTH	2	1	1	0	0	0	0	0		GO:0004930	GO:0005886	GO:0007165	GO:0007186	GO:0015204	GO:0016020	GO:0016021	GO:0071918
apl1_178180627.trimmed.fasta	1	178180627	BOTH	2	1	1	0	0	0	0	0		GO:0005267	GO:0006811	GO:0006813	GO:0016020	GO:0016021	GO:0071805
apl2_3076427.trimmed.fasta	2	3076427	BOTH	2	1	0	0	0	1	0	0		GO:0000220	GO:0005886	GO:0016021	GO:0030659	GO:0046872	GO:0046961	GO:1902600
apl2_8377718.trimmed.fasta	2	8377718	BOTH	2	1	1	0	0	0	0	0		GO:0000220	GO:0006811	GO:0016020	GO:0016021	GO:0033179	GO:0046961	GO:1902600
apl2_13123879.trimmed.fasta	2	13123879	BOTH	2	1	1	0	0	0	0	0		GO:0003824	GO:0016020	GO:0016021	GO:0016740
apl3_18059917.trimmed.fasta	3	18059917	BOTH	2	0	0	0	0	1	0	1		GO:0000775	GO:0003779	GO:0005634	GO:0006325	GO:0008168	GO:0008270	GO:0016043	GO:0016740	GO:0018024	GO:0030036	GO:0031267	GO:0032259	GO:0034968	GO:0035025	GO:0046872
apl3_91784407.trimmed.fasta	3	91784407	BOTH	2	1	1	0	0	0	0	0		GO:0003824	GO:0016020	GO:0016021	GO:0016787	GO:0022857	GO:0055085
apl3_91814454.trimmed.fasta	3	91814454	BOTH	2	1	1	0	0	0	0	0		GO:0003824	GO:0016020	GO:0016021	GO:0016787	GO:0022857	GO:0055085
apl8_20656682.trimmed.fasta	8	20656682	BOTH	2	1	1	0	0	0	0	0		GO:0000139	GO:0000149	GO:0005484	GO:0005654	GO:0005769	GO:0005794	GO:0005802	GO:0005829	GO:0006886	GO:0006906	GO:0007032	GO:0012505	GO:0015031	GO:0016020	GO:0016021	GO:0016192	GO:0019905	GO:0030285	GO:0031201	GO:0032456	GO:0032588	GO:0032880	GO:0042147	GO:0045335	GO:0048193	GO:0048278	GO:0048471	GO:0061025	GO:0090161
apl9_8780546.trimmed.fasta	9	8780546	BOTH	2	1	1	0	0	0	0	0		GO:0015031	GO:0016020	GO:0016021	GO:0016192
apl12_20294238.trimmed.fasta	12	20294238	BOTH	2	1	1	0	0	0	0	0		GO:0005886	GO:0016020	GO:0016021
apl15_3073786.trimmed.fasta	15	3073786	BOTH	2	1	1	0	0	0	0	0		GO:0005887	GO:0016020	GO:0016021
apl19_2005977.trimmed.fasta	19	2005977	BOTH	2	0	0	1	1	0	0	0		GO:0003824	GO:0003964	GO:0004497	GO:0004500	GO:0005507	GO:0006278	GO:0016715
apl19_12125722.trimmed.fasta	19	12125722	BOTH	2	1	1	0	0	0	0	0		GO:0005886	GO:0016020	GO:0016021
apl25_6731304.trimmed.fasta	25	6731304	BOTH	2	1	1	0	0	0	0	0		GO:0005737	GO:0016020	GO:0016021
aplZ_39795889.trimmed.fasta	0	39795889	BOTH	1	0	0	0	0	0	0	1		GO:0005634	GO:0006355	GO:0016055
aplZ_48861742.trimmed.fasta	0	48861742	BOTH	1	0	0	0	0	1	0	0		GO:0046872
aplZ_48865550.trimmed.fasta	0	48865550	BOTH	1	0	0	0	0	1	0	0		GO:0046872
apl1_48406011.trimmed.fasta	1	48406011	BOTH	1	1	0	0	0	0	0	0		GO:0016021
apl1_158465345.trimmed.fasta	1	158465345	BOTH	1	0	1	0	0	0	0	0		GO:0016020	GO:0031410
apl1_158465715.trimmed.fasta	1	158465715	BOTH	1	0	1	0	0	0	0	0		GO:0016020	GO:0031410
apl1_192005876.trimmed.fasta	1	192005876	BOTH	1	0	1	0	0	0	0	0		GO:0016020
apl2_33479213.trimmed.fasta	2	33479213	BOTH	1	0	1	0	0	0	0	0		GO:0016020	GO:0043066
apl2_143285557.trimmed.fasta	2	143285557	BOTH	1	0	1	0	0	0	0	0		GO:0016020
apl10_4284473.trimmed.fasta	10	4284473	BOTH	1	1	0	0	0	0	0	0		GO:0016021
apl13_20949494.trimmed.fasta	13	20949494	BOTH	1	1	0	0	0	0	0	0		GO:0016021	GO:0017154	GO:0071526
apl16_11022343.trimmed.fasta	16	11022343	BOTH	1	0	1	0	0	0	0	0		GO:0016020
apl18_1720073.trimmed.fasta	18	1720073	BOTH	1	0	1	0	0	0	0	0		GO:0016020
apl18_5916932.trimmed.fasta	18	5916932	BOTH	1	0	1	0	0	0	0	0		GO:0016020
apl24_820205.trimmed.fasta	24	820205	BOTH	1	1	0	0	0	0	0	0		GO:0016021	GO:0034097	GO:0098542
apl25_746754.trimmed.fasta	25	746754	BOTH	1	1	0	0	0	0	0	0		GO:0016021
apl26_1077793.trimmed.fasta	26	1077793	BOTH	1	0	1	0	0	0	0	0		GO:0016020
aplZ_17239544.trimmed.fasta	0	17239544	BOTH	1	0	0	0	0	0	0	1		GO:0005201	GO:0005581	GO:0005634	GO:0006355	GO:0016055
aplZ_50131826.trimmed.fasta	0	50131826	BOTH	1	0	1	0	0	0	0	0		GO:0002684	GO:0004875	GO:0005262	GO:0005737	GO:0007165	GO:0016020	GO:0043231	GO:0048584	GO:0070588
apl1_3559182.trimmed.fasta	1	3559182	BOTH	1	1	0	0	0	0	0	0		GO:0007165	GO:0016021	GO:0048666
apl1_3559189.trimmed.fasta	1	3559189	BOTH	1	1	0	0	0	0	0	0		GO:0007165	GO:0016021	GO:0048666
apl1_43232877.trimmed.fasta	1	43232877	BOTH	1	0	1	0	0	0	0	0		GO:0002684	GO:0004875	GO:0007165	GO:0016020	GO:0048584
apl1_85494396.trimmed.fasta	1	85494396	BOTH	1	0	1	0	0	0	0	0		GO:0005216	GO:0005488	GO:0006811	GO:0016020	GO:0044260	GO:0055085
apl1_118968013.trimmed.fasta	1	118968013	BOTH	1	0	0	0	0	0	0	1		GO:0003677	GO:0005634	GO:0008270
apl2_10652627.trimmed.fasta	2	10652627	BOTH	1	1	0	0	0	0	0	0		GO:0003231	GO:0005743	GO:0005886	GO:0014704	GO:0016021	GO:1903779
apl2_97734897.trimmed.fasta	2	97734897	BOTH	1	0	0	0	0	1	0	0		GO:0003676	GO:0003824	GO:0004523	GO:0015074	GO:0044260	GO:0046872	GO:0046907	GO:0090502
apl3_7888163.trimmed.fasta	3	7888163	BOTH	1	0	0	0	0	0	1	0		GO:0000166	GO:0005524	GO:0016301	GO:0016310
apl3_10389842.trimmed.fasta	3	10389842	BOTH	1	0	0	0	0	0	1	0		GO:0000159	GO:0000166	GO:0004672	GO:0004674	GO:0005524	GO:0006468	GO:0007165	GO:0016301	GO:0016310	GO:0019888	GO:0050790
apl3_57593906.trimmed.fasta	3	57593906	BOTH	1	0	0	0	0	0	1	0		GO:0004674	GO:0005524	GO:0005622	GO:0006468	GO:0051716
apl5_6872095.trimmed.fasta	5	6872095	BOTH	1	1	0	0	0	0	0	0		GO:0005640	GO:0016021	GO:0034993	GO:0051015
apl5_34478536.trimmed.fasta	5	34478536	BOTH	1	0	0	0	0	1	0	0		GO:0016740	GO:0017013	GO:0046872
apl8_21458377.trimmed.fasta	8	21458377	BOTH	1	1	0	0	0	0	0	0		GO:0005730	GO:0005829	GO:0006417	GO:0016021	GO:0018026	GO:0018064	GO:0031072	GO:0032991	GO:0042038	GO:0090069	GO:2000232
apl9_11539221.trimmed.fasta	9	11539221	BOTH	1	1	0	0	0	0	0	0		GO:0005262	GO:0005886	GO:0006979	GO:0016021	GO:0047631	GO:0070588
apl13_7731266.trimmed.fasta	13	7731266	BOTH	1	1	0	0	0	0	0	0		GO:0005509	GO:0005540	GO:0007155	GO:0016021
apl13_19840804.trimmed.fasta	13	19840804	BOTH	1	0	1	0	0	0	0	0		GO:0004571	GO:0005509	GO:0005783	GO:0005975	GO:0006986	GO:0008152	GO:0016020	GO:0016787	GO:0016798	GO:0044322	GO:1904380	GO:1904382
apl15_1186736.trimmed.fasta	15	1186736	BOTH	1	0	0	0	0	1	0	0		GO:0000121	GO:0004725	GO:0005737	GO:0006114	GO:0006650	GO:0035335	GO:0043136	GO:0045721	GO:0046872
apl15_12424405.trimmed.fasta	15	12424405	BOTH	1	1	0	0	0	0	0	0		GO:0005774	GO:0016021	GO:0033179	GO:0046961	GO:1902600
apl20_1134516.trimmed.fasta	20	1134516	BOTH	1	1	0	0	0	0	0	0		GO:0005044	GO:0006898	GO:0015179	GO:0015807	GO:0016021	GO:1902475
apl25_5392288.trimmed.fasta	25	5392288	BOTH	1	0	0	0	0	1	0	0		GO:0009987	GO:0018024	GO:0032259	GO:0035097	GO:0046872
apl27_1175098.trimmed.fasta	27	1175098	BOTH	1	0	0	0	0	0	1	0		GO:0000166	GO:0004812	GO:0004818	GO:0005524	GO:0006412	GO:0006418	GO:0016874	GO:0043039	GO:0044267	GO:0110165
apl28_1199397.trimmed.fasta	28	1199397	BOTH	1	0	0	0	0	1	0	0		GO:0003676	GO:0046872
apl28_1227455.trimmed.fasta	28	1227455	BOTH	1	0	0	0	0	1	0	0		GO:0003676	GO:0046872
apl1_23205644.trimmed.fasta	1	23205644	ENV	5	1	1	0	0	1	1	1		GO:0000122	GO:0000166	GO:0000220	GO:0000287	GO:0003676	GO:0003723	GO:0004386	GO:0004672	GO:0004674	GO:0004712	GO:0005524	GO:0005634	GO:0005794	GO:0006355	GO:0006468	GO:0006629	GO:0006811	GO:0008270	GO:0008376	GO:0016020	GO:0016021	GO:0016301	GO:0016310	GO:0016740	GO:0032580	GO:0033179	GO:0033842	GO:0035556	GO:0043565	GO:0046872	GO:0046961	GO:0051087	GO:0106310	GO:1902600
apl2_33449017.trimmed.fasta	2	33449017	ENV	5	1	1	1	1	0	0	1		GO:0003682	GO:0003964	GO:0005164	GO:0005634	GO:0006278	GO:0006955	GO:0007049	GO:0009790	GO:0010468	GO:0016020	GO:0016021	GO:0061780
apl19_1136444.trimmed.fasta	19	1136444	ENV	5	1	1	1	1	1	0	0		GO:0003677	GO:0003964	GO:0005576	GO:0005886	GO:0006260	GO:0006278	GO:0016020	GO:0016021	GO:0016298	GO:0030659	GO:0031410	GO:0046872
aplZ_24585007.trimmed.fasta	0	24585007	ENV	4	1	1	1	1	0	0	0		GO:0003964	GO:0006278	GO:0016020	GO:0016021
apl1_6491259.trimmed.fasta	1	6491259	ENV	4	1	1	1	1	0	0	0		GO:0003964	GO:0006278	GO:0008270	GO:0016020	GO:0016021
apl1_75153453.trimmed.fasta	1	75153453	ENV	4	1	1	1	1	0	0	0		GO:0003964	GO:0006278	GO:0016020	GO:0016021
apl14_8951014.trimmed.fasta	14	8951014	ENV	4	1	1	1	1	0	0	0		GO:0003964	GO:0006278	GO:0016020	GO:0016021
apl1_188018458.trimmed.fasta	1	188018458	ENV	4	1	1	0	0	0	1	1		GO:0000166	GO:0001518	GO:0003677	GO:0003678	GO:0004386	GO:0005216	GO:0005244	GO:0005248	GO:0005261	GO:0005272	GO:0005524	GO:0005634	GO:0005886	GO:0006260	GO:0006270	GO:0006811	GO:0006814	GO:0007165	GO:0008017	GO:0016020	GO:0016021	GO:0016787	GO:0016887	GO:0032508	GO:0034220	GO:0034765	GO:0035725	GO:0042555	GO:0043087	GO:0055085	GO:0098655
apl2_87838432.trimmed.fasta	2	87838432	ENV	4	1	1	0	0	1	1	0		GO:0000166	GO:0003700	GO:0003824	GO:0004590	GO:0005507	GO:0005524	GO:0006207	GO:0006221	GO:0006355	GO:0006541	GO:0009236	GO:0016020	GO:0016021	GO:0016491	GO:0016829	GO:0016831	GO:0016874	GO:0042242	GO:0043802	GO:0044205	GO:0046872	GO:0051301
apl4_24050768.trimmed.fasta	4	24050768	ENV	4	1	1	0	0	1	0	1		GO:0000775	GO:0003779	GO:0005179	GO:0005576	GO:0005634	GO:0006325	GO:0006629	GO:0007186	GO:0008168	GO:0008270	GO:0016020	GO:0016021	GO:0016043	GO:0016521	GO:0016740	GO:0018024	GO:0030036	GO:0030073	GO:0031267	GO:0031858	GO:0032259	GO:0032879	GO:0034968	GO:0046872
apl1_35001079.trimmed.fasta	1	35001079	ENV	3	1	1	0	0	1	0	0		GO:0008270	GO:0016020	GO:0016021	GO:0046872
apl1_53166818.trimmed.fasta	1	53166818	ENV	3	1	1	0	0	0	1	0		GO:0000166	GO:0005524	GO:0016020	GO:0016021
apl1_91467917.trimmed.fasta	1	91467917	ENV	3	1	1	0	0	0	0	1		GO:0000127	GO:0003677	GO:0005198	GO:0005634	GO:0005886	GO:0005923	GO:0006355	GO:0006384	GO:0016020	GO:0016021	GO:0030054	GO:0043189
apl2_4452407.trimmed.fasta	2	4452407	ENV	3	1	1	0	0	1	0	0		GO:0005886	GO:0016020	GO:0016021	GO:0030659	GO:0031410	GO:0046872
apl3_66441707.trimmed.fasta	3	66441707	ENV	3	1	1	0	0	1	0	0		GO:0005267	GO:0005432	GO:0005516	GO:0005886	GO:0006811	GO:0006813	GO:0006814	GO:0006816	GO:0007154	GO:0015297	GO:0016020	GO:0016021	GO:0035725	GO:0046872	GO:0055085	GO:0071805
apl4_33681341.trimmed.fasta	4	33681341	ENV	3	0	0	1	1	0	1	0		GO:0000166	GO:0003777	GO:0003964	GO:0005524	GO:0005829	GO:0005856	GO:0006278	GO:0007018	GO:0008017	GO:0030424
apl10_4267622.trimmed.fasta	10	4267622	ENV	3	0	0	1	1	0	0	1		GO:0003682	GO:0003964	GO:0005634	GO:0006278	GO:0007049	GO:0009790	GO:0010468	GO:0061780
apl14_5837759.trimmed.fasta	14	5837759	ENV	3	0	0	1	1	0	0	1		GO:0003682	GO:0003723	GO:0003964	GO:0005634	GO:0006278	GO:0007049	GO:0009790	GO:0010468	GO:0051015	GO:0051017	GO:0061780
apl25_403323.trimmed.fasta	25	403323	ENV	3	1	1	0	0	1	0	0		GO:0004576	GO:0004579	GO:0006486	GO:0016020	GO:0016021	GO:0016740	GO:0016757	GO:0046872
aplZ_9156829.trimmed.fasta	0	9156829	ENV	2	1	1	0	0	0	0	0		GO:0016020	GO:0016021	GO:0048706	GO:0110165
apl1_83103436.trimmed.fasta	1	83103436	ENV	2	0	0	1	1	0	0	0		GO:0003964	GO:0006278
apl1_83135705.trimmed.fasta	1	83135705	ENV	2	0	0	1	1	0	0	0		GO:0003964	GO:0006278
apl1_188790692.trimmed.fasta	1	188790692	ENV	2	1	1	0	0	0	0	0		GO:0016020	GO:0016021	GO:0035091
apl2_26244849.trimmed.fasta	2	26244849	ENV	2	0	0	1	1	0	0	0		GO:0003964	GO:0006278
apl2_88800236.trimmed.fasta	2	88800236	ENV	2	1	1	0	0	0	0	0		GO:0016020	GO:0016021
apl2_113213244.trimmed.fasta	2	113213244	ENV	2	0	0	1	1	0	0	0		GO:0003964	GO:0006278
apl3_13253523.trimmed.fasta	3	13253523	ENV	2	1	1	0	0	0	0	0		GO:0016020	GO:0016021
apl3_64059572.trimmed.fasta	3	64059572	ENV	2	1	1	0	0	0	0	0		GO:0016020	GO:0016021
apl4_20993403.trimmed.fasta	4	20993403	ENV	2	0	0	1	1	0	0	0		GO:0003964	GO:0006278
apl5_36129179.trimmed.fasta	5	36129179	ENV	2	1	1	0	0	0	0	0		GO:0016020	GO:0016021
apl7_2532892.trimmed.fasta	7	2532892	ENV	2	0	0	1	1	0	0	0		GO:0003964	GO:0006278
apl15_5187269.trimmed.fasta	15	5187269	ENV	2	1	1	0	0	0	0	0		GO:0016020	GO:0016021
apl15_13517362.trimmed.fasta	15	13517362	ENV	2	0	0	1	1	0	0	0		GO:0003964	GO:0006278
apl18_2211462.trimmed.fasta	18	2211462	ENV	2	0	0	1	1	0	0	0		GO:0003964	GO:0006278
aplZ_1122302.trimmed.fasta	0	1122302	ENV	2	0	0	1	1	0	0	0		GO:0003723	GO:0003964	GO:0006278
aplZ_10886477.trimmed.fasta	0	10886477	ENV	2	0	1	0	0	1	0	0		GO:0003676	GO:0004114	GO:0004523	GO:0006886	GO:0007165	GO:0015031	GO:0016020	GO:0016192	GO:0016787	GO:0030117	GO:0044260	GO:0046872	GO:0090502
apl1_1326773.trimmed.fasta	1	1326773	ENV	2	1	1	0	0	0	0	0		GO:0006629	GO:0008081	GO:0016020	GO:0016021
apl1_6776984.trimmed.fasta	1	6776984	ENV	2	0	0	0	0	0	1	1		GO:0003677	GO:0003678	GO:0005524	GO:0005634	GO:0006270	GO:0007165	GO:0016887	GO:0032508	GO:0042555	GO:0043087
apl1_23691895.trimmed.fasta	1	23691895	ENV	2	1	1	0	0	0	0	0		GO:0004930	GO:0007165	GO:0007186	GO:0016020	GO:0016021
apl1_29967234.trimmed.fasta	1	29967234	ENV	2	1	1	0	0	0	0	0		GO:0005509	GO:0005886	GO:0007155	GO:0007156	GO:0016020	GO:0016021
apl2_126712584.trimmed.fasta	2	126712584	ENV	2	1	0	0	0	1	0	0		GO:0000220	GO:0016021	GO:0016715	GO:0031410	GO:0046872	GO:0046961	GO:1902600
apl5_1581909.trimmed.fasta	5	1581909	ENV	2	1	1	0	0	0	0	0		GO:0003676	GO:0003723	GO:0003779	GO:0004506	GO:0005783	GO:0005789	GO:0006629	GO:0016020	GO:0016021	GO:0016043	GO:0016126	GO:0016491	GO:0030036	GO:0031267	GO:0050660
apl5_8679878.trimmed.fasta	5	8679878	ENV	2	0	0	0	0	1	1	0		GO:0000166	GO:0003951	GO:0005524	GO:0005737	GO:0006741	GO:0008360	GO:0008716	GO:0009252	GO:0016310	GO:0016874	GO:0046872	GO:0051287	GO:0071555
apl6_6818492.trimmed.fasta	6	6818492	ENV	2	1	1	0	0	0	0	0		GO:0005886	GO:0016020	GO:0016021
apl9_24254963.trimmed.fasta	9	24254963	ENV	2	0	0	0	0	0	1	1		GO:0000166	GO:0003677	GO:0003678	GO:0004386	GO:0005524	GO:0005634	GO:0006260	GO:0006270	GO:0007165	GO:0016787	GO:0016887	GO:0019901	GO:0032508	GO:0042555	GO:0043087	GO:0061098
apl10_15113174.trimmed.fasta	10	15113174	ENV	2	1	1	0	0	0	0	0		GO:0006629	GO:0008081	GO:0016020	GO:0016021
apl11_18666007.trimmed.fasta	11	18666007	ENV	2	1	1	0	0	0	0	0		GO:0004930	GO:0007186	GO:0016020	GO:0016021
apl13_6657212.trimmed.fasta	13	6657212	ENV	2	0	0	0	0	0	1	1		GO:0003677	GO:0003678	GO:0005524	GO:0005634	GO:0006270	GO:0016887	GO:0032508	GO:0042555
apl14_2243397.trimmed.fasta	14	2243397	ENV	2	1	1	0	0	0	0	0		GO:0005201	GO:0005581	GO:0005886	GO:0006783	GO:0006784	GO:0016020	GO:0016021	GO:0016491	GO:0016653
apl18_6017925.trimmed.fasta	18	6017925	ENV	2	1	1	0	0	0	0	0		GO:0000220	GO:0006811	GO:0016020	GO:0016021	GO:0033179	GO:0046961	GO:1902600
apl19_12143752.trimmed.fasta	19	12143752	ENV	2	1	1	0	0	0	0	0		GO:0005886	GO:0016020	GO:0016021
apl23_4166826.trimmed.fasta	23	4166826	ENV	2	1	0	0	0	0	1	0		GO:0000166	GO:0004672	GO:0005524	GO:0006468	GO:0016021	GO:0016887	GO:0045332	GO:0140326
apl24_1517523.trimmed.fasta	24	1517523	ENV	2	0	0	1	1	0	0	0		GO:0003677	GO:0003964	GO:0006278
apl27_4853454.trimmed.fasta	27	4853454	ENV	2	1	1	0	0	0	0	0		GO:0005886	GO:0005887	GO:0006811	GO:0015347	GO:0016020	GO:0016021	GO:0043252	GO:0055085
aplZ_13723599.trimmed.fasta	0	13723599	ENV	1	0	0	0	0	1	0	0		GO:0046872
aplZ_33779608.trimmed.fasta	0	33779608	ENV	1	1	0	0	0	0	0	0		GO:0016021
apl1_48369703.trimmed.fasta	1	48369703	ENV	1	1	0	0	0	0	0	0		GO:0016021
apl2_598984.trimmed.fasta	2	598984	ENV	1	0	0	0	0	1	0	0		GO:0046872
apl2_649348.trimmed.fasta	2	649348	ENV	1	0	0	0	0	1	0	0		GO:0046872
apl2_101046567.trimmed.fasta	2	101046567	ENV	1	0	1	0	0	0	0	0		GO:0016020	GO:0031410
apl4_60909045.trimmed.fasta	4	60909045	ENV	1	0	0	0	0	1	0	0		GO:0046872
apl10_14981183.trimmed.fasta	10	14981183	ENV	1	1	0	0	0	0	0	0		GO:0016021
apl16_14441076.trimmed.fasta	16	14441076	ENV	1	0	0	0	0	0	0	1		GO:0005634
apl18_3823879.trimmed.fasta	18	3823879	ENV	1	0	0	0	0	0	1	0		GO:0005524	GO:0005783	GO:0007029	GO:0016887
apl20_8171327.trimmed.fasta	20	8171327	ENV	1	0	0	0	0	0	0	1		GO:0005634	GO:0006366
apl25_126586.trimmed.fasta	25	126586	ENV	1	1	0	0	0	0	0	0		GO:0016021	GO:0098609
aplZ_57431908.trimmed.fasta	0	57431908	ENV	1	0	0	0	0	0	0	1		GO:0003682	GO:0005634	GO:0007049	GO:0009790	GO:0010468	GO:0061780
aplZ_60378128.trimmed.fasta	0	60378128	ENV	1	0	0	0	0	0	1	0		GO:0004674	GO:0004712	GO:0005524	GO:0006468	GO:0106310
apl1_31452564.trimmed.fasta	1	31452564	ENV	1	0	0	0	0	1	0	0		GO:0008152	GO:0008233	GO:0046872
apl1_124977851.trimmed.fasta	1	124977851	ENV	1	0	0	0	0	1	0	0		GO:0003676	GO:0004523	GO:0015074	GO:0044260	GO:0046872	GO:0090502
apl1_124977858.trimmed.fasta	1	124977858	ENV	1	0	0	0	0	1	0	0		GO:0003676	GO:0004523	GO:0015074	GO:0044260	GO:0046872	GO:0090502
apl1_133714466.trimmed.fasta	1	133714466	ENV	1	1	0	0	0	0	0	0		GO:0005244	GO:0005262	GO:0016021	GO:0034765	GO:0070588
apl1_181144031.trimmed.fasta	1	181144031	ENV	1	0	0	0	0	1	0	0		GO:0005737	GO:0007162	GO:0016567	GO:0016607	GO:0030335	GO:0036396	GO:0042802	GO:0045807	GO:0046872	GO:0061630	GO:0080009
apl2_41947702.trimmed.fasta	2	41947702	ENV	1	1	0	0	0	0	0	0		GO:0005886	GO:0007218	GO:0008188	GO:0016021
apl2_106692134.trimmed.fasta	2	106692134	ENV	1	0	0	0	0	1	0	0		GO:0003810	GO:0005737	GO:0005794	GO:0016740	GO:0018149	GO:0046872	GO:0062023
apl3_57593899.trimmed.fasta	3	57593899	ENV	1	0	0	0	0	0	1	0		GO:0004674	GO:0005524	GO:0005622	GO:0006468	GO:0051716
apl4_1512831.trimmed.fasta	4	1512831	ENV	1	1	0	0	0	0	0	0		GO:0004222	GO:0006508	GO:0007229	GO:0016021
apl4_48701061.trimmed.fasta	4	48701061	ENV	1	0	0	0	0	1	0	0		GO:0005794	GO:0009966	GO:0016567	GO:0030027	GO:0046872	GO:0048471
apl4_68722606.trimmed.fasta	4	68722606	ENV	1	0	0	0	0	0	1	0		GO:0000166	GO:0004672	GO:0004674	GO:0004712	GO:0005524	GO:0005694	GO:0006468	GO:0016301	GO:0016310	GO:0016607	GO:0016740	GO:0045292	GO:0071013	GO:0106310
apl5_4999756.trimmed.fasta	5	4999756	ENV	1	0	0	0	0	1	0	0		GO:0003676	GO:0004523	GO:0006508	GO:0008236	GO:0016787	GO:0044260	GO:0046872	GO:0090502
apl5_5894696.trimmed.fasta	5	5894696	ENV	1	0	0	0	0	0	1	0		GO:0000166	GO:0003824	GO:0003873	GO:0004331	GO:0005524	GO:0006000	GO:0006003	GO:0008152	GO:0016301	GO:0016310	GO:0016311	GO:0016787	GO:0046835
apl5_28828482.trimmed.fasta	5	28828482	ENV	1	1	0	0	0	0	0	0		GO:0003677	GO:0003700	GO:0006355	GO:0016021	GO:0016540
apl5_28896815.trimmed.fasta	5	28896815	ENV	1	1	0	0	0	0	0	0		GO:0003677	GO:0003700	GO:0006355	GO:0016021	GO:0016540
apl5_30025312.trimmed.fasta	5	30025312	ENV	1	1	0	0	0	0	0	0		GO:0005886	GO:0016021	GO:0046983	GO:0061588
apl5_30051959.trimmed.fasta	5	30051959	ENV	1	1	0	0	0	0	0	0		GO:0005886	GO:0016021	GO:0046983	GO:0061588
apl7_9700996.trimmed.fasta	7	9700996	ENV	1	0	0	0	0	0	0	1		GO:0000981	GO:0003677	GO:0005634	GO:0006357
apl11_15298558.trimmed.fasta	11	15298558	ENV	1	0	0	0	0	0	1	0		GO:0000166	GO:0004812	GO:0004825	GO:0005524	GO:0005737	GO:0006412	GO:0006418	GO:0006431	GO:0009236	GO:0016874	GO:0044267
apl14_12438975.trimmed.fasta	14	12438975	ENV	1	1	0	0	0	0	0	0		GO:0004970	GO:0016021	GO:0034220	GO:0035235	GO:0045211
apl14_13366357.trimmed.fasta	14	13366357	ENV	1	0	0	0	0	0	0	1		GO:0003677	GO:0005634
apl20_3336688.trimmed.fasta	20	3336688	ENV	1	0	0	0	0	0	1	0		GO:0003676	GO:0003724	GO:0005524	GO:0016887
apl20_4946395.trimmed.fasta	20	4946395	ENV	1	0	0	0	0	0	0	1		GO:0003676	GO:0003723	GO:0005634
apl21_1202856.trimmed.fasta	21	1202856	ENV	1	0	0	0	0	0	1	0		GO:0004672	GO:0005524	GO:0006468
apl25_189326.trimmed.fasta	25	189326	ENV	1	1	0	0	0	0	0	0		GO:0005929	GO:0016021
apl29_1576637.trimmed.fasta	29	1576637	ENV	1	0	1	0	0	0	0	0		GO:0009987	GO:0016020	GO:0051179
apl1_1157118.trimmed.fasta	1	1157118	PHIST	5	1	1	1	1	1	0	0		GO:0003964	GO:0004866	GO:0004867	GO:0004869	GO:0005576	GO:0006278	GO:0008201	GO:0010951	GO:0016020	GO:0016021	GO:0016298	GO:0016567	GO:0016740	GO:0046872	GO:0046914
apl4_63438310.trimmed.fasta	4	63438310	PHIST	5	1	1	1	1	0	1	0		GO:0000166	GO:0003964	GO:0004337	GO:0005524	GO:0006278	GO:0008270	GO:0008299	GO:0016020	GO:0016021	GO:0016740
apl2_309156.trimmed.fasta	2	309156	PHIST	4	1	1	1	1	0	0	0		GO:0003964	GO:0006278	GO:0016020	GO:0016021
aplZ_67349733.trimmed.fasta	0	67349733	PHIST	4	0	0	1	1	1	1	0		GO:0000166	GO:0003964	GO:0004594	GO:0005524	GO:0005737	GO:0006278	GO:0006596	GO:0006597	GO:0015937	GO:0016301	GO:0016310	GO:0016740	GO:0016768	GO:0043169	GO:0046872
apl3_95576770.trimmed.fasta	3	95576770	PHIST	3	1	0	1	1	0	0	0		GO:0003964	GO:0006278	GO:0016021
apl14_16189380.trimmed.fasta	14	16189380	PHIST	3	1	1	0	0	1	0	0		GO:0016020	GO:0016021	GO:0016491	GO:0046872	GO:0051536	GO:0051537
apl1_21186164.trimmed.fasta	1	21186164	PHIST	3	1	1	0	0	1	0	0		GO:0003676	GO:0003723	GO:0004866	GO:0004867	GO:0004869	GO:0005576	GO:0008201	GO:0010951	GO:0015074	GO:0016020	GO:0016021	GO:0016298	GO:0044260	GO:0046872	GO:0046914
apl3_22293163.trimmed.fasta	3	22293163	PHIST	3	1	1	0	0	1	0	0		GO:0003779	GO:0005198	GO:0005856	GO:0005886	GO:0008092	GO:0016020	GO:0016021	GO:0030659	GO:0030866	GO:0031410	GO:0046872
apl3_104998773.trimmed.fasta	3	104998773	PHIST	3	1	1	0	0	0	1	0		GO:0000166	GO:0002430	GO:0002684	GO:0003779	GO:0004672	GO:0004875	GO:0004876	GO:0004878	GO:0004930	GO:0005262	GO:0005509	GO:0005524	GO:0005737	GO:0005856	GO:0005886	GO:0006468	GO:0006935	GO:0007165	GO:0007186	GO:0016020	GO:0016021	GO:0030036	GO:0031410	GO:0038178	GO:0048584	GO:0070588
aplZ_2548175.trimmed.fasta	0	2548175	PHIST	2	0	0	1	1	0	0	0		GO:0003964	GO:0006278
aplZ_66863141.trimmed.fasta	0	66863141	PHIST	2	0	0	1	1	0	0	0		GO:0003964	GO:0006278
apl1_12846763.trimmed.fasta	1	12846763	PHIST	2	0	0	1	1	0	0	0		GO:0003964	GO:0006278
apl1_12944525.trimmed.fasta	1	12944525	PHIST	2	0	0	1	1	0	0	0		GO:0003964	GO:0006278
apl3_13206699.trimmed.fasta	3	13206699	PHIST	2	1	1	0	0	0	0	0		GO:0016020	GO:0016021
apl5_36505536.trimmed.fasta	5	36505536	PHIST	2	0	0	1	1	0	0	0		GO:0003964	GO:0006278
apl7_26610220.trimmed.fasta	7	26610220	PHIST	2	1	1	0	0	0	0	0		GO:0016020	GO:0016021
apl9_7767082.trimmed.fasta	9	7767082	PHIST	2	0	0	1	1	0	0	0		GO:0003964	GO:0006278
apl13_14400352.trimmed.fasta	13	14400352	PHIST	2	1	1	0	0	0	0	0		GO:0016020	GO:0016021
apl15_13510903.trimmed.fasta	15	13510903	PHIST	2	0	0	1	1	0	0	0		GO:0003964	GO:0006278
apl18_581333.trimmed.fasta	18	581333	PHIST	2	0	0	1	1	0	0	0		GO:0003964	GO:0006278
apl25_1423411.trimmed.fasta	25	1423411	PHIST	2	0	0	1	1	0	0	0		GO:0003964	GO:0006278
apl27_5356360.trimmed.fasta	27	5356360	PHIST	2	1	1	0	0	0	0	0		GO:0016020	GO:0016021
apl1_83891657.trimmed.fasta	1	83891657	PHIST	2	1	1	0	0	0	0	0		GO:0003779	GO:0003953	GO:0004864	GO:0004908	GO:0007165	GO:0008157	GO:0016020	GO:0016021	GO:0016787	GO:0019221	GO:0019888	GO:0043086	GO:0050790
apl2_8377725.trimmed.fasta	2	8377725	PHIST	2	1	1	0	0	0	0	0		GO:0000220	GO:0006811	GO:0016020	GO:0016021	GO:0033179	GO:0046961	GO:1902600
apl2_78394901.trimmed.fasta	2	78394901	PHIST	2	0	0	1	1	0	0	0		GO:0003824	GO:0003964	GO:0006278	GO:0016567
apl2_82298936.trimmed.fasta	2	82298936	PHIST	2	0	0	1	1	0	0	0		GO:0003824	GO:0003964	GO:0006278
apl3_65933043.trimmed.fasta	3	65933043	PHIST	2	1	1	0	0	0	0	0		GO:0005267	GO:0006811	GO:0006813	GO:0008152	GO:0016020	GO:0016021	GO:0016740	GO:0016757	GO:0016798	GO:0071805
apl7_7662727.trimmed.fasta	7	7662727	PHIST	2	0	0	0	0	0	1	1		GO:0000166	GO:0003677	GO:0003678	GO:0004386	GO:0005524	GO:0005634	GO:0006260	GO:0006270	GO:0016787	GO:0016887	GO:0032508	GO:0042555
apl7_13759807.trimmed.fasta	7	13759807	PHIST	2	0	0	0	0	0	1	1		GO:0003677	GO:0003678	GO:0005524	GO:0005634	GO:0006270	GO:0016887	GO:0032508	GO:0042555	GO:0065007
apl26_848935.trimmed.fasta	26	848935	PHIST	2	1	1	0	0	0	0	0		GO:0004222	GO:0006508	GO:0008237	GO:0016020	GO:0016021
apl5_26597963.trimmed.fasta	5	26597963	PHIST	1	0	1	0	0	0	0	0		GO:0016020
apl14_6497670.trimmed.fasta	14	6497670	PHIST	1	0	0	0	0	0	1	0		GO:0005524	GO:0006457	GO:0016887	GO:0051082
apl24_820198.trimmed.fasta	24	820198	PHIST	1	1	0	0	0	0	0	0		GO:0016021	GO:0034097	GO:0098542
aplZ_8367345.trimmed.fasta	0	8367345	PHIST	1	0	1	0	0	0	0	0		GO:0003824	GO:0005975	GO:0016020	GO:0022857	GO:0055085
apl1_118958891.trimmed.fasta	1	118958891	PHIST	1	0	0	0	0	0	0	1		GO:0003677	GO:0005634	GO:0008270
apl2_13521539.trimmed.fasta	2	13521539	PHIST	1	0	1	0	0	0	0	0		GO:0004366	GO:0005739	GO:0005741	GO:0005886	GO:0006629	GO:0008374	GO:0008654	GO:0016020	GO:0016024	GO:0016740	GO:0016746	GO:0031966	GO:0044255	GO:0102420	GO:0110165
apl2_104597030.trimmed.fasta	2	104597030	PHIST	1	0	0	0	0	1	0	0		GO:0016491	GO:0046872	GO:0051287
apl3_12984120.trimmed.fasta	3	12984120	PHIST	1	0	1	0	0	0	0	0		GO:0005737	GO:0006810	GO:0012505	GO:0016020	GO:0043231
apl5_61562735.trimmed.fasta	5	61562735	PHIST	1	0	0	0	0	0	1	0		GO:0000160	GO:0000166	GO:0003677	GO:0005524	GO:0006355	GO:0006464
apl9_1706750.trimmed.fasta	9	1706750	PHIST	1	0	1	0	0	0	0	0		GO:0006814	GO:0015299	GO:0016020	GO:0098662
apl9_11476000.trimmed.fasta	9	11476000	PHIST	1	0	0	0	0	0	0	1		GO:0003700	GO:0005634	GO:0006355	GO:0006357
apl11_1165470.trimmed.fasta	11	1165470	PHIST	1	1	0	0	0	0	0	0		GO:0006836	GO:0007268	GO:0016021	GO:0022857	GO:0030672	GO:0043005	GO:0055085
apl15_7435050.trimmed.fasta	15	7435050	PHIST	1	1	0	0	0	0	0	0		GO:0000139	GO:0005789	GO:0006621	GO:0015031	GO:0016021	GO:0030663	GO:0046923
apl21_1564080.trimmed.fasta	21	1564080	PHIST	1	0	0	0	0	0	0	1		GO:0003677	GO:0003746	GO:0005634	GO:0006368	GO:0006414	GO:0008270
aplZ_706263.trimmed.fasta	0	706263		0	0	0	0	0	0	0	0		0
aplZ_1072926.trimmed.fasta	0	1072926		0	0	0	0	0	0	0	0
aplZ_1910074.trimmed.fasta	0	1910074		0	0	0	0	0	0	0	0
aplZ_2653215.trimmed.fasta	0	2653215		0	0	0	0	0	0	0	0
aplZ_2710142.trimmed.fasta	0	2710142		0	0	0	0	0	0	0	0		GO:0005488	GO:0009987
aplZ_3401965.trimmed.fasta	0	3401965		0	0	0	0	0	0	0	0		0
aplZ_3804690.trimmed.fasta	0	3804690		0	0	0	0	0	0	0	0
aplZ_3824376.trimmed.fasta	0	3824376		0	0	0	0	0	0	0	0
aplZ_5280472.trimmed.fasta	0	5280472		0	0	0	0	0	0	0	0
aplZ_5375609.trimmed.fasta	0	5375609		0	0	0	0	0	0	0	0
aplZ_5808612.trimmed.fasta	0	5808612		0	0	0	0	0	0	0	0		GO:0003824	GO:0016301	GO:0016310
aplZ_6434808.trimmed.fasta	0	6434808		0	0	0	0	0	0	0	0
aplZ_7928683.trimmed.fasta	0	7928683		0	0	0	0	0	0	0	0
aplZ_7928690.trimmed.fasta	0	7928690		0	0	0	0	0	0	0	0
aplZ_7943345.trimmed.fasta	0	7943345		0	0	0	0	0	0	0	0
aplZ_8793697.trimmed.fasta	0	8793697		0	0	0	0	0	0	0	0
aplZ_9204832.trimmed.fasta	0	9204832		0	0	0	0	0	0	0	0
aplZ_9221558.trimmed.fasta	0	9221558		0	0	0	0	0	0	0	0
aplZ_9356766.trimmed.fasta	0	9356766		0	0	0	0	0	0	0	0		0
aplZ_9643512.trimmed.fasta	0	9643512		0	0	0	0	0	0	0	0
aplZ_9818308.trimmed.fasta	0	9818308		0	0	0	0	0	0	0	0
aplZ_9920795.trimmed.fasta	0	9920795		0	0	0	0	0	0	0	0
aplZ_9936143.trimmed.fasta	0	9936143		0	0	0	0	0	0	0	0
aplZ_10006868.trimmed.fasta	0	10006868		0	0	0	0	0	0	0	0
aplZ_10181737.trimmed.fasta	0	10181737		0	0	0	0	0	0	0	0		0
aplZ_10636900.trimmed.fasta	0	10636900		0	0	0	0	0	0	0	0
aplZ_11079976.trimmed.fasta	0	11079976		0	0	0	0	0	0	0	0		GO:0000166	GO:0003676	GO:0015074	GO:0019538	GO:0140096
aplZ_11885953.trimmed.fasta	0	11885953		0	0	0	0	0	0	0	0
aplZ_12302772.trimmed.fasta	0	12302772		0	0	0	0	0	0	0	0
aplZ_12471699.trimmed.fasta	0	12471699		0	0	0	0	0	0	0	0
aplZ_14844105.trimmed.fasta	0	14844105		0	0	0	0	0	0	0	0
aplZ_15468452.trimmed.fasta	0	15468452		0	0	0	0	0	0	0	0		0
aplZ_16170372.trimmed.fasta	0	16170372		0	0	0	0	0	0	0	0
aplZ_16400565.trimmed.fasta	0	16400565		0	0	0	0	0	0	0	0
aplZ_16625174.trimmed.fasta	0	16625174		0	0	0	0	0	0	0	0
aplZ_16934744.trimmed.fasta	0	16934744		0	0	0	0	0	0	0	0
aplZ_17068957.trimmed.fasta	0	17068957		0	0	0	0	0	0	0	0
aplZ_17156032.trimmed.fasta	0	17156032		0	0	0	0	0	0	0	0
aplZ_17262224.trimmed.fasta	0	17262224		0	0	0	0	0	0	0	0
aplZ_17524152.trimmed.fasta	0	17524152		0	0	0	0	0	0	0	0
aplZ_18212907.trimmed.fasta	0	18212907		0	0	0	0	0	0	0	0
aplZ_18869478.trimmed.fasta	0	18869478		0	0	0	0	0	0	0	0
aplZ_19975022.trimmed.fasta	0	19975022		0	0	0	0	0	0	0	0
aplZ_20323028.trimmed.fasta	0	20323028		0	0	0	0	0	0	0	0
aplZ_20740857.trimmed.fasta	0	20740857		0	0	0	0	0	0	0	0
aplZ_21286552.trimmed.fasta	0	21286552		0	0	0	0	0	0	0	0		0
aplZ_22653383.trimmed.fasta	0	22653383		0	0	0	0	0	0	0	0		GO:0007420	GO:0022407	GO:0031290	GO:0031362	GO:0032956	GO:0043087	GO:0045499	GO:0046875	GO:0048013	GO:0050731	GO:0050919	GO:0051893	GO:0070507
aplZ_22897645.trimmed.fasta	0	22897645		0	0	0	0	0	0	0	0		0
aplZ_23145233.trimmed.fasta	0	23145233		0	0	0	0	0	0	0	0
aplZ_23820638.trimmed.fasta	0	23820638		0	0	0	0	0	0	0	0
aplZ_24110671.trimmed.fasta	0	24110671		0	0	0	0	0	0	0	0		0
aplZ_24112430.trimmed.fasta	0	24112430		0	0	0	0	0	0	0	0
aplZ_24112437.trimmed.fasta	0	24112437		0	0	0	0	0	0	0	0
aplZ_24425926.trimmed.fasta	0	24425926		0	0	0	0	0	0	0	0
aplZ_24632632.trimmed.fasta	0	24632632		0	0	0	0	0	0	0	0		GO:0000166	GO:0004386	GO:0006260	GO:0016787
aplZ_25037236.trimmed.fasta	0	25037236		0	0	0	0	0	0	0	0
aplZ_25263367.trimmed.fasta	0	25263367		0	0	0	0	0	0	0	0
aplZ_25387360.trimmed.fasta	0	25387360		0	0	0	0	0	0	0	0
aplZ_25419157.trimmed.fasta	0	25419157		0	0	0	0	0	0	0	0
aplZ_25532368.trimmed.fasta	0	25532368		0	0	0	0	0	0	0	0
aplZ_25717907.trimmed.fasta	0	25717907		0	0	0	0	0	0	0	0		0
aplZ_26188905.trimmed.fasta	0	26188905		0	0	0	0	0	0	0	0		GO:0004114	GO:0005488	GO:0006139
aplZ_26347037.trimmed.fasta	0	26347037		0	0	0	0	0	0	0	0
aplZ_26878519.trimmed.fasta	0	26878519		0	0	0	0	0	0	0	0		0
aplZ_27252407.trimmed.fasta	0	27252407		0	0	0	0	0	0	0	0
aplZ_28093242.trimmed.fasta	0	28093242		0	0	0	0	0	0	0	0		GO:0004553	GO:0005975	GO:0008152	GO:0016787	GO:0016798
aplZ_28171334.trimmed.fasta	0	28171334		0	0	0	0	0	0	0	0		0
aplZ_28290016.trimmed.fasta	0	28290016		0	0	0	0	0	0	0	0
aplZ_30804909.trimmed.fasta	0	30804909		0	0	0	0	0	0	0	0
aplZ_31274910.trimmed.fasta	0	31274910		0	0	0	0	0	0	0	0
aplZ_31497698.trimmed.fasta	0	31497698		0	0	0	0	0	0	0	0
aplZ_31620009.trimmed.fasta	0	31620009		0	0	0	0	0	0	0	0
aplZ_32056428.trimmed.fasta	0	32056428		0	0	0	0	0	0	0	0
aplZ_32755315.trimmed.fasta	0	32755315		0	0	0	0	0	0	0	0
aplZ_33078407.trimmed.fasta	0	33078407		0	0	0	0	0	0	0	0		0
aplZ_33361946.trimmed.fasta	0	33361946		0	0	0	0	0	0	0	0
aplZ_33548125.trimmed.fasta	0	33548125		0	0	0	0	0	0	0	0
aplZ_33639219.trimmed.fasta	0	33639219		0	0	0	0	0	0	0	0
aplZ_33982682.trimmed.fasta	0	33982682		0	0	0	0	0	0	0	0
aplZ_34627060.trimmed.fasta	0	34627060		0	0	0	0	0	0	0	0
aplZ_35329017.trimmed.fasta	0	35329017		0	0	0	0	0	0	0	0
aplZ_35556251.trimmed.fasta	0	35556251		0	0	0	0	0	0	0	0
aplZ_36005019.trimmed.fasta	0	36005019		0	0	0	0	0	0	0	0
aplZ_37341434.trimmed.fasta	0	37341434		0	0	0	0	0	0	0	0
aplZ_37381132.trimmed.fasta	0	37381132		0	0	0	0	0	0	0	0
aplZ_37448057.trimmed.fasta	0	37448057		0	0	0	0	0	0	0	0
aplZ_37653714.trimmed.fasta	0	37653714		0	0	0	0	0	0	0	0
aplZ_38175504.trimmed.fasta	0	38175504		0	0	0	0	0	0	0	0
aplZ_38759328.trimmed.fasta	0	38759328		0	0	0	0	0	0	0	0
aplZ_40022266.trimmed.fasta	0	40022266		0	0	0	0	0	0	0	0		0
aplZ_40353011.trimmed.fasta	0	40353011		0	0	0	0	0	0	0	0
aplZ_41241805.trimmed.fasta	0	41241805		0	0	0	0	0	0	0	0
aplZ_41458907.trimmed.fasta	0	41458907		0	0	0	0	0	0	0	0
aplZ_42670526.trimmed.fasta	0	42670526		0	0	0	0	0	0	0	0
aplZ_45265496.trimmed.fasta	0	45265496		0	0	0	0	0	0	0	0
aplZ_45685110.trimmed.fasta	0	45685110		0	0	0	0	0	0	0	0
aplZ_45807645.trimmed.fasta	0	45807645		0	0	0	0	0	0	0	0
aplZ_46252419.trimmed.fasta	0	46252419		0	0	0	0	0	0	0	0
aplZ_46410031.trimmed.fasta	0	46410031		0	0	0	0	0	0	0	0		0
aplZ_46440539.trimmed.fasta	0	46440539		0	0	0	0	0	0	0	0		0
aplZ_46984142.trimmed.fasta	0	46984142		0	0	0	0	0	0	0	0
aplZ_47064108.trimmed.fasta	0	47064108		0	0	0	0	0	0	0	0		GO:0005639
aplZ_47319592.trimmed.fasta	0	47319592		0	0	0	0	0	0	0	0
aplZ_47323529.trimmed.fasta	0	47323529		0	0	0	0	0	0	0	0
aplZ_47376523.trimmed.fasta	0	47376523		0	0	0	0	0	0	0	0
aplZ_48458584.trimmed.fasta	0	48458584		0	0	0	0	0	0	0	0
aplZ_48836010.trimmed.fasta	0	48836010		0	0	0	0	0	0	0	0
aplZ_48973389.trimmed.fasta	0	48973389		0	0	0	0	0	0	0	0
aplZ_51325164.trimmed.fasta	0	51325164		0	0	0	0	0	0	0	0
aplZ_51327786.trimmed.fasta	0	51327786		0	0	0	0	0	0	0	0
aplZ_52508544.trimmed.fasta	0	52508544		0	0	0	0	0	0	0	0
aplZ_52542364.trimmed.fasta	0	52542364		0	0	0	0	0	0	0	0
aplZ_53080512.trimmed.fasta	0	53080512		0	0	0	0	0	0	0	0
aplZ_53358362.trimmed.fasta	0	53358362		0	0	0	0	0	0	0	0
aplZ_53447819.trimmed.fasta	0	53447819		0	0	0	0	0	0	0	0
aplZ_54621049.trimmed.fasta	0	54621049		0	0	0	0	0	0	0	0
aplZ_54951204.trimmed.fasta	0	54951204		0	0	0	0	0	0	0	0
aplZ_55588238.trimmed.fasta	0	55588238		0	0	0	0	0	0	0	0
aplZ_56743393.trimmed.fasta	0	56743393		0	0	0	0	0	0	0	0
aplZ_57625270.trimmed.fasta	0	57625270		0	0	0	0	0	0	0	0
aplZ_58090728.trimmed.fasta	0	58090728		0	0	0	0	0	0	0	0
aplZ_58645613.trimmed.fasta	0	58645613		0	0	0	0	0	0	0	0
aplZ_59004064.trimmed.fasta	0	59004064		0	0	0	0	0	0	0	0
aplZ_59401588.trimmed.fasta	0	59401588		0	0	0	0	0	0	0	0
aplZ_59421646.trimmed.fasta	0	59421646		0	0	0	0	0	0	0	0
aplZ_60488003.trimmed.fasta	0	60488003		0	0	0	0	0	0	0	0
aplZ_60531995.trimmed.fasta	0	60531995		0	0	0	0	0	0	0	0
aplZ_60651209.trimmed.fasta	0	60651209		0	0	0	0	0	0	0	0
aplZ_60702549.trimmed.fasta	0	60702549		0	0	0	0	0	0	0	0
aplZ_60844214.trimmed.fasta	0	60844214		0	0	0	0	0	0	0	0
aplZ_61091154.trimmed.fasta	0	61091154		0	0	0	0	0	0	0	0
aplZ_61287283.trimmed.fasta	0	61287283		0	0	0	0	0	0	0	0
aplZ_61783108.trimmed.fasta	0	61783108		0	0	0	0	0	0	0	0
aplZ_62459587.trimmed.fasta	0	62459587		0	0	0	0	0	0	0	0
aplZ_62729523.trimmed.fasta	0	62729523		0	0	0	0	0	0	0	0
aplZ_62909999.trimmed.fasta	0	62909999		0	0	0	0	0	0	0	0
aplZ_63682094.trimmed.fasta	0	63682094		0	0	0	0	0	0	0	0
aplZ_63921424.trimmed.fasta	0	63921424		0	0	0	0	0	0	0	0
aplZ_64007283.trimmed.fasta	0	64007283		0	0	0	0	0	0	0	0
aplZ_64488095.trimmed.fasta	0	64488095		0	0	0	0	0	0	0	0
aplZ_64488102.trimmed.fasta	0	64488102		0	0	0	0	0	0	0	0
aplZ_64627685.trimmed.fasta	0	64627685		0	0	0	0	0	0	0	0
aplZ_64706450.trimmed.fasta	0	64706450		0	0	0	0	0	0	0	0
aplZ_65030976.trimmed.fasta	0	65030976		0	0	0	0	0	0	0	0		0
aplZ_65120804.trimmed.fasta	0	65120804		0	0	0	0	0	0	0	0
aplZ_65124281.trimmed.fasta	0	65124281		0	0	0	0	0	0	0	0
aplZ_65513061.trimmed.fasta	0	65513061		0	0	0	0	0	0	0	0
aplZ_65692991.trimmed.fasta	0	65692991		0	0	0	0	0	0	0	0
aplZ_65713654.trimmed.fasta	0	65713654		0	0	0	0	0	0	0	0
aplZ_66343826.trimmed.fasta	0	66343826		0	0	0	0	0	0	0	0
aplZ_66445814.trimmed.fasta	0	66445814		0	0	0	0	0	0	0	0
aplZ_66582851.trimmed.fasta	0	66582851		0	0	0	0	0	0	0	0
aplZ_67361190.trimmed.fasta	0	67361190		0	0	0	0	0	0	0	0
aplZ_67800793.trimmed.fasta	0	67800793		0	0	0	0	0	0	0	0
aplZ_69683677.trimmed.fasta	0	69683677		0	0	0	0	0	0	0	0
aplZ_70129732.trimmed.fasta	0	70129732		0	0	0	0	0	0	0	0
aplZ_70568785.trimmed.fasta	0	70568785		0	0	0	0	0	0	0	0
aplZ_70757185.trimmed.fasta	0	70757185		0	0	0	0	0	0	0	0
aplZ_72247671.trimmed.fasta	0	72247671		0	0	0	0	0	0	0	0
aplZ_72331829.trimmed.fasta	0	72331829		0	0	0	0	0	0	0	0
aplZ_72380524.trimmed.fasta	0	72380524		0	0	0	0	0	0	0	0
aplZ_72780658.trimmed.fasta	0	72780658		0	0	0	0	0	0	0	0
aplZ_73036014.trimmed.fasta	0	73036014		0	0	0	0	0	0	0	0
aplZ_73070481.trimmed.fasta	0	73070481		0	0	0	0	0	0	0	0		GO:0000502	GO:0006281	GO:0006974	GO:0010952	GO:0016504	GO:0070577	GO:0070628
aplZ_73397624.trimmed.fasta	0	73397624		0	0	0	0	0	0	0	0
aplZ_73900722.trimmed.fasta	0	73900722		0	0	0	0	0	0	0	0
aplZ_73996368.trimmed.fasta	0	73996368		0	0	0	0	0	0	0	0
apl1_139934.trimmed.fasta	1	139934		0	0	0	0	0	0	0	0		GO:0050896
apl1_708385.trimmed.fasta	1	708385		0	0	0	0	0	0	0	0
apl1_1218972.trimmed.fasta	1	1218972		0	0	0	0	0	0	0	0		0
apl1_2034185.trimmed.fasta	1	2034185		0	0	0	0	0	0	0	0		0
apl1_2522831.trimmed.fasta	1	2522831		0	0	0	0	0	0	0	0
apl1_2620694.trimmed.fasta	1	2620694		0	0	0	0	0	0	0	0
apl1_2908875.trimmed.fasta	1	2908875		0	0	0	0	0	0	0	0
apl1_3169140.trimmed.fasta	1	3169140		0	0	0	0	0	0	0	0
apl1_3483330.trimmed.fasta	1	3483330		0	0	0	0	0	0	0	0
apl1_3783739.trimmed.fasta	1	3783739		0	0	0	0	0	0	0	0		0
apl1_3865955.trimmed.fasta	1	3865955		0	0	0	0	0	0	0	0
apl1_4062013.trimmed.fasta	1	4062013		0	0	0	0	0	0	0	0
apl1_5260298.trimmed.fasta	1	5260298		0	0	0	0	0	0	0	0
apl1_5371094.trimmed.fasta	1	5371094		0	0	0	0	0	0	0	0
apl1_5633827.trimmed.fasta	1	5633827		0	0	0	0	0	0	0	0		0
apl1_5936727.trimmed.fasta	1	5936727		0	0	0	0	0	0	0	0
apl1_6210665.trimmed.fasta	1	6210665		0	0	0	0	0	0	0	0
apl1_6262984.trimmed.fasta	1	6262984		0	0	0	0	0	0	0	0
apl1_6273837.trimmed.fasta	1	6273837		0	0	0	0	0	0	0	0
apl1_7255952.trimmed.fasta	1	7255952		0	0	0	0	0	0	0	0
apl1_7368345.trimmed.fasta	1	7368345		0	0	0	0	0	0	0	0
apl1_8149795.trimmed.fasta	1	8149795		0	0	0	0	0	0	0	0
apl1_8500264.trimmed.fasta	1	8500264		0	0	0	0	0	0	0	0		GO:0008270
apl1_8965694.trimmed.fasta	1	8965694		0	0	0	0	0	0	0	0
apl1_9601445.trimmed.fasta	1	9601445		0	0	0	0	0	0	0	0
apl1_9601821.trimmed.fasta	1	9601821		0	0	0	0	0	0	0	0
apl1_9823265.trimmed.fasta	1	9823265		0	0	0	0	0	0	0	0		GO:0003676	GO:0003824	GO:0015074
apl1_10143427.trimmed.fasta	1	10143427		0	0	0	0	0	0	0	0
apl1_10600342.trimmed.fasta	1	10600342		0	0	0	0	0	0	0	0
apl1_12369478.trimmed.fasta	1	12369478		0	0	0	0	0	0	0	0		0
apl1_13389578.trimmed.fasta	1	13389578		0	0	0	0	0	0	0	0
apl1_13534091.trimmed.fasta	1	13534091		0	0	0	0	0	0	0	0
apl1_13631382.trimmed.fasta	1	13631382		0	0	0	0	0	0	0	0
apl1_14605038.trimmed.fasta	1	14605038		0	0	0	0	0	0	0	0
apl1_14609694.trimmed.fasta	1	14609694		0	0	0	0	0	0	0	0
apl1_16558808.trimmed.fasta	1	16558808		0	0	0	0	0	0	0	0
apl1_17502920.trimmed.fasta	1	17502920		0	0	0	0	0	0	0	0
apl1_18698644.trimmed.fasta	1	18698644		0	0	0	0	0	0	0	0
apl1_19365348.trimmed.fasta	1	19365348		0	0	0	0	0	0	0	0
apl1_20379634.trimmed.fasta	1	20379634		0	0	0	0	0	0	0	0
apl1_20401355.trimmed.fasta	1	20401355		0	0	0	0	0	0	0	0
apl1_20618184.trimmed.fasta	1	20618184		0	0	0	0	0	0	0	0		GO:0008679	GO:0016054	GO:0016491	GO:0016616	GO:0050661	GO:0051287
apl1_21080177.trimmed.fasta	1	21080177		0	0	0	0	0	0	0	0		0
apl1_21495676.trimmed.fasta	1	21495676		0	0	0	0	0	0	0	0
apl1_21495683.trimmed.fasta	1	21495683		0	0	0	0	0	0	0	0
apl1_21754513.trimmed.fasta	1	21754513		0	0	0	0	0	0	0	0
apl1_22350628.trimmed.fasta	1	22350628		0	0	0	0	0	0	0	0
apl1_22461429.trimmed.fasta	1	22461429		0	0	0	0	0	0	0	0
apl1_22881856.trimmed.fasta	1	22881856		0	0	0	0	0	0	0	0
apl1_24345192.trimmed.fasta	1	24345192		0	0	0	0	0	0	0	0
apl1_24665762.trimmed.fasta	1	24665762		0	0	0	0	0	0	0	0
apl1_26698241.trimmed.fasta	1	26698241		0	0	0	0	0	0	0	0
apl1_27103629.trimmed.fasta	1	27103629		0	0	0	0	0	0	0	0
apl1_27605601.trimmed.fasta	1	27605601		0	0	0	0	0	0	0	0
apl1_27682930.trimmed.fasta	1	27682930		0	0	0	0	0	0	0	0
apl1_27801946.trimmed.fasta	1	27801946		0	0	0	0	0	0	0	0
apl1_28902792.trimmed.fasta	1	28902792		0	0	0	0	0	0	0	0
apl1_29340977.trimmed.fasta	1	29340977		0	0	0	0	0	0	0	0
apl1_30530200.trimmed.fasta	1	30530200		0	0	0	0	0	0	0	0
apl1_31170888.trimmed.fasta	1	31170888		0	0	0	0	0	0	0	0
apl1_31376906.trimmed.fasta	1	31376906		0	0	0	0	0	0	0	0
apl1_31589068.trimmed.fasta	1	31589068		0	0	0	0	0	0	0	0
apl1_32378721.trimmed.fasta	1	32378721		0	0	0	0	0	0	0	0		0
apl1_32629484.trimmed.fasta	1	32629484		0	0	0	0	0	0	0	0
apl1_32631551.trimmed.fasta	1	32631551		0	0	0	0	0	0	0	0
apl1_32684948.trimmed.fasta	1	32684948		0	0	0	0	0	0	0	0
apl1_33014711.trimmed.fasta	1	33014711		0	0	0	0	0	0	0	0
apl1_33245225.trimmed.fasta	1	33245225		0	0	0	0	0	0	0	0
apl1_34191151.trimmed.fasta	1	34191151		0	0	0	0	0	0	0	0
apl1_34216822.trimmed.fasta	1	34216822		0	0	0	0	0	0	0	0
apl1_34409168.trimmed.fasta	1	34409168		0	0	0	0	0	0	0	0
apl1_35367038.trimmed.fasta	1	35367038		0	0	0	0	0	0	0	0
apl1_36641758.trimmed.fasta	1	36641758		0	0	0	0	0	0	0	0
apl1_36846106.trimmed.fasta	1	36846106		0	0	0	0	0	0	0	0		0
apl1_37636846.trimmed.fasta	1	37636846		0	0	0	0	0	0	0	0
apl1_37725988.trimmed.fasta	1	37725988		0	0	0	0	0	0	0	0
apl1_38410134.trimmed.fasta	1	38410134		0	0	0	0	0	0	0	0
apl1_38518823.trimmed.fasta	1	38518823		0	0	0	0	0	0	0	0
apl1_39502227.trimmed.fasta	1	39502227		0	0	0	0	0	0	0	0
apl1_39842293.trimmed.fasta	1	39842293		0	0	0	0	0	0	0	0
apl1_40206711.trimmed.fasta	1	40206711		0	0	0	0	0	0	0	0
apl1_40255876.trimmed.fasta	1	40255876		0	0	0	0	0	0	0	0
apl1_40255883.trimmed.fasta	1	40255883		0	0	0	0	0	0	0	0
apl1_40332572.trimmed.fasta	1	40332572		0	0	0	0	0	0	0	0
apl1_40667041.trimmed.fasta	1	40667041		0	0	0	0	0	0	0	0
apl1_40667048.trimmed.fasta	1	40667048		0	0	0	0	0	0	0	0
apl1_40881131.trimmed.fasta	1	40881131		0	0	0	0	0	0	0	0
apl1_41304950.trimmed.fasta	1	41304950		0	0	0	0	0	0	0	0
apl1_41381047.trimmed.fasta	1	41381047		0	0	0	0	0	0	0	0
apl1_41556707.trimmed.fasta	1	41556707		0	0	0	0	0	0	0	0
apl1_41675543.trimmed.fasta	1	41675543		0	0	0	0	0	0	0	0
apl1_41985177.trimmed.fasta	1	41985177		0	0	0	0	0	0	0	0
apl1_42089836.trimmed.fasta	1	42089836		0	0	0	0	0	0	0	0
apl1_42972880.trimmed.fasta	1	42972880		0	0	0	0	0	0	0	0
apl1_42990326.trimmed.fasta	1	42990326		0	0	0	0	0	0	0	0
apl1_43355817.trimmed.fasta	1	43355817		0	0	0	0	0	0	0	0		0
apl1_43805379.trimmed.fasta	1	43805379		0	0	0	0	0	0	0	0
apl1_44119596.trimmed.fasta	1	44119596		0	0	0	0	0	0	0	0		0
apl1_44714809.trimmed.fasta	1	44714809		0	0	0	0	0	0	0	0
apl1_45756581.trimmed.fasta	1	45756581		0	0	0	0	0	0	0	0
apl1_46082174.trimmed.fasta	1	46082174		0	0	0	0	0	0	0	0
apl1_46660113.trimmed.fasta	1	46660113		0	0	0	0	0	0	0	0
apl1_47723342.trimmed.fasta	1	47723342		0	0	0	0	0	0	0	0
apl1_47808535.trimmed.fasta	1	47808535		0	0	0	0	0	0	0	0
apl1_49767169.trimmed.fasta	1	49767169		0	0	0	0	0	0	0	0
apl1_49782913.trimmed.fasta	1	49782913		0	0	0	0	0	0	0	0
apl1_51174765.trimmed.fasta	1	51174765		0	0	0	0	0	0	0	0
apl1_52164928.trimmed.fasta	1	52164928		0	0	0	0	0	0	0	0
apl1_52411706.trimmed.fasta	1	52411706		0	0	0	0	0	0	0	0
apl1_53091577.trimmed.fasta	1	53091577		0	0	0	0	0	0	0	0
apl1_53338482.trimmed.fasta	1	53338482		0	0	0	0	0	0	0	0
apl1_53466905.trimmed.fasta	1	53466905		0	0	0	0	0	0	0	0
apl1_53742512.trimmed.fasta	1	53742512		0	0	0	0	0	0	0	0
apl1_54279105.trimmed.fasta	1	54279105		0	0	0	0	0	0	0	0
apl1_54763019.trimmed.fasta	1	54763019		0	0	0	0	0	0	0	0
apl1_54991456.trimmed.fasta	1	54991456		0	0	0	0	0	0	0	0
apl1_55617989.trimmed.fasta	1	55617989		0	0	0	0	0	0	0	0
apl1_55741904.trimmed.fasta	1	55741904		0	0	0	0	0	0	0	0
apl1_57287710.trimmed.fasta	1	57287710		0	0	0	0	0	0	0	0
apl1_58739479.trimmed.fasta	1	58739479		0	0	0	0	0	0	0	0		0
apl1_58753472.trimmed.fasta	1	58753472		0	0	0	0	0	0	0	0
apl1_58996095.trimmed.fasta	1	58996095		0	0	0	0	0	0	0	0
apl1_59731345.trimmed.fasta	1	59731345		0	0	0	0	0	0	0	0
apl1_60612967.trimmed.fasta	1	60612967		0	0	0	0	0	0	0	0
apl1_60899752.trimmed.fasta	1	60899752		0	0	0	0	0	0	0	0		0
apl1_61539981.trimmed.fasta	1	61539981		0	0	0	0	0	0	0	0
apl1_61649861.trimmed.fasta	1	61649861		0	0	0	0	0	0	0	0
apl1_61714449.trimmed.fasta	1	61714449		0	0	0	0	0	0	0	0
apl1_62680321.trimmed.fasta	1	62680321		0	0	0	0	0	0	0	0		GO:0005515	GO:0043229
apl1_63034042.trimmed.fasta	1	63034042		0	0	0	0	0	0	0	0		0
apl1_63037491.trimmed.fasta	1	63037491		0	0	0	0	0	0	0	0
apl1_63974206.trimmed.fasta	1	63974206		0	0	0	0	0	0	0	0
apl1_63986472.trimmed.fasta	1	63986472		0	0	0	0	0	0	0	0
apl1_64184592.trimmed.fasta	1	64184592		0	0	0	0	0	0	0	0
apl1_64384369.trimmed.fasta	1	64384369		0	0	0	0	0	0	0	0
apl1_64784069.trimmed.fasta	1	64784069		0	0	0	0	0	0	0	0
apl1_65120354.trimmed.fasta	1	65120354		0	0	0	0	0	0	0	0
apl1_65423930.trimmed.fasta	1	65423930		0	0	0	0	0	0	0	0
apl1_66828354.trimmed.fasta	1	66828354		0	0	0	0	0	0	0	0
apl1_67314901.trimmed.fasta	1	67314901		0	0	0	0	0	0	0	0
apl1_68373288.trimmed.fasta	1	68373288		0	0	0	0	0	0	0	0
apl1_68373295.trimmed.fasta	1	68373295		0	0	0	0	0	0	0	0
apl1_68555515.trimmed.fasta	1	68555515		0	0	0	0	0	0	0	0
apl1_68719679.trimmed.fasta	1	68719679		0	0	0	0	0	0	0	0
apl1_69231315.trimmed.fasta	1	69231315		0	0	0	0	0	0	0	0
apl1_70065168.trimmed.fasta	1	70065168		0	0	0	0	0	0	0	0
apl1_71548516.trimmed.fasta	1	71548516		0	0	0	0	0	0	0	0
apl1_71696688.trimmed.fasta	1	71696688		0	0	0	0	0	0	0	0
apl1_72649606.trimmed.fasta	1	72649606		0	0	0	0	0	0	0	0
apl1_72784470.trimmed.fasta	1	72784470		0	0	0	0	0	0	0	0
apl1_73142524.trimmed.fasta	1	73142524		0	0	0	0	0	0	0	0		0
apl1_73266209.trimmed.fasta	1	73266209		0	0	0	0	0	0	0	0
apl1_73406515.trimmed.fasta	1	73406515		0	0	0	0	0	0	0	0
apl1_74117140.trimmed.fasta	1	74117140		0	0	0	0	0	0	0	0
apl1_74932369.trimmed.fasta	1	74932369		0	0	0	0	0	0	0	0
apl1_75853981.trimmed.fasta	1	75853981		0	0	0	0	0	0	0	0
apl1_76072023.trimmed.fasta	1	76072023		0	0	0	0	0	0	0	0
apl1_76142653.trimmed.fasta	1	76142653		0	0	0	0	0	0	0	0
apl1_76867730.trimmed.fasta	1	76867730		0	0	0	0	0	0	0	0
apl1_77154536.trimmed.fasta	1	77154536		0	0	0	0	0	0	0	0
apl1_78115080.trimmed.fasta	1	78115080		0	0	0	0	0	0	0	0		0
apl1_78228145.trimmed.fasta	1	78228145		0	0	0	0	0	0	0	0
apl1_79973477.trimmed.fasta	1	79973477		0	0	0	0	0	0	0	0
apl1_80213830.trimmed.fasta	1	80213830		0	0	0	0	0	0	0	0
apl1_80514375.trimmed.fasta	1	80514375		0	0	0	0	0	0	0	0
apl1_81339588.trimmed.fasta	1	81339588		0	0	0	0	0	0	0	0
apl1_82293965.trimmed.fasta	1	82293965		0	0	0	0	0	0	0	0
apl1_82320241.trimmed.fasta	1	82320241		0	0	0	0	0	0	0	0
apl1_82808998.trimmed.fasta	1	82808998		0	0	0	0	0	0	0	0
apl1_82836095.trimmed.fasta	1	82836095		0	0	0	0	0	0	0	0
apl1_83557835.trimmed.fasta	1	83557835		0	0	0	0	0	0	0	0
apl1_83835192.trimmed.fasta	1	83835192		0	0	0	0	0	0	0	0
apl1_84225752.trimmed.fasta	1	84225752		0	0	0	0	0	0	0	0		GO:0004674	GO:0006468	GO:0016301	GO:0016310
apl1_84274073.trimmed.fasta	1	84274073		0	0	0	0	0	0	0	0		GO:0004674	GO:0006468	GO:0016301	GO:0016310
apl1_84473230.trimmed.fasta	1	84473230		0	0	0	0	0	0	0	0
apl1_84970368.trimmed.fasta	1	84970368		0	0	0	0	0	0	0	0
apl1_84985642.trimmed.fasta	1	84985642		0	0	0	0	0	0	0	0
apl1_85172062.trimmed.fasta	1	85172062		0	0	0	0	0	0	0	0
apl1_85721196.trimmed.fasta	1	85721196		0	0	0	0	0	0	0	0
apl1_85721203.trimmed.fasta	1	85721203		0	0	0	0	0	0	0	0
apl1_85958557.trimmed.fasta	1	85958557		0	0	0	0	0	0	0	0
apl1_86129046.trimmed.fasta	1	86129046		0	0	0	0	0	0	0	0
apl1_86280275.trimmed.fasta	1	86280275		0	0	0	0	0	0	0	0
apl1_86321048.trimmed.fasta	1	86321048		0	0	0	0	0	0	0	0
apl1_86813455.trimmed.fasta	1	86813455		0	0	0	0	0	0	0	0
apl1_87926293.trimmed.fasta	1	87926293		0	0	0	0	0	0	0	0
apl1_88500052.trimmed.fasta	1	88500052		0	0	0	0	0	0	0	0
apl1_89250024.trimmed.fasta	1	89250024		0	0	0	0	0	0	0	0
apl1_89501803.trimmed.fasta	1	89501803		0	0	0	0	0	0	0	0
apl1_89751245.trimmed.fasta	1	89751245		0	0	0	0	0	0	0	0
apl1_89772671.trimmed.fasta	1	89772671		0	0	0	0	0	0	0	0
apl1_89772678.trimmed.fasta	1	89772678		0	0	0	0	0	0	0	0
apl1_89945225.trimmed.fasta	1	89945225		0	0	0	0	0	0	0	0
apl1_89985797.trimmed.fasta	1	89985797		0	0	0	0	0	0	0	0
apl1_90525474.trimmed.fasta	1	90525474		0	0	0	0	0	0	0	0
apl1_90927726.trimmed.fasta	1	90927726		0	0	0	0	0	0	0	0
apl1_91702952.trimmed.fasta	1	91702952		0	0	0	0	0	0	0	0		GO:0003676	GO:0003723
apl1_91785127.trimmed.fasta	1	91785127		0	0	0	0	0	0	0	0
apl1_91910297.trimmed.fasta	1	91910297		0	0	0	0	0	0	0	0
apl1_92281561.trimmed.fasta	1	92281561		0	0	0	0	0	0	0	0
apl1_92598080.trimmed.fasta	1	92598080		0	0	0	0	0	0	0	0
apl1_93713207.trimmed.fasta	1	93713207		0	0	0	0	0	0	0	0		0
apl1_94033653.trimmed.fasta	1	94033653		0	0	0	0	0	0	0	0
apl1_94035994.trimmed.fasta	1	94035994		0	0	0	0	0	0	0	0
apl1_94304396.trimmed.fasta	1	94304396		0	0	0	0	0	0	0	0
apl1_95079077.trimmed.fasta	1	95079077		0	0	0	0	0	0	0	0
apl1_97290582.trimmed.fasta	1	97290582		0	0	0	0	0	0	0	0
apl1_97471727.trimmed.fasta	1	97471727		0	0	0	0	0	0	0	0
apl1_97971596.trimmed.fasta	1	97971596		0	0	0	0	0	0	0	0
apl1_98356522.trimmed.fasta	1	98356522		0	0	0	0	0	0	0	0
apl1_98797315.trimmed.fasta	1	98797315		0	0	0	0	0	0	0	0
apl1_100157928.trimmed.fasta	1	100157928		0	0	0	0	0	0	0	0
apl1_100544521.trimmed.fasta	1	100544521		0	0	0	0	0	0	0	0
apl1_103909604.trimmed.fasta	1	103909604		0	0	0	0	0	0	0	0
apl1_103940546.trimmed.fasta	1	103940546		0	0	0	0	0	0	0	0
apl1_104095912.trimmed.fasta	1	104095912		0	0	0	0	0	0	0	0
apl1_104456395.trimmed.fasta	1	104456395		0	0	0	0	0	0	0	0		0
apl1_105375004.trimmed.fasta	1	105375004		0	0	0	0	0	0	0	0
apl1_105448233.trimmed.fasta	1	105448233		0	0	0	0	0	0	0	0
apl1_106188918.trimmed.fasta	1	106188918		0	0	0	0	0	0	0	0
apl1_106651508.trimmed.fasta	1	106651508		0	0	0	0	0	0	0	0
apl1_106971291.trimmed.fasta	1	106971291		0	0	0	0	0	0	0	0
apl1_107080008.trimmed.fasta	1	107080008		0	0	0	0	0	0	0	0
apl1_107381931.trimmed.fasta	1	107381931		0	0	0	0	0	0	0	0
apl1_107667400.trimmed.fasta	1	107667400		0	0	0	0	0	0	0	0
apl1_107742502.trimmed.fasta	1	107742502		0	0	0	0	0	0	0	0
apl1_107848405.trimmed.fasta	1	107848405		0	0	0	0	0	0	0	0
apl1_108185429.trimmed.fasta	1	108185429		0	0	0	0	0	0	0	0
apl1_109225029.trimmed.fasta	1	109225029		0	0	0	0	0	0	0	0
apl1_109357496.trimmed.fasta	1	109357496		0	0	0	0	0	0	0	0
apl1_109446712.trimmed.fasta	1	109446712		0	0	0	0	0	0	0	0
apl1_110357563.trimmed.fasta	1	110357563		0	0	0	0	0	0	0	0
apl1_110393136.trimmed.fasta	1	110393136		0	0	0	0	0	0	0	0
apl1_110467787.trimmed.fasta	1	110467787		0	0	0	0	0	0	0	0
apl1_110467794.trimmed.fasta	1	110467794		0	0	0	0	0	0	0	0
apl1_111050764.trimmed.fasta	1	111050764		0	0	0	0	0	0	0	0
apl1_111289757.trimmed.fasta	1	111289757		0	0	0	0	0	0	0	0
apl1_111830208.trimmed.fasta	1	111830208		0	0	0	0	0	0	0	0
apl1_112508225.trimmed.fasta	1	112508225		0	0	0	0	0	0	0	0
apl1_113164252.trimmed.fasta	1	113164252		0	0	0	0	0	0	0	0
apl1_113164259.trimmed.fasta	1	113164259		0	0	0	0	0	0	0	0
apl1_113222551.trimmed.fasta	1	113222551		0	0	0	0	0	0	0	0
apl1_113339939.trimmed.fasta	1	113339939		0	0	0	0	0	0	0	0
apl1_113695651.trimmed.fasta	1	113695651		0	0	0	0	0	0	0	0
apl1_113808133.trimmed.fasta	1	113808133		0	0	0	0	0	0	0	0
apl1_116264484.trimmed.fasta	1	116264484		0	0	0	0	0	0	0	0
apl1_117577345.trimmed.fasta	1	117577345		0	0	0	0	0	0	0	0
apl1_118210564.trimmed.fasta	1	118210564		0	0	0	0	0	0	0	0
apl1_119362175.trimmed.fasta	1	119362175		0	0	0	0	0	0	0	0
apl1_119582249.trimmed.fasta	1	119582249		0	0	0	0	0	0	0	0
apl1_120550102.trimmed.fasta	1	120550102		0	0	0	0	0	0	0	0
apl1_121231813.trimmed.fasta	1	121231813		0	0	0	0	0	0	0	0
apl1_122610444.trimmed.fasta	1	122610444		0	0	0	0	0	0	0	0
apl1_122857416.trimmed.fasta	1	122857416		0	0	0	0	0	0	0	0		0
apl1_122928332.trimmed.fasta	1	122928332		0	0	0	0	0	0	0	0
apl1_123354926.trimmed.fasta	1	123354926		0	0	0	0	0	0	0	0
apl1_123711908.trimmed.fasta	1	123711908		0	0	0	0	0	0	0	0
apl1_123818959.trimmed.fasta	1	123818959		0	0	0	0	0	0	0	0
apl1_124265197.trimmed.fasta	1	124265197		0	0	0	0	0	0	0	0
apl1_125493593.trimmed.fasta	1	125493593		0	0	0	0	0	0	0	0
apl1_125821199.trimmed.fasta	1	125821199		0	0	0	0	0	0	0	0		0
apl1_125977782.trimmed.fasta	1	125977782		0	0	0	0	0	0	0	0
apl1_125977789.trimmed.fasta	1	125977789		0	0	0	0	0	0	0	0
apl1_126930425.trimmed.fasta	1	126930425		0	0	0	0	0	0	0	0		0
apl1_127173323.trimmed.fasta	1	127173323		0	0	0	0	0	0	0	0
apl1_130949240.trimmed.fasta	1	130949240		0	0	0	0	0	0	0	0
apl1_132023606.trimmed.fasta	1	132023606		0	0	0	0	0	0	0	0
apl1_132367859.trimmed.fasta	1	132367859		0	0	0	0	0	0	0	0
apl1_133263158.trimmed.fasta	1	133263158		0	0	0	0	0	0	0	0
apl1_133911942.trimmed.fasta	1	133911942		0	0	0	0	0	0	0	0
apl1_135091769.trimmed.fasta	1	135091769		0	0	0	0	0	0	0	0		GO:0003723	GO:0005737	GO:0017148	GO:0030154
apl1_135700056.trimmed.fasta	1	135700056		0	0	0	0	0	0	0	0		GO:0006811	GO:0033179
apl1_135757822.trimmed.fasta	1	135757822		0	0	0	0	0	0	0	0		0
apl1_137632310.trimmed.fasta	1	137632310		0	0	0	0	0	0	0	0
apl1_137643526.trimmed.fasta	1	137643526		0	0	0	0	0	0	0	0		0
apl1_137827455.trimmed.fasta	1	137827455		0	0	0	0	0	0	0	0
apl1_138184401.trimmed.fasta	1	138184401		0	0	0	0	0	0	0	0
apl1_138648983.trimmed.fasta	1	138648983		0	0	0	0	0	0	0	0
apl1_139078150.trimmed.fasta	1	139078150		0	0	0	0	0	0	0	0
apl1_139219898.trimmed.fasta	1	139219898		0	0	0	0	0	0	0	0
apl1_139436766.trimmed.fasta	1	139436766		0	0	0	0	0	0	0	0
apl1_139657877.trimmed.fasta	1	139657877		0	0	0	0	0	0	0	0
apl1_140819681.trimmed.fasta	1	140819681		0	0	0	0	0	0	0	0
apl1_140982547.trimmed.fasta	1	140982547		0	0	0	0	0	0	0	0
apl1_141784269.trimmed.fasta	1	141784269		0	0	0	0	0	0	0	0
apl1_141814264.trimmed.fasta	1	141814264		0	0	0	0	0	0	0	0
apl1_141902862.trimmed.fasta	1	141902862		0	0	0	0	0	0	0	0
apl1_142398672.trimmed.fasta	1	142398672		0	0	0	0	0	0	0	0
apl1_142412893.trimmed.fasta	1	142412893		0	0	0	0	0	0	0	0
apl1_142601442.trimmed.fasta	1	142601442		0	0	0	0	0	0	0	0
apl1_142694855.trimmed.fasta	1	142694855		0	0	0	0	0	0	0	0
apl1_143015514.trimmed.fasta	1	143015514		0	0	0	0	0	0	0	0
apl1_143276699.trimmed.fasta	1	143276699		0	0	0	0	0	0	0	0
apl1_143778742.trimmed.fasta	1	143778742		0	0	0	0	0	0	0	0
apl1_144880617.trimmed.fasta	1	144880617		0	0	0	0	0	0	0	0
apl1_145200093.trimmed.fasta	1	145200093		0	0	0	0	0	0	0	0
apl1_145858551.trimmed.fasta	1	145858551		0	0	0	0	0	0	0	0
apl1_145864549.trimmed.fasta	1	145864549		0	0	0	0	0	0	0	0
apl1_146621435.trimmed.fasta	1	146621435		0	0	0	0	0	0	0	0
apl1_147115212.trimmed.fasta	1	147115212		0	0	0	0	0	0	0	0		0
apl1_147196858.trimmed.fasta	1	147196858		0	0	0	0	0	0	0	0		0
apl1_147718823.trimmed.fasta	1	147718823		0	0	0	0	0	0	0	0
apl1_147718830.trimmed.fasta	1	147718830		0	0	0	0	0	0	0	0
apl1_148344318.trimmed.fasta	1	148344318		0	0	0	0	0	0	0	0
apl1_148813726.trimmed.fasta	1	148813726		0	0	0	0	0	0	0	0
apl1_150498913.trimmed.fasta	1	150498913		0	0	0	0	0	0	0	0
apl1_152333002.trimmed.fasta	1	152333002		0	0	0	0	0	0	0	0
apl1_155439695.trimmed.fasta	1	155439695		0	0	0	0	0	0	0	0
apl1_155458131.trimmed.fasta	1	155458131		0	0	0	0	0	0	0	0
apl1_155458138.trimmed.fasta	1	155458138		0	0	0	0	0	0	0	0
apl1_155980618.trimmed.fasta	1	155980618		0	0	0	0	0	0	0	0
apl1_156886332.trimmed.fasta	1	156886332		0	0	0	0	0	0	0	0
apl1_160196420.trimmed.fasta	1	160196420		0	0	0	0	0	0	0	0
apl1_161164805.trimmed.fasta	1	161164805		0	0	0	0	0	0	0	0		0
apl1_161861880.trimmed.fasta	1	161861880		0	0	0	0	0	0	0	0
apl1_162232307.trimmed.fasta	1	162232307		0	0	0	0	0	0	0	0
apl1_163860279.trimmed.fasta	1	163860279		0	0	0	0	0	0	0	0
apl1_165356362.trimmed.fasta	1	165356362		0	0	0	0	0	0	0	0
apl1_166288026.trimmed.fasta	1	166288026		0	0	0	0	0	0	0	0
apl1_166702984.trimmed.fasta	1	166702984		0	0	0	0	0	0	0	0
apl1_167040305.trimmed.fasta	1	167040305		0	0	0	0	0	0	0	0
apl1_167768391.trimmed.fasta	1	167768391		0	0	0	0	0	0	0	0
apl1_170185394.trimmed.fasta	1	170185394		0	0	0	0	0	0	0	0
apl1_171171945.trimmed.fasta	1	171171945		0	0	0	0	0	0	0	0
apl1_171369564.trimmed.fasta	1	171369564		0	0	0	0	0	0	0	0		GO:0000166	GO:0016787
apl1_171799640.trimmed.fasta	1	171799640		0	0	0	0	0	0	0	0
apl1_172225602.trimmed.fasta	1	172225602		0	0	0	0	0	0	0	0		0
apl1_172305278.trimmed.fasta	1	172305278		0	0	0	0	0	0	0	0		0
apl1_172450373.trimmed.fasta	1	172450373		0	0	0	0	0	0	0	0
apl1_172756237.trimmed.fasta	1	172756237		0	0	0	0	0	0	0	0
apl1_172874820.trimmed.fasta	1	172874820		0	0	0	0	0	0	0	0
apl1_173279301.trimmed.fasta	1	173279301		0	0	0	0	0	0	0	0
apl1_173638320.trimmed.fasta	1	173638320		0	0	0	0	0	0	0	0
apl1_174169177.trimmed.fasta	1	174169177		0	0	0	0	0	0	0	0		0
apl1_174819641.trimmed.fasta	1	174819641		0	0	0	0	0	0	0	0
apl1_175652503.trimmed.fasta	1	175652503		0	0	0	0	0	0	0	0
apl1_175889278.trimmed.fasta	1	175889278		0	0	0	0	0	0	0	0
apl1_176070763.trimmed.fasta	1	176070763		0	0	0	0	0	0	0	0
apl1_177365239.trimmed.fasta	1	177365239		0	0	0	0	0	0	0	0
apl1_177493577.trimmed.fasta	1	177493577		0	0	0	0	0	0	0	0		0
apl1_177493584.trimmed.fasta	1	177493584		0	0	0	0	0	0	0	0		0
apl1_178257394.trimmed.fasta	1	178257394		0	0	0	0	0	0	0	0
apl1_179004112.trimmed.fasta	1	179004112		0	0	0	0	0	0	0	0
apl1_179033897.trimmed.fasta	1	179033897		0	0	0	0	0	0	0	0
apl1_179258335.trimmed.fasta	1	179258335		0	0	0	0	0	0	0	0
apl1_179337415.trimmed.fasta	1	179337415		0	0	0	0	0	0	0	0
apl1_179979539.trimmed.fasta	1	179979539		0	0	0	0	0	0	0	0
apl1_180150166.trimmed.fasta	1	180150166		0	0	0	0	0	0	0	0
apl1_180764313.trimmed.fasta	1	180764313		0	0	0	0	0	0	0	0
apl1_181090655.trimmed.fasta	1	181090655		0	0	0	0	0	0	0	0
apl1_181595066.trimmed.fasta	1	181595066		0	0	0	0	0	0	0	0
apl1_182328018.trimmed.fasta	1	182328018		0	0	0	0	0	0	0	0
apl1_182467608.trimmed.fasta	1	182467608		0	0	0	0	0	0	0	0
apl1_182858361.trimmed.fasta	1	182858361		0	0	0	0	0	0	0	0		GO:0009987
apl1_183182346.trimmed.fasta	1	183182346		0	0	0	0	0	0	0	0
apl1_183199812.trimmed.fasta	1	183199812		0	0	0	0	0	0	0	0
apl1_183523797.trimmed.fasta	1	183523797		0	0	0	0	0	0	0	0
apl1_183523804.trimmed.fasta	1	183523804		0	0	0	0	0	0	0	0
apl1_183753783.trimmed.fasta	1	183753783		0	0	0	0	0	0	0	0		0
apl1_183856993.trimmed.fasta	1	183856993		0	0	0	0	0	0	0	0
apl1_183972440.trimmed.fasta	1	183972440		0	0	0	0	0	0	0	0
apl1_184479409.trimmed.fasta	1	184479409		0	0	0	0	0	0	0	0
apl1_185384408.trimmed.fasta	1	185384408		0	0	0	0	0	0	0	0
apl1_186249023.trimmed.fasta	1	186249023		0	0	0	0	0	0	0	0
apl1_187116459.trimmed.fasta	1	187116459		0	0	0	0	0	0	0	0
apl1_188204271.trimmed.fasta	1	188204271		0	0	0	0	0	0	0	0
apl1_188620116.trimmed.fasta	1	188620116		0	0	0	0	0	0	0	0
apl1_189152414.trimmed.fasta	1	189152414		0	0	0	0	0	0	0	0
apl1_189606483.trimmed.fasta	1	189606483		0	0	0	0	0	0	0	0
apl1_190900146.trimmed.fasta	1	190900146		0	0	0	0	0	0	0	0
apl1_191529819.trimmed.fasta	1	191529819		0	0	0	0	0	0	0	0
apl1_191563216.trimmed.fasta	1	191563216		0	0	0	0	0	0	0	0
apl1_191646088.trimmed.fasta	1	191646088		0	0	0	0	0	0	0	0
apl1_192061580.trimmed.fasta	1	192061580		0	0	0	0	0	0	0	0
apl1_193304333.trimmed.fasta	1	193304333		0	0	0	0	0	0	0	0
apl1_193342482.trimmed.fasta	1	193342482		0	0	0	0	0	0	0	0
apl1_193766468.trimmed.fasta	1	193766468		0	0	0	0	0	0	0	0
apl1_194146955.trimmed.fasta	1	194146955		0	0	0	0	0	0	0	0
apl1_194339950.trimmed.fasta	1	194339950		0	0	0	0	0	0	0	0
apl1_195261594.trimmed.fasta	1	195261594		0	0	0	0	0	0	0	0
apl1_195557240.trimmed.fasta	1	195557240		0	0	0	0	0	0	0	0
apl1_195706419.trimmed.fasta	1	195706419		0	0	0	0	0	0	0	0
apl1_196134362.trimmed.fasta	1	196134362		0	0	0	0	0	0	0	0
apl1_196301614.trimmed.fasta	1	196301614		0	0	0	0	0	0	0	0
apl1_196447423.trimmed.fasta	1	196447423		0	0	0	0	0	0	0	0
apl1_197091634.trimmed.fasta	1	197091634		0	0	0	0	0	0	0	0
apl1_197230564.trimmed.fasta	1	197230564		0	0	0	0	0	0	0	0
apl1_198119073.trimmed.fasta	1	198119073		0	0	0	0	0	0	0	0
apl2_333157.trimmed.fasta	2	333157		0	0	0	0	0	0	0	0
apl2_572083.trimmed.fasta	2	572083		0	0	0	0	0	0	0	0		0
apl2_629488.trimmed.fasta	2	629488		0	0	0	0	0	0	0	0
apl2_782333.trimmed.fasta	2	782333		0	0	0	0	0	0	0	0
apl2_805985.trimmed.fasta	2	805985		0	0	0	0	0	0	0	0
apl2_1237104.trimmed.fasta	2	1237104		0	0	0	0	0	0	0	0
apl2_1521864.trimmed.fasta	2	1521864		0	0	0	0	0	0	0	0
apl2_2382421.trimmed.fasta	2	2382421		0	0	0	0	0	0	0	0
apl2_2461855.trimmed.fasta	2	2461855		0	0	0	0	0	0	0	0
apl2_2688611.trimmed.fasta	2	2688611		0	0	0	0	0	0	0	0		0
apl2_2849142.trimmed.fasta	2	2849142		0	0	0	0	0	0	0	0
apl2_4781865.trimmed.fasta	2	4781865		0	0	0	0	0	0	0	0		GO:0003677
apl2_4807622.trimmed.fasta	2	4807622		0	0	0	0	0	0	0	0		GO:0003677
apl2_4807905.trimmed.fasta	2	4807905		0	0	0	0	0	0	0	0		GO:0003677
apl2_5034489.trimmed.fasta	2	5034489		0	0	0	0	0	0	0	0
apl2_5623057.trimmed.fasta	2	5623057		0	0	0	0	0	0	0	0
apl2_5684675.trimmed.fasta	2	5684675		0	0	0	0	0	0	0	0
apl2_5779833.trimmed.fasta	2	5779833		0	0	0	0	0	0	0	0
apl2_5870790.trimmed.fasta	2	5870790		0	0	0	0	0	0	0	0		0
apl2_6242417.trimmed.fasta	2	6242417		0	0	0	0	0	0	0	0
apl2_7853967.trimmed.fasta	2	7853967		0	0	0	0	0	0	0	0		0
apl2_8557700.trimmed.fasta	2	8557700		0	0	0	0	0	0	0	0
apl2_9070023.trimmed.fasta	2	9070023		0	0	0	0	0	0	0	0
apl2_9344342.trimmed.fasta	2	9344342		0	0	0	0	0	0	0	0
apl2_11212525.trimmed.fasta	2	11212525		0	0	0	0	0	0	0	0
apl2_12364242.trimmed.fasta	2	12364242		0	0	0	0	0	0	0	0
apl2_12644121.trimmed.fasta	2	12644121		0	0	0	0	0	0	0	0
apl2_13366442.trimmed.fasta	2	13366442		0	0	0	0	0	0	0	0
apl2_13671738.trimmed.fasta	2	13671738		0	0	0	0	0	0	0	0
apl2_13685485.trimmed.fasta	2	13685485		0	0	0	0	0	0	0	0
apl2_13873742.trimmed.fasta	2	13873742		0	0	0	0	0	0	0	0
apl2_14382862.trimmed.fasta	2	14382862		0	0	0	0	0	0	0	0
apl2_15292893.trimmed.fasta	2	15292893		0	0	0	0	0	0	0	0
apl2_15297049.trimmed.fasta	2	15297049		0	0	0	0	0	0	0	0
apl2_15333275.trimmed.fasta	2	15333275		0	0	0	0	0	0	0	0
apl2_15475114.trimmed.fasta	2	15475114		0	0	0	0	0	0	0	0
apl2_15625271.trimmed.fasta	2	15625271		0	0	0	0	0	0	0	0
apl2_15921703.trimmed.fasta	2	15921703		0	0	0	0	0	0	0	0
apl2_16034902.trimmed.fasta	2	16034902		0	0	0	0	0	0	0	0
apl2_16205648.trimmed.fasta	2	16205648		0	0	0	0	0	0	0	0
apl2_16557808.trimmed.fasta	2	16557808		0	0	0	0	0	0	0	0
apl2_16557815.trimmed.fasta	2	16557815		0	0	0	0	0	0	0	0
apl2_16579548.trimmed.fasta	2	16579548		0	0	0	0	0	0	0	0
apl2_17406706.trimmed.fasta	2	17406706		0	0	0	0	0	0	0	0
apl2_17584730.trimmed.fasta	2	17584730		0	0	0	0	0	0	0	0
apl2_17667776.trimmed.fasta	2	17667776		0	0	0	0	0	0	0	0
apl2_17917243.trimmed.fasta	2	17917243		0	0	0	0	0	0	0	0
apl2_18182509.trimmed.fasta	2	18182509		0	0	0	0	0	0	0	0
apl2_18412055.trimmed.fasta	2	18412055		0	0	0	0	0	0	0	0
apl2_18480958.trimmed.fasta	2	18480958		0	0	0	0	0	0	0	0
apl2_18579509.trimmed.fasta	2	18579509		0	0	0	0	0	0	0	0
apl2_19297818.trimmed.fasta	2	19297818		0	0	0	0	0	0	0	0
apl2_19418997.trimmed.fasta	2	19418997		0	0	0	0	0	0	0	0
apl2_20177707.trimmed.fasta	2	20177707		0	0	0	0	0	0	0	0
apl2_21510335.trimmed.fasta	2	21510335		0	0	0	0	0	0	0	0
apl2_22824697.trimmed.fasta	2	22824697		0	0	0	0	0	0	0	0
apl2_23488085.trimmed.fasta	2	23488085		0	0	0	0	0	0	0	0
apl2_23644187.trimmed.fasta	2	23644187		0	0	0	0	0	0	0	0
apl2_24207443.trimmed.fasta	2	24207443		0	0	0	0	0	0	0	0
apl2_24386328.trimmed.fasta	2	24386328		0	0	0	0	0	0	0	0
apl2_25208794.trimmed.fasta	2	25208794		0	0	0	0	0	0	0	0
apl2_25566888.trimmed.fasta	2	25566888		0	0	0	0	0	0	0	0
apl2_26082701.trimmed.fasta	2	26082701		0	0	0	0	0	0	0	0
apl2_26202625.trimmed.fasta	2	26202625		0	0	0	0	0	0	0	0
apl2_27589268.trimmed.fasta	2	27589268		0	0	0	0	0	0	0	0
apl2_28192752.trimmed.fasta	2	28192752		0	0	0	0	0	0	0	0
apl2_28287487.trimmed.fasta	2	28287487		0	0	0	0	0	0	0	0
apl2_28288196.trimmed.fasta	2	28288196		0	0	0	0	0	0	0	0
apl2_28336375.trimmed.fasta	2	28336375		0	0	0	0	0	0	0	0
apl2_28423183.trimmed.fasta	2	28423183		0	0	0	0	0	0	0	0
apl2_29247784.trimmed.fasta	2	29247784		0	0	0	0	0	0	0	0
apl2_29970152.trimmed.fasta	2	29970152		0	0	0	0	0	0	0	0
apl2_30119235.trimmed.fasta	2	30119235		0	0	0	0	0	0	0	0
apl2_31048269.trimmed.fasta	2	31048269		0	0	0	0	0	0	0	0
apl2_31916562.trimmed.fasta	2	31916562		0	0	0	0	0	0	0	0
apl2_32349343.trimmed.fasta	2	32349343		0	0	0	0	0	0	0	0
apl2_32851708.trimmed.fasta	2	32851708		0	0	0	0	0	0	0	0
apl2_33421528.trimmed.fasta	2	33421528		0	0	0	0	0	0	0	0
apl2_33828207.trimmed.fasta	2	33828207		0	0	0	0	0	0	0	0		0
apl2_34273795.trimmed.fasta	2	34273795		0	0	0	0	0	0	0	0
apl2_34565687.trimmed.fasta	2	34565687		0	0	0	0	0	0	0	0
apl2_34569866.trimmed.fasta	2	34569866		0	0	0	0	0	0	0	0
apl2_35970218.trimmed.fasta	2	35970218		0	0	0	0	0	0	0	0
apl2_36328058.trimmed.fasta	2	36328058		0	0	0	0	0	0	0	0
apl2_36779755.trimmed.fasta	2	36779755		0	0	0	0	0	0	0	0
apl2_37257576.trimmed.fasta	2	37257576		0	0	0	0	0	0	0	0
apl2_37311757.trimmed.fasta	2	37311757		0	0	0	0	0	0	0	0		GO:0000166	GO:0004386	GO:0006260	GO:0007165	GO:0016787	GO:0043087
apl2_37713541.trimmed.fasta	2	37713541		0	0	0	0	0	0	0	0
apl2_37713548.trimmed.fasta	2	37713548		0	0	0	0	0	0	0	0
apl2_38345879.trimmed.fasta	2	38345879		0	0	0	0	0	0	0	0
apl2_38767426.trimmed.fasta	2	38767426		0	0	0	0	0	0	0	0
apl2_38956014.trimmed.fasta	2	38956014		0	0	0	0	0	0	0	0
apl2_39027871.trimmed.fasta	2	39027871		0	0	0	0	0	0	0	0
apl2_39330407.trimmed.fasta	2	39330407		0	0	0	0	0	0	0	0
apl2_39419910.trimmed.fasta	2	39419910		0	0	0	0	0	0	0	0		0
apl2_39445677.trimmed.fasta	2	39445677		0	0	0	0	0	0	0	0		0
apl2_39542364.trimmed.fasta	2	39542364		0	0	0	0	0	0	0	0
apl2_39685166.trimmed.fasta	2	39685166		0	0	0	0	0	0	0	0
apl2_39764228.trimmed.fasta	2	39764228		0	0	0	0	0	0	0	0
apl2_39976641.trimmed.fasta	2	39976641		0	0	0	0	0	0	0	0
apl2_40400104.trimmed.fasta	2	40400104		0	0	0	0	0	0	0	0
apl2_40415564.trimmed.fasta	2	40415564		0	0	0	0	0	0	0	0
apl2_40647708.trimmed.fasta	2	40647708		0	0	0	0	0	0	0	0
apl2_41480871.trimmed.fasta	2	41480871		0	0	0	0	0	0	0	0
apl2_41634215.trimmed.fasta	2	41634215		0	0	0	0	0	0	0	0
apl2_41947695.trimmed.fasta	2	41947695		0	0	0	0	0	0	0	0
apl2_42551042.trimmed.fasta	2	42551042		0	0	0	0	0	0	0	0
apl2_45059106.trimmed.fasta	2	45059106		0	0	0	0	0	0	0	0
apl2_45415971.trimmed.fasta	2	45415971		0	0	0	0	0	0	0	0
apl2_46055481.trimmed.fasta	2	46055481		0	0	0	0	0	0	0	0
apl2_46330192.trimmed.fasta	2	46330192		0	0	0	0	0	0	0	0
apl2_48536141.trimmed.fasta	2	48536141		0	0	0	0	0	0	0	0
apl2_48659416.trimmed.fasta	2	48659416		0	0	0	0	0	0	0	0
apl2_49210397.trimmed.fasta	2	49210397		0	0	0	0	0	0	0	0
apl2_49636481.trimmed.fasta	2	49636481		0	0	0	0	0	0	0	0
apl2_50128272.trimmed.fasta	2	50128272		0	0	0	0	0	0	0	0
apl2_50799609.trimmed.fasta	2	50799609		0	0	0	0	0	0	0	0
apl2_51091196.trimmed.fasta	2	51091196		0	0	0	0	0	0	0	0
apl2_51257481.trimmed.fasta	2	51257481		0	0	0	0	0	0	0	0
apl2_51884931.trimmed.fasta	2	51884931		0	0	0	0	0	0	0	0		0
apl2_51971702.trimmed.fasta	2	51971702		0	0	0	0	0	0	0	0
apl2_52133823.trimmed.fasta	2	52133823		0	0	0	0	0	0	0	0
apl2_52705798.trimmed.fasta	2	52705798		0	0	0	0	0	0	0	0
apl2_53309870.trimmed.fasta	2	53309870		0	0	0	0	0	0	0	0
apl2_54012847.trimmed.fasta	2	54012847		0	0	0	0	0	0	0	0
apl2_55399341.trimmed.fasta	2	55399341		0	0	0	0	0	0	0	0
apl2_56268937.trimmed.fasta	2	56268937		0	0	0	0	0	0	0	0		0
apl2_57059892.trimmed.fasta	2	57059892		0	0	0	0	0	0	0	0		0
apl2_57447166.trimmed.fasta	2	57447166		0	0	0	0	0	0	0	0
apl2_58443275.trimmed.fasta	2	58443275		0	0	0	0	0	0	0	0
apl2_58928253.trimmed.fasta	2	58928253		0	0	0	0	0	0	0	0
apl2_59261475.trimmed.fasta	2	59261475		0	0	0	0	0	0	0	0
apl2_59616944.trimmed.fasta	2	59616944		0	0	0	0	0	0	0	0
apl2_59725028.trimmed.fasta	2	59725028		0	0	0	0	0	0	0	0
apl2_60746005.trimmed.fasta	2	60746005		0	0	0	0	0	0	0	0
apl2_61111741.trimmed.fasta	2	61111741		0	0	0	0	0	0	0	0
apl2_61143824.trimmed.fasta	2	61143824		0	0	0	0	0	0	0	0
apl2_61195583.trimmed.fasta	2	61195583		0	0	0	0	0	0	0	0
apl2_61690098.trimmed.fasta	2	61690098		0	0	0	0	0	0	0	0
apl2_62162970.trimmed.fasta	2	62162970		0	0	0	0	0	0	0	0
apl2_63496530.trimmed.fasta	2	63496530		0	0	0	0	0	0	0	0
apl2_63498362.trimmed.fasta	2	63498362		0	0	0	0	0	0	0	0
apl2_64113783.trimmed.fasta	2	64113783		0	0	0	0	0	0	0	0
apl2_64345246.trimmed.fasta	2	64345246		0	0	0	0	0	0	0	0
apl2_64705008.trimmed.fasta	2	64705008		0	0	0	0	0	0	0	0
apl2_64897779.trimmed.fasta	2	64897779		0	0	0	0	0	0	0	0
apl2_65209223.trimmed.fasta	2	65209223		0	0	0	0	0	0	0	0
apl2_65693714.trimmed.fasta	2	65693714		0	0	0	0	0	0	0	0
apl2_65815089.trimmed.fasta	2	65815089		0	0	0	0	0	0	0	0
apl2_65894706.trimmed.fasta	2	65894706		0	0	0	0	0	0	0	0		0
apl2_65970997.trimmed.fasta	2	65970997		0	0	0	0	0	0	0	0
apl2_65998117.trimmed.fasta	2	65998117		0	0	0	0	0	0	0	0
apl2_66973204.trimmed.fasta	2	66973204		0	0	0	0	0	0	0	0
apl2_67205180.trimmed.fasta	2	67205180		0	0	0	0	0	0	0	0
apl2_67291273.trimmed.fasta	2	67291273		0	0	0	0	0	0	0	0
apl2_67483579.trimmed.fasta	2	67483579		0	0	0	0	0	0	0	0
apl2_67866779.trimmed.fasta	2	67866779		0	0	0	0	0	0	0	0
apl2_67883329.trimmed.fasta	2	67883329		0	0	0	0	0	0	0	0
apl2_67909249.trimmed.fasta	2	67909249		0	0	0	0	0	0	0	0
apl2_68052218.trimmed.fasta	2	68052218		0	0	0	0	0	0	0	0
apl2_68054313.trimmed.fasta	2	68054313		0	0	0	0	0	0	0	0
apl2_69046283.trimmed.fasta	2	69046283		0	0	0	0	0	0	0	0
apl2_69365351.trimmed.fasta	2	69365351		0	0	0	0	0	0	0	0
apl2_70036148.trimmed.fasta	2	70036148		0	0	0	0	0	0	0	0
apl2_70036155.trimmed.fasta	2	70036155		0	0	0	0	0	0	0	0
apl2_70116297.trimmed.fasta	2	70116297		0	0	0	0	0	0	0	0
apl2_73181706.trimmed.fasta	2	73181706		0	0	0	0	0	0	0	0
apl2_73181713.trimmed.fasta	2	73181713		0	0	0	0	0	0	0	0
apl2_74784613.trimmed.fasta	2	74784613		0	0	0	0	0	0	0	0
apl2_76585050.trimmed.fasta	2	76585050		0	0	0	0	0	0	0	0
apl2_76927783.trimmed.fasta	2	76927783		0	0	0	0	0	0	0	0
apl2_77369479.trimmed.fasta	2	77369479		0	0	0	0	0	0	0	0
apl2_77437641.trimmed.fasta	2	77437641		0	0	0	0	0	0	0	0
apl2_77546651.trimmed.fasta	2	77546651		0	0	0	0	0	0	0	0
apl2_77970311.trimmed.fasta	2	77970311		0	0	0	0	0	0	0	0		0
apl2_78238413.trimmed.fasta	2	78238413		0	0	0	0	0	0	0	0
apl2_78238420.trimmed.fasta	2	78238420		0	0	0	0	0	0	0	0
apl2_78330041.trimmed.fasta	2	78330041		0	0	0	0	0	0	0	0
apl2_78595286.trimmed.fasta	2	78595286		0	0	0	0	0	0	0	0
apl2_78779224.trimmed.fasta	2	78779224		0	0	0	0	0	0	0	0
apl2_79125485.trimmed.fasta	2	79125485		0	0	0	0	0	0	0	0
apl2_79410172.trimmed.fasta	2	79410172		0	0	0	0	0	0	0	0
apl2_79937562.trimmed.fasta	2	79937562		0	0	0	0	0	0	0	0
apl2_80086234.trimmed.fasta	2	80086234		0	0	0	0	0	0	0	0
apl2_80930011.trimmed.fasta	2	80930011		0	0	0	0	0	0	0	0
apl2_81207225.trimmed.fasta	2	81207225		0	0	0	0	0	0	0	0
apl2_81662119.trimmed.fasta	2	81662119		0	0	0	0	0	0	0	0
apl2_81674545.trimmed.fasta	2	81674545		0	0	0	0	0	0	0	0
apl2_82697242.trimmed.fasta	2	82697242		0	0	0	0	0	0	0	0
apl2_82815123.trimmed.fasta	2	82815123		0	0	0	0	0	0	0	0		0
apl2_82829748.trimmed.fasta	2	82829748		0	0	0	0	0	0	0	0		0
apl2_83741112.trimmed.fasta	2	83741112		0	0	0	0	0	0	0	0
apl2_83778570.trimmed.fasta	2	83778570		0	0	0	0	0	0	0	0
apl2_83824124.trimmed.fasta	2	83824124		0	0	0	0	0	0	0	0
apl2_84767308.trimmed.fasta	2	84767308		0	0	0	0	0	0	0	0
apl2_85028604.trimmed.fasta	2	85028604		0	0	0	0	0	0	0	0
apl2_85207822.trimmed.fasta	2	85207822		0	0	0	0	0	0	0	0
apl2_85514649.trimmed.fasta	2	85514649		0	0	0	0	0	0	0	0
apl2_85699964.trimmed.fasta	2	85699964		0	0	0	0	0	0	0	0
apl2_85833791.trimmed.fasta	2	85833791		0	0	0	0	0	0	0	0
apl2_88014646.trimmed.fasta	2	88014646		0	0	0	0	0	0	0	0		GO:0005201	GO:0005581
apl2_88180379.trimmed.fasta	2	88180379		0	0	0	0	0	0	0	0
apl2_88592138.trimmed.fasta	2	88592138		0	0	0	0	0	0	0	0
apl2_90921674.trimmed.fasta	2	90921674		0	0	0	0	0	0	0	0		0
apl2_92709353.trimmed.fasta	2	92709353		0	0	0	0	0	0	0	0
apl2_93462225.trimmed.fasta	2	93462225		0	0	0	0	0	0	0	0
apl2_93686589.trimmed.fasta	2	93686589		0	0	0	0	0	0	0	0
apl2_94309732.trimmed.fasta	2	94309732		0	0	0	0	0	0	0	0
apl2_94365598.trimmed.fasta	2	94365598		0	0	0	0	0	0	0	0
apl2_96201177.trimmed.fasta	2	96201177		0	0	0	0	0	0	0	0
apl2_96374057.trimmed.fasta	2	96374057		0	0	0	0	0	0	0	0		GO:0000166	GO:0004386	GO:0006260	GO:0016787	GO:0140097
apl2_97155536.trimmed.fasta	2	97155536		0	0	0	0	0	0	0	0
apl2_97773104.trimmed.fasta	2	97773104		0	0	0	0	0	0	0	0
apl2_98021142.trimmed.fasta	2	98021142		0	0	0	0	0	0	0	0
apl2_98274301.trimmed.fasta	2	98274301		0	0	0	0	0	0	0	0
apl2_98274308.trimmed.fasta	2	98274308		0	0	0	0	0	0	0	0
apl2_98309297.trimmed.fasta	2	98309297		0	0	0	0	0	0	0	0
apl2_98731747.trimmed.fasta	2	98731747		0	0	0	0	0	0	0	0
apl2_98731754.trimmed.fasta	2	98731754		0	0	0	0	0	0	0	0
apl2_98946560.trimmed.fasta	2	98946560		0	0	0	0	0	0	0	0
apl2_99709747.trimmed.fasta	2	99709747		0	0	0	0	0	0	0	0
apl2_102480237.trimmed.fasta	2	102480237		0	0	0	0	0	0	0	0
apl2_102786116.trimmed.fasta	2	102786116		0	0	0	0	0	0	0	0
apl2_103476864.trimmed.fasta	2	103476864		0	0	0	0	0	0	0	0
apl2_103669236.trimmed.fasta	2	103669236		0	0	0	0	0	0	0	0
apl2_103698147.trimmed.fasta	2	103698147		0	0	0	0	0	0	0	0
apl2_104188041.trimmed.fasta	2	104188041		0	0	0	0	0	0	0	0
apl2_104848918.trimmed.fasta	2	104848918		0	0	0	0	0	0	0	0
apl2_105276560.trimmed.fasta	2	105276560		0	0	0	0	0	0	0	0
apl2_105496176.trimmed.fasta	2	105496176		0	0	0	0	0	0	0	0		GO:0005249	GO:0008076	GO:0034765	GO:0051260	GO:0071805
apl2_106023620.trimmed.fasta	2	106023620		0	0	0	0	0	0	0	0
apl2_106757465.trimmed.fasta	2	106757465		0	0	0	0	0	0	0	0
apl2_106974395.trimmed.fasta	2	106974395		0	0	0	0	0	0	0	0		GO:0005887	GO:0015293	GO:0055085
apl2_107182448.trimmed.fasta	2	107182448		0	0	0	0	0	0	0	0
apl2_107233050.trimmed.fasta	2	107233050		0	0	0	0	0	0	0	0
apl2_107276784.trimmed.fasta	2	107276784		0	0	0	0	0	0	0	0
apl2_107509171.trimmed.fasta	2	107509171		0	0	0	0	0	0	0	0		GO:0007049
apl2_108620499.trimmed.fasta	2	108620499		0	0	0	0	0	0	0	0
apl2_108620506.trimmed.fasta	2	108620506		0	0	0	0	0	0	0	0
apl2_108891965.trimmed.fasta	2	108891965		0	0	0	0	0	0	0	0
apl2_109542562.trimmed.fasta	2	109542562		0	0	0	0	0	0	0	0
apl2_109804553.trimmed.fasta	2	109804553		0	0	0	0	0	0	0	0
apl2_110234500.trimmed.fasta	2	110234500		0	0	0	0	0	0	0	0
apl2_110304460.trimmed.fasta	2	110304460		0	0	0	0	0	0	0	0
apl2_110387687.trimmed.fasta	2	110387687		0	0	0	0	0	0	0	0
apl2_110612538.trimmed.fasta	2	110612538		0	0	0	0	0	0	0	0
apl2_110702746.trimmed.fasta	2	110702746		0	0	0	0	0	0	0	0
apl2_111209880.trimmed.fasta	2	111209880		0	0	0	0	0	0	0	0
apl2_111234284.trimmed.fasta	2	111234284		0	0	0	0	0	0	0	0
apl2_111457326.trimmed.fasta	2	111457326		0	0	0	0	0	0	0	0
apl2_111457333.trimmed.fasta	2	111457333		0	0	0	0	0	0	0	0
apl2_111607425.trimmed.fasta	2	111607425		0	0	0	0	0	0	0	0
apl2_112518419.trimmed.fasta	2	112518419		0	0	0	0	0	0	0	0		GO:0003924	GO:0005525	GO:0005840	GO:0007249
apl2_112518426.trimmed.fasta	2	112518426		0	0	0	0	0	0	0	0		GO:0003924	GO:0005525	GO:0005840	GO:0007249
apl2_112791043.trimmed.fasta	2	112791043		0	0	0	0	0	0	0	0
apl2_113134596.trimmed.fasta	2	113134596		0	0	0	0	0	0	0	0
apl2_113219246.trimmed.fasta	2	113219246		0	0	0	0	0	0	0	0
apl2_113893725.trimmed.fasta	2	113893725		0	0	0	0	0	0	0	0
apl2_114188919.trimmed.fasta	2	114188919		0	0	0	0	0	0	0	0
apl2_114623384.trimmed.fasta	2	114623384		0	0	0	0	0	0	0	0
apl2_115428102.trimmed.fasta	2	115428102		0	0	0	0	0	0	0	0
apl2_116117064.trimmed.fasta	2	116117064		0	0	0	0	0	0	0	0
apl2_116389228.trimmed.fasta	2	116389228		0	0	0	0	0	0	0	0
apl2_117124973.trimmed.fasta	2	117124973		0	0	0	0	0	0	0	0		GO:0000978	GO:0001228	GO:0001501	GO:0005654	GO:0005667	GO:0005737	GO:0007283	GO:0007338	GO:0008584	GO:0009952	GO:0009954	GO:0030326	GO:0042826	GO:0045944	GO:0060065
apl2_117272984.trimmed.fasta	2	117272984		0	0	0	0	0	0	0	0
apl2_117579562.trimmed.fasta	2	117579562		0	0	0	0	0	0	0	0
apl2_117905293.trimmed.fasta	2	117905293		0	0	0	0	0	0	0	0
apl2_117974023.trimmed.fasta	2	117974023		0	0	0	0	0	0	0	0
apl2_119313376.trimmed.fasta	2	119313376		0	0	0	0	0	0	0	0
apl2_119564051.trimmed.fasta	2	119564051		0	0	0	0	0	0	0	0
apl2_119797081.trimmed.fasta	2	119797081		0	0	0	0	0	0	0	0
apl2_119935087.trimmed.fasta	2	119935087		0	0	0	0	0	0	0	0
apl2_119979695.trimmed.fasta	2	119979695		0	0	0	0	0	0	0	0
apl2_120359864.trimmed.fasta	2	120359864		0	0	0	0	0	0	0	0
apl2_120552700.trimmed.fasta	2	120552700		0	0	0	0	0	0	0	0
apl2_121132040.trimmed.fasta	2	121132040		0	0	0	0	0	0	0	0
apl2_122135984.trimmed.fasta	2	122135984		0	0	0	0	0	0	0	0
apl2_122821283.trimmed.fasta	2	122821283		0	0	0	0	0	0	0	0
apl2_122821290.trimmed.fasta	2	122821290		0	0	0	0	0	0	0	0
apl2_123706023.trimmed.fasta	2	123706023		0	0	0	0	0	0	0	0
apl2_123974243.trimmed.fasta	2	123974243		0	0	0	0	0	0	0	0
apl2_124471848.trimmed.fasta	2	124471848		0	0	0	0	0	0	0	0
apl2_124604581.trimmed.fasta	2	124604581		0	0	0	0	0	0	0	0
apl2_125021210.trimmed.fasta	2	125021210		0	0	0	0	0	0	0	0
apl2_125842672.trimmed.fasta	2	125842672		0	0	0	0	0	0	0	0		GO:0006406	GO:0008541	GO:0043248
apl2_126064425.trimmed.fasta	2	126064425		0	0	0	0	0	0	0	0
apl2_126380551.trimmed.fasta	2	126380551		0	0	0	0	0	0	0	0
apl2_126670556.trimmed.fasta	2	126670556		0	0	0	0	0	0	0	0
apl2_127252932.trimmed.fasta	2	127252932		0	0	0	0	0	0	0	0
apl2_127500955.trimmed.fasta	2	127500955		0	0	0	0	0	0	0	0		0
apl2_128246595.trimmed.fasta	2	128246595		0	0	0	0	0	0	0	0		0
apl2_128828750.trimmed.fasta	2	128828750		0	0	0	0	0	0	0	0
apl2_129073548.trimmed.fasta	2	129073548		0	0	0	0	0	0	0	0
apl2_129603488.trimmed.fasta	2	129603488		0	0	0	0	0	0	0	0
apl2_129836575.trimmed.fasta	2	129836575		0	0	0	0	0	0	0	0
apl2_130988663.trimmed.fasta	2	130988663		0	0	0	0	0	0	0	0
apl2_131869494.trimmed.fasta	2	131869494		0	0	0	0	0	0	0	0
apl2_132887133.trimmed.fasta	2	132887133		0	0	0	0	0	0	0	0		0
apl2_133834804.trimmed.fasta	2	133834804		0	0	0	0	0	0	0	0
apl2_134205478.trimmed.fasta	2	134205478		0	0	0	0	0	0	0	0
apl2_134212341.trimmed.fasta	2	134212341		0	0	0	0	0	0	0	0
apl2_134562708.trimmed.fasta	2	134562708		0	0	0	0	0	0	0	0		GO:0005488	GO:0009987
apl2_135905128.trimmed.fasta	2	135905128		0	0	0	0	0	0	0	0		GO:0005911
apl2_135905135.trimmed.fasta	2	135905135		0	0	0	0	0	0	0	0		GO:0005911
apl2_136185613.trimmed.fasta	2	136185613		0	0	0	0	0	0	0	0
apl2_136281340.trimmed.fasta	2	136281340		0	0	0	0	0	0	0	0
apl2_137140800.trimmed.fasta	2	137140800		0	0	0	0	0	0	0	0
apl2_141253164.trimmed.fasta	2	141253164		0	0	0	0	0	0	0	0
apl2_141313433.trimmed.fasta	2	141313433		0	0	0	0	0	0	0	0
apl2_141797662.trimmed.fasta	2	141797662		0	0	0	0	0	0	0	0
apl2_142040767.trimmed.fasta	2	142040767		0	0	0	0	0	0	0	0
apl2_142160224.trimmed.fasta	2	142160224		0	0	0	0	0	0	0	0
apl2_142216331.trimmed.fasta	2	142216331		0	0	0	0	0	0	0	0
apl2_142580647.trimmed.fasta	2	142580647		0	0	0	0	0	0	0	0		0
apl2_143050828.trimmed.fasta	2	143050828		0	0	0	0	0	0	0	0
apl2_143110205.trimmed.fasta	2	143110205		0	0	0	0	0	0	0	0
apl2_143233095.trimmed.fasta	2	143233095		0	0	0	0	0	0	0	0
apl2_143465518.trimmed.fasta	2	143465518		0	0	0	0	0	0	0	0		0
apl2_143661292.trimmed.fasta	2	143661292		0	0	0	0	0	0	0	0
apl2_144945666.trimmed.fasta	2	144945666		0	0	0	0	0	0	0	0		GO:0016301	GO:0016310	GO:0032559	GO:0071900
apl2_144985566.trimmed.fasta	2	144985566		0	0	0	0	0	0	0	0		0
apl2_145219225.trimmed.fasta	2	145219225		0	0	0	0	0	0	0	0
apl2_145748265.trimmed.fasta	2	145748265		0	0	0	0	0	0	0	0
apl2_146040229.trimmed.fasta	2	146040229		0	0	0	0	0	0	0	0
apl2_149148560.trimmed.fasta	2	149148560		0	0	0	0	0	0	0	0
apl2_149857613.trimmed.fasta	2	149857613		0	0	0	0	0	0	0	0
apl2_150275290.trimmed.fasta	2	150275290		0	0	0	0	0	0	0	0
apl2_150708804.trimmed.fasta	2	150708804		0	0	0	0	0	0	0	0		0
apl2_151672297.trimmed.fasta	2	151672297		0	0	0	0	0	0	0	0
apl2_151804435.trimmed.fasta	2	151804435		0	0	0	0	0	0	0	0
apl2_152375823.trimmed.fasta	2	152375823		0	0	0	0	0	0	0	0
apl2_152866332.trimmed.fasta	2	152866332		0	0	0	0	0	0	0	0
apl2_152866813.trimmed.fasta	2	152866813		0	0	0	0	0	0	0	0
apl2_152898409.trimmed.fasta	2	152898409		0	0	0	0	0	0	0	0
apl2_153318661.trimmed.fasta	2	153318661		0	0	0	0	0	0	0	0
apl2_153997222.trimmed.fasta	2	153997222		0	0	0	0	0	0	0	0
apl2_154179358.trimmed.fasta	2	154179358		0	0	0	0	0	0	0	0
apl3_308289.trimmed.fasta	3	308289		0	0	0	0	0	0	0	0		GO:0005488	GO:0009987	GO:0110165
apl3_382265.trimmed.fasta	3	382265		0	0	0	0	0	0	0	0
apl3_670633.trimmed.fasta	3	670633		0	0	0	0	0	0	0	0
apl3_910517.trimmed.fasta	3	910517		0	0	0	0	0	0	0	0
apl3_979326.trimmed.fasta	3	979326		0	0	0	0	0	0	0	0
apl3_1110347.trimmed.fasta	3	1110347		0	0	0	0	0	0	0	0		GO:0005622
apl3_1547506.trimmed.fasta	3	1547506		0	0	0	0	0	0	0	0
apl3_2515328.trimmed.fasta	3	2515328		0	0	0	0	0	0	0	0
apl3_3336540.trimmed.fasta	3	3336540		0	0	0	0	0	0	0	0
apl3_3670890.trimmed.fasta	3	3670890		0	0	0	0	0	0	0	0
apl3_3769531.trimmed.fasta	3	3769531		0	0	0	0	0	0	0	0
apl3_4038765.trimmed.fasta	3	4038765		0	0	0	0	0	0	0	0
apl3_4067833.trimmed.fasta	3	4067833		0	0	0	0	0	0	0	0
apl3_4237415.trimmed.fasta	3	4237415		0	0	0	0	0	0	0	0
apl3_4805931.trimmed.fasta	3	4805931		0	0	0	0	0	0	0	0
apl3_5359576.trimmed.fasta	3	5359576		0	0	0	0	0	0	0	0
apl3_5965017.trimmed.fasta	3	5965017		0	0	0	0	0	0	0	0
apl3_6298303.trimmed.fasta	3	6298303		0	0	0	0	0	0	0	0
apl3_6370302.trimmed.fasta	3	6370302		0	0	0	0	0	0	0	0		0
apl3_6513087.trimmed.fasta	3	6513087		0	0	0	0	0	0	0	0
apl3_8386449.trimmed.fasta	3	8386449		0	0	0	0	0	0	0	0
apl3_8689385.trimmed.fasta	3	8689385		0	0	0	0	0	0	0	0		GO:0019005	GO:0031146
apl3_8689392.trimmed.fasta	3	8689392		0	0	0	0	0	0	0	0
apl3_9073528.trimmed.fasta	3	9073528		0	0	0	0	0	0	0	0
apl3_9256853.trimmed.fasta	3	9256853		0	0	0	0	0	0	0	0
apl3_9893708.trimmed.fasta	3	9893708		0	0	0	0	0	0	0	0
apl3_10695410.trimmed.fasta	3	10695410		0	0	0	0	0	0	0	0
apl3_10960017.trimmed.fasta	3	10960017		0	0	0	0	0	0	0	0
apl3_11030825.trimmed.fasta	3	11030825		0	0	0	0	0	0	0	0
apl3_11328740.trimmed.fasta	3	11328740		0	0	0	0	0	0	0	0
apl3_11735247.trimmed.fasta	3	11735247		0	0	0	0	0	0	0	0		GO:0002027	GO:0002028	GO:0005432	GO:0005509	GO:0005516	GO:0005654	GO:0005739	GO:0005874	GO:0006883	GO:0007584	GO:0009410	GO:0009749	GO:0010468	GO:0010649	GO:0010763	GO:0010881	GO:0014069	GO:0014704	GO:0014829	GO:0021537	GO:0030018	GO:0030315	GO:0030501	GO:0030506	GO:0033198	GO:0034614	GO:0035902	GO:0035994	GO:0036376	GO:0042542	GO:0043025	GO:0043197	GO:0043198	GO:0043679	GO:0044325	GO:0044557	GO:0051481
apl3_11735557.trimmed.fasta	3	11735557		0	0	0	0	0	0	0	0		GO:0002027	GO:0002028	GO:0005432	GO:0005509	GO:0005516	GO:0005654	GO:0005739	GO:0005874	GO:0006883	GO:0007584	GO:0009410	GO:0009749	GO:0010468	GO:0010649	GO:0010763	GO:0010881	GO:0014069	GO:0014704	GO:0014829	GO:0021537	GO:0030018	GO:0030315	GO:0030501	GO:0030506	GO:0033198	GO:0034614	GO:0035902	GO:0035994	GO:0036376	GO:0042542	GO:0043025	GO:0043197	GO:0043198	GO:0043679	GO:0044325	GO:0044557	GO:0051481
apl3_11986390.trimmed.fasta	3	11986390		0	0	0	0	0	0	0	0
apl3_12524708.trimmed.fasta	3	12524708		0	0	0	0	0	0	0	0
apl3_13278594.trimmed.fasta	3	13278594		0	0	0	0	0	0	0	0
apl3_13497594.trimmed.fasta	3	13497594		0	0	0	0	0	0	0	0
apl3_13503555.trimmed.fasta	3	13503555		0	0	0	0	0	0	0	0
apl3_13562398.trimmed.fasta	3	13562398		0	0	0	0	0	0	0	0
apl3_13711470.trimmed.fasta	3	13711470		0	0	0	0	0	0	0	0
apl3_13711477.trimmed.fasta	3	13711477		0	0	0	0	0	0	0	0
apl3_13854972.trimmed.fasta	3	13854972		0	0	0	0	0	0	0	0
apl3_14053574.trimmed.fasta	3	14053574		0	0	0	0	0	0	0	0
apl3_14147022.trimmed.fasta	3	14147022		0	0	0	0	0	0	0	0
apl3_14253441.trimmed.fasta	3	14253441		0	0	0	0	0	0	0	0
apl3_14360505.trimmed.fasta	3	14360505		0	0	0	0	0	0	0	0		0
apl3_15823138.trimmed.fasta	3	15823138		0	0	0	0	0	0	0	0		0
apl3_15823145.trimmed.fasta	3	15823145		0	0	0	0	0	0	0	0		0
apl3_16677081.trimmed.fasta	3	16677081		0	0	0	0	0	0	0	0
apl3_17041894.trimmed.fasta	3	17041894		0	0	0	0	0	0	0	0
apl3_17523942.trimmed.fasta	3	17523942		0	0	0	0	0	0	0	0
apl3_17526207.trimmed.fasta	3	17526207		0	0	0	0	0	0	0	0
apl3_17544869.trimmed.fasta	3	17544869		0	0	0	0	0	0	0	0
apl3_18201495.trimmed.fasta	3	18201495		0	0	0	0	0	0	0	0
apl3_18376443.trimmed.fasta	3	18376443		0	0	0	0	0	0	0	0
apl3_18652634.trimmed.fasta	3	18652634		0	0	0	0	0	0	0	0
apl3_19247540.trimmed.fasta	3	19247540		0	0	0	0	0	0	0	0
apl3_19542128.trimmed.fasta	3	19542128		0	0	0	0	0	0	0	0
apl3_20121485.trimmed.fasta	3	20121485		0	0	0	0	0	0	0	0
apl3_20208263.trimmed.fasta	3	20208263		0	0	0	0	0	0	0	0
apl3_20836229.trimmed.fasta	3	20836229		0	0	0	0	0	0	0	0
apl3_20914557.trimmed.fasta	3	20914557		0	0	0	0	0	0	0	0		GO:0002819	GO:0005794	GO:0005829	GO:0008330	GO:0008432	GO:0010633	GO:0016607	GO:0017017	GO:0017018	GO:0032496	GO:0035970	GO:0043508	GO:0044387	GO:0045591	GO:0048273	GO:0048709	GO:0050680	GO:0060266	GO:0070373	GO:0090335	GO:1903753	GO:1905042	GO:1990264
apl3_21282905.trimmed.fasta	3	21282905		0	0	0	0	0	0	0	0
apl3_21425168.trimmed.fasta	3	21425168		0	0	0	0	0	0	0	0
apl3_21472991.trimmed.fasta	3	21472991		0	0	0	0	0	0	0	0		GO:0004198	GO:0005509	GO:0005737	GO:0006508	GO:0007586
apl3_21790358.trimmed.fasta	3	21790358		0	0	0	0	0	0	0	0
apl3_22353205.trimmed.fasta	3	22353205		0	0	0	0	0	0	0	0
apl3_22705651.trimmed.fasta	3	22705651		0	0	0	0	0	0	0	0
apl3_22729590.trimmed.fasta	3	22729590		0	0	0	0	0	0	0	0
apl3_23169283.trimmed.fasta	3	23169283		0	0	0	0	0	0	0	0
apl3_23424963.trimmed.fasta	3	23424963		0	0	0	0	0	0	0	0		0
apl3_23738346.trimmed.fasta	3	23738346		0	0	0	0	0	0	0	0
apl3_23857277.trimmed.fasta	3	23857277		0	0	0	0	0	0	0	0
apl3_24403265.trimmed.fasta	3	24403265		0	0	0	0	0	0	0	0
apl3_25377334.trimmed.fasta	3	25377334		0	0	0	0	0	0	0	0
apl3_25523938.trimmed.fasta	3	25523938		0	0	0	0	0	0	0	0
apl3_25941016.trimmed.fasta	3	25941016		0	0	0	0	0	0	0	0
apl3_27042721.trimmed.fasta	3	27042721		0	0	0	0	0	0	0	0
apl3_27357206.trimmed.fasta	3	27357206		0	0	0	0	0	0	0	0
apl3_27456422.trimmed.fasta	3	27456422		0	0	0	0	0	0	0	0
apl3_28001267.trimmed.fasta	3	28001267		0	0	0	0	0	0	0	0
apl3_28516258.trimmed.fasta	3	28516258		0	0	0	0	0	0	0	0		0
apl3_28697593.trimmed.fasta	3	28697593		0	0	0	0	0	0	0	0
apl3_28989765.trimmed.fasta	3	28989765		0	0	0	0	0	0	0	0
apl3_29088629.trimmed.fasta	3	29088629		0	0	0	0	0	0	0	0
apl3_29245022.trimmed.fasta	3	29245022		0	0	0	0	0	0	0	0
apl3_29458388.trimmed.fasta	3	29458388		0	0	0	0	0	0	0	0
apl3_29926476.trimmed.fasta	3	29926476		0	0	0	0	0	0	0	0
apl3_29940661.trimmed.fasta	3	29940661		0	0	0	0	0	0	0	0
apl3_30074059.trimmed.fasta	3	30074059		0	0	0	0	0	0	0	0
apl3_30370215.trimmed.fasta	3	30370215		0	0	0	0	0	0	0	0
apl3_31010835.trimmed.fasta	3	31010835		0	0	0	0	0	0	0	0
apl3_31767150.trimmed.fasta	3	31767150		0	0	0	0	0	0	0	0
apl3_32003736.trimmed.fasta	3	32003736		0	0	0	0	0	0	0	0
apl3_32161870.trimmed.fasta	3	32161870		0	0	0	0	0	0	0	0
apl3_32296593.trimmed.fasta	3	32296593		0	0	0	0	0	0	0	0
apl3_32570287.trimmed.fasta	3	32570287		0	0	0	0	0	0	0	0
apl3_34742373.trimmed.fasta	3	34742373		0	0	0	0	0	0	0	0
apl3_35632420.trimmed.fasta	3	35632420		0	0	0	0	0	0	0	0
apl3_36280370.trimmed.fasta	3	36280370		0	0	0	0	0	0	0	0
apl3_36950533.trimmed.fasta	3	36950533		0	0	0	0	0	0	0	0		0
apl3_37563639.trimmed.fasta	3	37563639		0	0	0	0	0	0	0	0
apl3_38505568.trimmed.fasta	3	38505568		0	0	0	0	0	0	0	0
apl3_40066658.trimmed.fasta	3	40066658		0	0	0	0	0	0	0	0
apl3_40156908.trimmed.fasta	3	40156908		0	0	0	0	0	0	0	0		GO:0003677	GO:0003887	GO:0006260	GO:0016740	GO:0016779	GO:0071897
apl3_40731354.trimmed.fasta	3	40731354		0	0	0	0	0	0	0	0
apl3_41387458.trimmed.fasta	3	41387458		0	0	0	0	0	0	0	0		0
apl3_41681893.trimmed.fasta	3	41681893		0	0	0	0	0	0	0	0
apl3_42215031.trimmed.fasta	3	42215031		0	0	0	0	0	0	0	0
apl3_42252644.trimmed.fasta	3	42252644		0	0	0	0	0	0	0	0
apl3_42252651.trimmed.fasta	3	42252651		0	0	0	0	0	0	0	0
apl3_42351338.trimmed.fasta	3	42351338		0	0	0	0	0	0	0	0
apl3_42411543.trimmed.fasta	3	42411543		0	0	0	0	0	0	0	0
apl3_42681817.trimmed.fasta	3	42681817		0	0	0	0	0	0	0	0
apl3_42681824.trimmed.fasta	3	42681824		0	0	0	0	0	0	0	0
apl3_43130953.trimmed.fasta	3	43130953		0	0	0	0	0	0	0	0
apl3_43331909.trimmed.fasta	3	43331909		0	0	0	0	0	0	0	0
apl3_43661759.trimmed.fasta	3	43661759		0	0	0	0	0	0	0	0
apl3_43864917.trimmed.fasta	3	43864917		0	0	0	0	0	0	0	0
apl3_44269452.trimmed.fasta	3	44269452		0	0	0	0	0	0	0	0
apl3_46240047.trimmed.fasta	3	46240047		0	0	0	0	0	0	0	0
apl3_46332730.trimmed.fasta	3	46332730		0	0	0	0	0	0	0	0
apl3_47379996.trimmed.fasta	3	47379996		0	0	0	0	0	0	0	0
apl3_48475306.trimmed.fasta	3	48475306		0	0	0	0	0	0	0	0
apl3_48675154.trimmed.fasta	3	48675154		0	0	0	0	0	0	0	0
apl3_49189576.trimmed.fasta	3	49189576		0	0	0	0	0	0	0	0
apl3_49350608.trimmed.fasta	3	49350608		0	0	0	0	0	0	0	0
apl3_49759350.trimmed.fasta	3	49759350		0	0	0	0	0	0	0	0
apl3_50055938.trimmed.fasta	3	50055938		0	0	0	0	0	0	0	0
apl3_50123023.trimmed.fasta	3	50123023		0	0	0	0	0	0	0	0
apl3_50297220.trimmed.fasta	3	50297220		0	0	0	0	0	0	0	0
apl3_51276652.trimmed.fasta	3	51276652		0	0	0	0	0	0	0	0
apl3_53352832.trimmed.fasta	3	53352832		0	0	0	0	0	0	0	0		GO:0003723	GO:0005576	GO:0016298
apl3_53410783.trimmed.fasta	3	53410783		0	0	0	0	0	0	0	0
apl3_54215037.trimmed.fasta	3	54215037		0	0	0	0	0	0	0	0
apl3_54566328.trimmed.fasta	3	54566328		0	0	0	0	0	0	0	0
apl3_54575311.trimmed.fasta	3	54575311		0	0	0	0	0	0	0	0		GO:0003824	GO:0005576	GO:0019637
apl3_56206671.trimmed.fasta	3	56206671		0	0	0	0	0	0	0	0
apl3_56551613.trimmed.fasta	3	56551613		0	0	0	0	0	0	0	0
apl3_56848350.trimmed.fasta	3	56848350		0	0	0	0	0	0	0	0
apl3_56912810.trimmed.fasta	3	56912810		0	0	0	0	0	0	0	0
apl3_56947381.trimmed.fasta	3	56947381		0	0	0	0	0	0	0	0
apl3_57429586.trimmed.fasta	3	57429586		0	0	0	0	0	0	0	0		0
apl3_59217596.trimmed.fasta	3	59217596		0	0	0	0	0	0	0	0
apl3_59590095.trimmed.fasta	3	59590095		0	0	0	0	0	0	0	0
apl3_59832701.trimmed.fasta	3	59832701		0	0	0	0	0	0	0	0
apl3_59973084.trimmed.fasta	3	59973084		0	0	0	0	0	0	0	0
apl3_60856304.trimmed.fasta	3	60856304		0	0	0	0	0	0	0	0
apl3_63340940.trimmed.fasta	3	63340940		0	0	0	0	0	0	0	0
apl3_63529635.trimmed.fasta	3	63529635		0	0	0	0	0	0	0	0
apl3_63723667.trimmed.fasta	3	63723667		0	0	0	0	0	0	0	0
apl3_64113335.trimmed.fasta	3	64113335		0	0	0	0	0	0	0	0
apl3_64789682.trimmed.fasta	3	64789682		0	0	0	0	0	0	0	0
apl3_64924428.trimmed.fasta	3	64924428		0	0	0	0	0	0	0	0
apl3_65148539.trimmed.fasta	3	65148539		0	0	0	0	0	0	0	0
apl3_66354526.trimmed.fasta	3	66354526		0	0	0	0	0	0	0	0
apl3_66756217.trimmed.fasta	3	66756217		0	0	0	0	0	0	0	0
apl3_67795385.trimmed.fasta	3	67795385		0	0	0	0	0	0	0	0
apl3_68822619.trimmed.fasta	3	68822619		0	0	0	0	0	0	0	0
apl3_69210555.trimmed.fasta	3	69210555		0	0	0	0	0	0	0	0
apl3_69389254.trimmed.fasta	3	69389254		0	0	0	0	0	0	0	0		0
apl3_70782428.trimmed.fasta	3	70782428		0	0	0	0	0	0	0	0
apl3_70877112.trimmed.fasta	3	70877112		0	0	0	0	0	0	0	0
apl3_71373342.trimmed.fasta	3	71373342		0	0	0	0	0	0	0	0
apl3_71971228.trimmed.fasta	3	71971228		0	0	0	0	0	0	0	0
apl3_72831594.trimmed.fasta	3	72831594		0	0	0	0	0	0	0	0
apl3_73969780.trimmed.fasta	3	73969780		0	0	0	0	0	0	0	0
apl3_74080479.trimmed.fasta	3	74080479		0	0	0	0	0	0	0	0
apl3_75166852.trimmed.fasta	3	75166852		0	0	0	0	0	0	0	0
apl3_76333747.trimmed.fasta	3	76333747		0	0	0	0	0	0	0	0
apl3_77542359.trimmed.fasta	3	77542359		0	0	0	0	0	0	0	0
apl3_77843146.trimmed.fasta	3	77843146		0	0	0	0	0	0	0	0
apl3_78010770.trimmed.fasta	3	78010770		0	0	0	0	0	0	0	0
apl3_78435609.trimmed.fasta	3	78435609		0	0	0	0	0	0	0	0
apl3_79263046.trimmed.fasta	3	79263046		0	0	0	0	0	0	0	0
apl3_80035621.trimmed.fasta	3	80035621		0	0	0	0	0	0	0	0
apl3_80278999.trimmed.fasta	3	80278999		0	0	0	0	0	0	0	0
apl3_80472625.trimmed.fasta	3	80472625		0	0	0	0	0	0	0	0
apl3_80472632.trimmed.fasta	3	80472632		0	0	0	0	0	0	0	0
apl3_81064285.trimmed.fasta	3	81064285		0	0	0	0	0	0	0	0
apl3_81228596.trimmed.fasta	3	81228596		0	0	0	0	0	0	0	0
apl3_81645329.trimmed.fasta	3	81645329		0	0	0	0	0	0	0	0
apl3_81692435.trimmed.fasta	3	81692435		0	0	0	0	0	0	0	0		GO:0005856	GO:0008092
apl3_83399232.trimmed.fasta	3	83399232		0	0	0	0	0	0	0	0
apl3_83738686.trimmed.fasta	3	83738686		0	0	0	0	0	0	0	0
apl3_83738693.trimmed.fasta	3	83738693		0	0	0	0	0	0	0	0
apl3_84896930.trimmed.fasta	3	84896930		0	0	0	0	0	0	0	0
apl3_85116373.trimmed.fasta	3	85116373		0	0	0	0	0	0	0	0
apl3_85144654.trimmed.fasta	3	85144654		0	0	0	0	0	0	0	0
apl3_85368686.trimmed.fasta	3	85368686		0	0	0	0	0	0	0	0
apl3_86361282.trimmed.fasta	3	86361282		0	0	0	0	0	0	0	0
apl3_86777219.trimmed.fasta	3	86777219		0	0	0	0	0	0	0	0
apl3_86777226.trimmed.fasta	3	86777226		0	0	0	0	0	0	0	0
apl3_86848586.trimmed.fasta	3	86848586		0	0	0	0	0	0	0	0
apl3_87512796.trimmed.fasta	3	87512796		0	0	0	0	0	0	0	0
apl3_87607657.trimmed.fasta	3	87607657		0	0	0	0	0	0	0	0		0
apl3_87950604.trimmed.fasta	3	87950604		0	0	0	0	0	0	0	0
apl3_88296106.trimmed.fasta	3	88296106		0	0	0	0	0	0	0	0
apl3_88946390.trimmed.fasta	3	88946390		0	0	0	0	0	0	0	0
apl3_90148739.trimmed.fasta	3	90148739		0	0	0	0	0	0	0	0
apl3_90504538.trimmed.fasta	3	90504538		0	0	0	0	0	0	0	0
apl3_90853254.trimmed.fasta	3	90853254		0	0	0	0	0	0	0	0
apl3_91787469.trimmed.fasta	3	91787469		0	0	0	0	0	0	0	0
apl3_92183674.trimmed.fasta	3	92183674		0	0	0	0	0	0	0	0
apl3_92434859.trimmed.fasta	3	92434859		0	0	0	0	0	0	0	0
apl3_95633154.trimmed.fasta	3	95633154		0	0	0	0	0	0	0	0
apl3_97099580.trimmed.fasta	3	97099580		0	0	0	0	0	0	0	0
apl3_97374323.trimmed.fasta	3	97374323		0	0	0	0	0	0	0	0
apl3_97835428.trimmed.fasta	3	97835428		0	0	0	0	0	0	0	0
apl3_98693588.trimmed.fasta	3	98693588		0	0	0	0	0	0	0	0
apl3_99364214.trimmed.fasta	3	99364214		0	0	0	0	0	0	0	0
apl3_99380332.trimmed.fasta	3	99380332		0	0	0	0	0	0	0	0
apl3_99702806.trimmed.fasta	3	99702806		0	0	0	0	0	0	0	0
apl3_100200444.trimmed.fasta	3	100200444		0	0	0	0	0	0	0	0
apl3_100257327.trimmed.fasta	3	100257327		0	0	0	0	0	0	0	0
apl3_100516003.trimmed.fasta	3	100516003		0	0	0	0	0	0	0	0
apl3_100923976.trimmed.fasta	3	100923976		0	0	0	0	0	0	0	0
apl3_101063429.trimmed.fasta	3	101063429		0	0	0	0	0	0	0	0
apl3_101190589.trimmed.fasta	3	101190589		0	0	0	0	0	0	0	0
apl3_101252354.trimmed.fasta	3	101252354		0	0	0	0	0	0	0	0
apl3_101551443.trimmed.fasta	3	101551443		0	0	0	0	0	0	0	0
apl3_101875822.trimmed.fasta	3	101875822		0	0	0	0	0	0	0	0
apl3_101882132.trimmed.fasta	3	101882132		0	0	0	0	0	0	0	0
apl3_101894591.trimmed.fasta	3	101894591		0	0	0	0	0	0	0	0
apl3_102033299.trimmed.fasta	3	102033299		0	0	0	0	0	0	0	0		GO:0008270	GO:0016787
apl3_103022064.trimmed.fasta	3	103022064		0	0	0	0	0	0	0	0
apl3_104575222.trimmed.fasta	3	104575222		0	0	0	0	0	0	0	0
apl3_105036757.trimmed.fasta	3	105036757		0	0	0	0	0	0	0	0
apl3_105036764.trimmed.fasta	3	105036764		0	0	0	0	0	0	0	0
apl3_105170339.trimmed.fasta	3	105170339		0	0	0	0	0	0	0	0		0
apl3_105425470.trimmed.fasta	3	105425470		0	0	0	0	0	0	0	0
apl3_105906329.trimmed.fasta	3	105906329		0	0	0	0	0	0	0	0
apl3_106966850.trimmed.fasta	3	106966850		0	0	0	0	0	0	0	0		0
apl3_107194773.trimmed.fasta	3	107194773		0	0	0	0	0	0	0	0		GO:0000160	GO:0016740
apl3_107399843.trimmed.fasta	3	107399843		0	0	0	0	0	0	0	0
apl3_107697534.trimmed.fasta	3	107697534		0	0	0	0	0	0	0	0
apl3_108503150.trimmed.fasta	3	108503150		0	0	0	0	0	0	0	0		GO:0008168	GO:0016740	GO:0016787	GO:0032259	GO:0050043
apl3_108953579.trimmed.fasta	3	108953579		0	0	0	0	0	0	0	0		0
apl3_108977944.trimmed.fasta	3	108977944		0	0	0	0	0	0	0	0
apl3_109378594.trimmed.fasta	3	109378594		0	0	0	0	0	0	0	0
apl3_110996367.trimmed.fasta	3	110996367		0	0	0	0	0	0	0	0
apl3_111605256.trimmed.fasta	3	111605256		0	0	0	0	0	0	0	0
apl3_111992195.trimmed.fasta	3	111992195		0	0	0	0	0	0	0	0		0
apl3_112153618.trimmed.fasta	3	112153618		0	0	0	0	0	0	0	0
apl3_112340914.trimmed.fasta	3	112340914		0	0	0	0	0	0	0	0
apl3_112724227.trimmed.fasta	3	112724227		0	0	0	0	0	0	0	0
apl3_113529436.trimmed.fasta	3	113529436		0	0	0	0	0	0	0	0		GO:0005044	GO:0005887	GO:0006879	GO:0006897	GO:0034755	GO:0070287
apl3_113588464.trimmed.fasta	3	113588464		0	0	0	0	0	0	0	0
apl3_113711073.trimmed.fasta	3	113711073		0	0	0	0	0	0	0	0
apl3_113711080.trimmed.fasta	3	113711080		0	0	0	0	0	0	0	0
apl3_114225366.trimmed.fasta	3	114225366		0	0	0	0	0	0	0	0
apl3_114328094.trimmed.fasta	3	114328094		0	0	0	0	0	0	0	0
apl3_114470632.trimmed.fasta	3	114470632		0	0	0	0	0	0	0	0
apl3_114471066.trimmed.fasta	3	114471066		0	0	0	0	0	0	0	0
apl3_114517191.trimmed.fasta	3	114517191		0	0	0	0	0	0	0	0
apl3_114738083.trimmed.fasta	3	114738083		0	0	0	0	0	0	0	0
apl3_114957889.trimmed.fasta	3	114957889		0	0	0	0	0	0	0	0
apl3_114975473.trimmed.fasta	3	114975473		0	0	0	0	0	0	0	0
apl3_115110165.trimmed.fasta	3	115110165		0	0	0	0	0	0	0	0
apl3_115198382.trimmed.fasta	3	115198382		0	0	0	0	0	0	0	0
apl3_115256838.trimmed.fasta	3	115256838		0	0	0	0	0	0	0	0
apl3_115258426.trimmed.fasta	3	115258426		0	0	0	0	0	0	0	0
apl4_596881.trimmed.fasta	4	596881		0	0	0	0	0	0	0	0
apl4_1602087.trimmed.fasta	4	1602087		0	0	0	0	0	0	0	0
apl4_2621368.trimmed.fasta	4	2621368		0	0	0	0	0	0	0	0
apl4_3004990.trimmed.fasta	4	3004990		0	0	0	0	0	0	0	0
apl4_4065468.trimmed.fasta	4	4065468		0	0	0	0	0	0	0	0
apl4_4544796.trimmed.fasta	4	4544796		0	0	0	0	0	0	0	0
apl4_4559357.trimmed.fasta	4	4559357		0	0	0	0	0	0	0	0
apl4_5144033.trimmed.fasta	4	5144033		0	0	0	0	0	0	0	0		0
apl4_5162496.trimmed.fasta	4	5162496		0	0	0	0	0	0	0	0		0
apl4_5550185.trimmed.fasta	4	5550185		0	0	0	0	0	0	0	0		0
apl4_5941112.trimmed.fasta	4	5941112		0	0	0	0	0	0	0	0
apl4_6010260.trimmed.fasta	4	6010260		0	0	0	0	0	0	0	0
apl4_7271965.trimmed.fasta	4	7271965		0	0	0	0	0	0	0	0
apl4_7834937.trimmed.fasta	4	7834937		0	0	0	0	0	0	0	0
apl4_8212978.trimmed.fasta	4	8212978		0	0	0	0	0	0	0	0
apl4_8683248.trimmed.fasta	4	8683248		0	0	0	0	0	0	0	0
apl4_8797315.trimmed.fasta	4	8797315		0	0	0	0	0	0	0	0
apl4_9252559.trimmed.fasta	4	9252559		0	0	0	0	0	0	0	0
apl4_9803510.trimmed.fasta	4	9803510		0	0	0	0	0	0	0	0
apl4_10705819.trimmed.fasta	4	10705819		0	0	0	0	0	0	0	0
apl4_11475920.trimmed.fasta	4	11475920		0	0	0	0	0	0	0	0
apl4_11579390.trimmed.fasta	4	11579390		0	0	0	0	0	0	0	0
apl4_11674771.trimmed.fasta	4	11674771		0	0	0	0	0	0	0	0
apl4_11789696.trimmed.fasta	4	11789696		0	0	0	0	0	0	0	0
apl4_13248658.trimmed.fasta	4	13248658		0	0	0	0	0	0	0	0
apl4_14394041.trimmed.fasta	4	14394041		0	0	0	0	0	0	0	0		0
apl4_14401594.trimmed.fasta	4	14401594		0	0	0	0	0	0	0	0		0
apl4_14507223.trimmed.fasta	4	14507223		0	0	0	0	0	0	0	0
apl4_14627342.trimmed.fasta	4	14627342		0	0	0	0	0	0	0	0
apl4_14669670.trimmed.fasta	4	14669670		0	0	0	0	0	0	0	0
apl4_14940325.trimmed.fasta	4	14940325		0	0	0	0	0	0	0	0
apl4_14940833.trimmed.fasta	4	14940833		0	0	0	0	0	0	0	0
apl4_14940840.trimmed.fasta	4	14940840		0	0	0	0	0	0	0	0
apl4_15047597.trimmed.fasta	4	15047597		0	0	0	0	0	0	0	0
apl4_15053843.trimmed.fasta	4	15053843		0	0	0	0	0	0	0	0
apl4_16065073.trimmed.fasta	4	16065073		0	0	0	0	0	0	0	0
apl4_16186757.trimmed.fasta	4	16186757		0	0	0	0	0	0	0	0		0
apl4_17237858.trimmed.fasta	4	17237858		0	0	0	0	0	0	0	0
apl4_19550387.trimmed.fasta	4	19550387		0	0	0	0	0	0	0	0
apl4_21678636.trimmed.fasta	4	21678636		0	0	0	0	0	0	0	0
apl4_21813044.trimmed.fasta	4	21813044		0	0	0	0	0	0	0	0
apl4_22844904.trimmed.fasta	4	22844904		0	0	0	0	0	0	0	0
apl4_23672489.trimmed.fasta	4	23672489		0	0	0	0	0	0	0	0
apl4_24351478.trimmed.fasta	4	24351478		0	0	0	0	0	0	0	0
apl4_24597304.trimmed.fasta	4	24597304		0	0	0	0	0	0	0	0
apl4_25169027.trimmed.fasta	4	25169027		0	0	0	0	0	0	0	0
apl4_25706609.trimmed.fasta	4	25706609		0	0	0	0	0	0	0	0		0
apl4_29093087.trimmed.fasta	4	29093087		0	0	0	0	0	0	0	0
apl4_29257237.trimmed.fasta	4	29257237		0	0	0	0	0	0	0	0
apl4_29306765.trimmed.fasta	4	29306765		0	0	0	0	0	0	0	0		0
apl4_29988690.trimmed.fasta	4	29988690		0	0	0	0	0	0	0	0
apl4_30146375.trimmed.fasta	4	30146375		0	0	0	0	0	0	0	0
apl4_30221873.trimmed.fasta	4	30221873		0	0	0	0	0	0	0	0
apl4_30228278.trimmed.fasta	4	30228278		0	0	0	0	0	0	0	0
apl4_30368621.trimmed.fasta	4	30368621		0	0	0	0	0	0	0	0
apl4_30770741.trimmed.fasta	4	30770741		0	0	0	0	0	0	0	0
apl4_31283798.trimmed.fasta	4	31283798		0	0	0	0	0	0	0	0
apl4_31283805.trimmed.fasta	4	31283805		0	0	0	0	0	0	0	0
apl4_31696391.trimmed.fasta	4	31696391		0	0	0	0	0	0	0	0
apl4_32057525.trimmed.fasta	4	32057525		0	0	0	0	0	0	0	0
apl4_32442225.trimmed.fasta	4	32442225		0	0	0	0	0	0	0	0
apl4_32442232.trimmed.fasta	4	32442232		0	0	0	0	0	0	0	0
apl4_32608938.trimmed.fasta	4	32608938		0	0	0	0	0	0	0	0
apl4_33713808.trimmed.fasta	4	33713808		0	0	0	0	0	0	0	0
apl4_34199977.trimmed.fasta	4	34199977		0	0	0	0	0	0	0	0
apl4_34863013.trimmed.fasta	4	34863013		0	0	0	0	0	0	0	0
apl4_34960002.trimmed.fasta	4	34960002		0	0	0	0	0	0	0	0
apl4_35169476.trimmed.fasta	4	35169476		0	0	0	0	0	0	0	0
apl4_35800299.trimmed.fasta	4	35800299		0	0	0	0	0	0	0	0
apl4_35900486.trimmed.fasta	4	35900486		0	0	0	0	0	0	0	0
apl4_36024641.trimmed.fasta	4	36024641		0	0	0	0	0	0	0	0
apl4_36060374.trimmed.fasta	4	36060374		0	0	0	0	0	0	0	0
apl4_36354075.trimmed.fasta	4	36354075		0	0	0	0	0	0	0	0
apl4_37899968.trimmed.fasta	4	37899968		0	0	0	0	0	0	0	0
apl4_38854509.trimmed.fasta	4	38854509		0	0	0	0	0	0	0	0
apl4_38937429.trimmed.fasta	4	38937429		0	0	0	0	0	0	0	0
apl4_39081835.trimmed.fasta	4	39081835		0	0	0	0	0	0	0	0
apl4_39611366.trimmed.fasta	4	39611366		0	0	0	0	0	0	0	0
apl4_39804753.trimmed.fasta	4	39804753		0	0	0	0	0	0	0	0
apl4_39870832.trimmed.fasta	4	39870832		0	0	0	0	0	0	0	0
apl4_39993211.trimmed.fasta	4	39993211		0	0	0	0	0	0	0	0
apl4_40414325.trimmed.fasta	4	40414325		0	0	0	0	0	0	0	0
apl4_41881042.trimmed.fasta	4	41881042		0	0	0	0	0	0	0	0
apl4_41984421.trimmed.fasta	4	41984421		0	0	0	0	0	0	0	0
apl4_42616344.trimmed.fasta	4	42616344		0	0	0	0	0	0	0	0
apl4_43367151.trimmed.fasta	4	43367151		0	0	0	0	0	0	0	0
apl4_43525335.trimmed.fasta	4	43525335		0	0	0	0	0	0	0	0
apl4_43805370.trimmed.fasta	4	43805370		0	0	0	0	0	0	0	0
apl4_44103736.trimmed.fasta	4	44103736		0	0	0	0	0	0	0	0
apl4_44224646.trimmed.fasta	4	44224646		0	0	0	0	0	0	0	0
apl4_44328511.trimmed.fasta	4	44328511		0	0	0	0	0	0	0	0
apl4_44911476.trimmed.fasta	4	44911476		0	0	0	0	0	0	0	0
apl4_45295096.trimmed.fasta	4	45295096		0	0	0	0	0	0	0	0
apl4_45643629.trimmed.fasta	4	45643629		0	0	0	0	0	0	0	0
apl4_45687902.trimmed.fasta	4	45687902		0	0	0	0	0	0	0	0
apl4_45745928.trimmed.fasta	4	45745928		0	0	0	0	0	0	0	0
apl4_45868784.trimmed.fasta	4	45868784		0	0	0	0	0	0	0	0
apl4_46313338.trimmed.fasta	4	46313338		0	0	0	0	0	0	0	0
apl4_46909534.trimmed.fasta	4	46909534		0	0	0	0	0	0	0	0
apl4_46937662.trimmed.fasta	4	46937662		0	0	0	0	0	0	0	0
apl4_47064438.trimmed.fasta	4	47064438		0	0	0	0	0	0	0	0
apl4_47544674.trimmed.fasta	4	47544674		0	0	0	0	0	0	0	0
apl4_47651414.trimmed.fasta	4	47651414		0	0	0	0	0	0	0	0
apl4_47726761.trimmed.fasta	4	47726761		0	0	0	0	0	0	0	0
apl4_48260416.trimmed.fasta	4	48260416		0	0	0	0	0	0	0	0
apl4_48336328.trimmed.fasta	4	48336328		0	0	0	0	0	0	0	0
apl4_48874317.trimmed.fasta	4	48874317		0	0	0	0	0	0	0	0
apl4_48905902.trimmed.fasta	4	48905902		0	0	0	0	0	0	0	0
apl4_49089063.trimmed.fasta	4	49089063		0	0	0	0	0	0	0	0
apl4_49783882.trimmed.fasta	4	49783882		0	0	0	0	0	0	0	0
apl4_50492808.trimmed.fasta	4	50492808		0	0	0	0	0	0	0	0
apl4_50622648.trimmed.fasta	4	50622648		0	0	0	0	0	0	0	0
apl4_51256159.trimmed.fasta	4	51256159		0	0	0	0	0	0	0	0
apl4_51256166.trimmed.fasta	4	51256166		0	0	0	0	0	0	0	0
apl4_51328091.trimmed.fasta	4	51328091		0	0	0	0	0	0	0	0
apl4_51726659.trimmed.fasta	4	51726659		0	0	0	0	0	0	0	0
apl4_52261872.trimmed.fasta	4	52261872		0	0	0	0	0	0	0	0
apl4_53267174.trimmed.fasta	4	53267174		0	0	0	0	0	0	0	0
apl4_53363856.trimmed.fasta	4	53363856		0	0	0	0	0	0	0	0
apl4_54297563.trimmed.fasta	4	54297563		0	0	0	0	0	0	0	0
apl4_55511933.trimmed.fasta	4	55511933		0	0	0	0	0	0	0	0
apl4_55782931.trimmed.fasta	4	55782931		0	0	0	0	0	0	0	0
apl4_56046818.trimmed.fasta	4	56046818		0	0	0	0	0	0	0	0
apl4_57138909.trimmed.fasta	4	57138909		0	0	0	0	0	0	0	0
apl4_58392812.trimmed.fasta	4	58392812		0	0	0	0	0	0	0	0		0
apl4_59082891.trimmed.fasta	4	59082891		0	0	0	0	0	0	0	0
apl4_59751359.trimmed.fasta	4	59751359		0	0	0	0	0	0	0	0
apl4_60071767.trimmed.fasta	4	60071767		0	0	0	0	0	0	0	0
apl4_60172561.trimmed.fasta	4	60172561		0	0	0	0	0	0	0	0
apl4_60262508.trimmed.fasta	4	60262508		0	0	0	0	0	0	0	0
apl4_60437064.trimmed.fasta	4	60437064		0	0	0	0	0	0	0	0
apl4_61262356.trimmed.fasta	4	61262356		0	0	0	0	0	0	0	0
apl4_62122319.trimmed.fasta	4	62122319		0	0	0	0	0	0	0	0
apl4_62410901.trimmed.fasta	4	62410901		0	0	0	0	0	0	0	0
apl4_62615009.trimmed.fasta	4	62615009		0	0	0	0	0	0	0	0
apl4_62623781.trimmed.fasta	4	62623781		0	0	0	0	0	0	0	0
apl4_62967207.trimmed.fasta	4	62967207		0	0	0	0	0	0	0	0
apl4_63251916.trimmed.fasta	4	63251916		0	0	0	0	0	0	0	0
apl4_63268091.trimmed.fasta	4	63268091		0	0	0	0	0	0	0	0
apl4_64111506.trimmed.fasta	4	64111506		0	0	0	0	0	0	0	0
apl4_64330989.trimmed.fasta	4	64330989		0	0	0	0	0	0	0	0
apl4_64583042.trimmed.fasta	4	64583042		0	0	0	0	0	0	0	0
apl4_64695295.trimmed.fasta	4	64695295		0	0	0	0	0	0	0	0
apl4_64729583.trimmed.fasta	4	64729583		0	0	0	0	0	0	0	0
apl4_64998920.trimmed.fasta	4	64998920		0	0	0	0	0	0	0	0
apl4_66117559.trimmed.fasta	4	66117559		0	0	0	0	0	0	0	0
apl4_66370713.trimmed.fasta	4	66370713		0	0	0	0	0	0	0	0
apl4_66851788.trimmed.fasta	4	66851788		0	0	0	0	0	0	0	0
apl4_66859074.trimmed.fasta	4	66859074		0	0	0	0	0	0	0	0
apl4_66869066.trimmed.fasta	4	66869066		0	0	0	0	0	0	0	0
apl4_67618261.trimmed.fasta	4	67618261		0	0	0	0	0	0	0	0
apl4_67950735.trimmed.fasta	4	67950735		0	0	0	0	0	0	0	0		0
apl4_68207573.trimmed.fasta	4	68207573		0	0	0	0	0	0	0	0
apl4_68893038.trimmed.fasta	4	68893038		0	0	0	0	0	0	0	0		0
apl4_68893045.trimmed.fasta	4	68893045		0	0	0	0	0	0	0	0		0
apl4_68935496.trimmed.fasta	4	68935496		0	0	0	0	0	0	0	0		0
apl4_69151253.trimmed.fasta	4	69151253		0	0	0	0	0	0	0	0
apl4_69261253.trimmed.fasta	4	69261253		0	0	0	0	0	0	0	0
apl4_69405211.trimmed.fasta	4	69405211		0	0	0	0	0	0	0	0		0
apl4_69424379.trimmed.fasta	4	69424379		0	0	0	0	0	0	0	0		0
apl4_69435520.trimmed.fasta	4	69435520		0	0	0	0	0	0	0	0		0
apl4_69526259.trimmed.fasta	4	69526259		0	0	0	0	0	0	0	0
apl4_69526790.trimmed.fasta	4	69526790		0	0	0	0	0	0	0	0
apl4_69526797.trimmed.fasta	4	69526797		0	0	0	0	0	0	0	0
apl4_69676728.trimmed.fasta	4	69676728		0	0	0	0	0	0	0	0		0
apl4_69956285.trimmed.fasta	4	69956285		0	0	0	0	0	0	0	0
apl4_70578638.trimmed.fasta	4	70578638		0	0	0	0	0	0	0	0
apl4_71596539.trimmed.fasta	4	71596539		0	0	0	0	0	0	0	0
apl4_72109533.trimmed.fasta	4	72109533		0	0	0	0	0	0	0	0
apl4_72690476.trimmed.fasta	4	72690476		0	0	0	0	0	0	0	0
apl4_72691930.trimmed.fasta	4	72691930		0	0	0	0	0	0	0	0
apl4_72750525.trimmed.fasta	4	72750525		0	0	0	0	0	0	0	0		GO:0003779	GO:0005737	GO:0005856	GO:0030036
apl4_72877358.trimmed.fasta	4	72877358		0	0	0	0	0	0	0	0
apl4_73095502.trimmed.fasta	4	73095502		0	0	0	0	0	0	0	0		0
apl4_73631690.trimmed.fasta	4	73631690		0	0	0	0	0	0	0	0
apl4_73818938.trimmed.fasta	4	73818938		0	0	0	0	0	0	0	0
apl4_74488990.trimmed.fasta	4	74488990		0	0	0	0	0	0	0	0
apl5_365844.trimmed.fasta	5	365844		0	0	0	0	0	0	0	0
apl5_846220.trimmed.fasta	5	846220		0	0	0	0	0	0	0	0
apl5_1734732.trimmed.fasta	5	1734732		0	0	0	0	0	0	0	0
apl5_2883568.trimmed.fasta	5	2883568		0	0	0	0	0	0	0	0
apl5_2954650.trimmed.fasta	5	2954650		0	0	0	0	0	0	0	0		GO:0007155	GO:0007229
apl5_3786985.trimmed.fasta	5	3786985		0	0	0	0	0	0	0	0		GO:0003779	GO:0005198	GO:0005856	GO:0008092	GO:0030866
apl5_4279514.trimmed.fasta	5	4279514		0	0	0	0	0	0	0	0
apl5_4409685.trimmed.fasta	5	4409685		0	0	0	0	0	0	0	0		0
apl5_4424572.trimmed.fasta	5	4424572		0	0	0	0	0	0	0	0		0
apl5_4655172.trimmed.fasta	5	4655172		0	0	0	0	0	0	0	0
apl5_5221409.trimmed.fasta	5	5221409		0	0	0	0	0	0	0	0
apl5_5261926.trimmed.fasta	5	5261926		0	0	0	0	0	0	0	0
apl5_5368736.trimmed.fasta	5	5368736		0	0	0	0	0	0	0	0
apl5_5406038.trimmed.fasta	5	5406038		0	0	0	0	0	0	0	0
apl5_5500925.trimmed.fasta	5	5500925		0	0	0	0	0	0	0	0
apl5_5856183.trimmed.fasta	5	5856183		0	0	0	0	0	0	0	0		GO:0003824	GO:0016051	GO:0016740	GO:0050462
apl5_5873039.trimmed.fasta	5	5873039		0	0	0	0	0	0	0	0		GO:0003824	GO:0016051	GO:0016740	GO:0050462
apl5_7168897.trimmed.fasta	5	7168897		0	0	0	0	0	0	0	0
apl5_8466236.trimmed.fasta	5	8466236		0	0	0	0	0	0	0	0		0
apl5_8891925.trimmed.fasta	5	8891925		0	0	0	0	0	0	0	0
apl5_10306658.trimmed.fasta	5	10306658		0	0	0	0	0	0	0	0
apl5_10870407.trimmed.fasta	5	10870407		0	0	0	0	0	0	0	0
apl5_11174891.trimmed.fasta	5	11174891		0	0	0	0	0	0	0	0
apl5_11188032.trimmed.fasta	5	11188032		0	0	0	0	0	0	0	0
apl5_11209733.trimmed.fasta	5	11209733		0	0	0	0	0	0	0	0
apl5_11530576.trimmed.fasta	5	11530576		0	0	0	0	0	0	0	0
apl5_11869331.trimmed.fasta	5	11869331		0	0	0	0	0	0	0	0
apl5_12255491.trimmed.fasta	5	12255491		0	0	0	0	0	0	0	0
apl5_12259102.trimmed.fasta	5	12259102		0	0	0	0	0	0	0	0
apl5_12405580.trimmed.fasta	5	12405580		0	0	0	0	0	0	0	0
apl5_12810795.trimmed.fasta	5	12810795		0	0	0	0	0	0	0	0
apl5_13141104.trimmed.fasta	5	13141104		0	0	0	0	0	0	0	0
apl5_14881039.trimmed.fasta	5	14881039		0	0	0	0	0	0	0	0
apl5_15235280.trimmed.fasta	5	15235280		0	0	0	0	0	0	0	0
apl5_15289560.trimmed.fasta	5	15289560		0	0	0	0	0	0	0	0		0
apl5_15315702.trimmed.fasta	5	15315702		0	0	0	0	0	0	0	0
apl5_15809519.trimmed.fasta	5	15809519		0	0	0	0	0	0	0	0
apl5_16661714.trimmed.fasta	5	16661714		0	0	0	0	0	0	0	0
apl5_16744784.trimmed.fasta	5	16744784		0	0	0	0	0	0	0	0
apl5_17234034.trimmed.fasta	5	17234034		0	0	0	0	0	0	0	0
apl5_17474876.trimmed.fasta	5	17474876		0	0	0	0	0	0	0	0
apl5_17689005.trimmed.fasta	5	17689005		0	0	0	0	0	0	0	0
apl5_18180974.trimmed.fasta	5	18180974		0	0	0	0	0	0	0	0
apl5_18371107.trimmed.fasta	5	18371107		0	0	0	0	0	0	0	0
apl5_18459628.trimmed.fasta	5	18459628		0	0	0	0	0	0	0	0		0
apl5_18815491.trimmed.fasta	5	18815491		0	0	0	0	0	0	0	0
apl5_19907507.trimmed.fasta	5	19907507		0	0	0	0	0	0	0	0
apl5_20560575.trimmed.fasta	5	20560575		0	0	0	0	0	0	0	0
apl5_20774676.trimmed.fasta	5	20774676		0	0	0	0	0	0	0	0
apl5_21665227.trimmed.fasta	5	21665227		0	0	0	0	0	0	0	0
apl5_21917005.trimmed.fasta	5	21917005		0	0	0	0	0	0	0	0
apl5_23107722.trimmed.fasta	5	23107722		0	0	0	0	0	0	0	0		0
apl5_23730785.trimmed.fasta	5	23730785		0	0	0	0	0	0	0	0
apl5_23750463.trimmed.fasta	5	23750463		0	0	0	0	0	0	0	0
apl5_23838728.trimmed.fasta	5	23838728		0	0	0	0	0	0	0	0
apl5_24309358.trimmed.fasta	5	24309358		0	0	0	0	0	0	0	0
apl5_24309365.trimmed.fasta	5	24309365		0	0	0	0	0	0	0	0
apl5_24338503.trimmed.fasta	5	24338503		0	0	0	0	0	0	0	0
apl5_24581004.trimmed.fasta	5	24581004		0	0	0	0	0	0	0	0
apl5_25240085.trimmed.fasta	5	25240085		0	0	0	0	0	0	0	0
apl5_26467344.trimmed.fasta	5	26467344		0	0	0	0	0	0	0	0
apl5_26809264.trimmed.fasta	5	26809264		0	0	0	0	0	0	0	0
apl5_27277689.trimmed.fasta	5	27277689		0	0	0	0	0	0	0	0
apl5_27281756.trimmed.fasta	5	27281756		0	0	0	0	0	0	0	0
apl5_27316651.trimmed.fasta	5	27316651		0	0	0	0	0	0	0	0
apl5_27316658.trimmed.fasta	5	27316658		0	0	0	0	0	0	0	0
apl5_27626534.trimmed.fasta	5	27626534		0	0	0	0	0	0	0	0
apl5_27640840.trimmed.fasta	5	27640840		0	0	0	0	0	0	0	0
apl5_28147522.trimmed.fasta	5	28147522		0	0	0	0	0	0	0	0
apl5_28191635.trimmed.fasta	5	28191635		0	0	0	0	0	0	0	0
apl5_28739896.trimmed.fasta	5	28739896		0	0	0	0	0	0	0	0
apl5_28864056.trimmed.fasta	5	28864056		0	0	0	0	0	0	0	0
apl5_29104087.trimmed.fasta	5	29104087		0	0	0	0	0	0	0	0		0
apl5_29104094.trimmed.fasta	5	29104094		0	0	0	0	0	0	0	0		0
apl5_29539011.trimmed.fasta	5	29539011		0	0	0	0	0	0	0	0
apl5_30105011.trimmed.fasta	5	30105011		0	0	0	0	0	0	0	0
apl5_30539711.trimmed.fasta	5	30539711		0	0	0	0	0	0	0	0
apl5_30904425.trimmed.fasta	5	30904425		0	0	0	0	0	0	0	0		0
apl5_31253721.trimmed.fasta	5	31253721		0	0	0	0	0	0	0	0
apl5_31372958.trimmed.fasta	5	31372958		0	0	0	0	0	0	0	0
apl5_31487153.trimmed.fasta	5	31487153		0	0	0	0	0	0	0	0
apl5_31652593.trimmed.fasta	5	31652593		0	0	0	0	0	0	0	0
apl5_32283651.trimmed.fasta	5	32283651		0	0	0	0	0	0	0	0
apl5_32651502.trimmed.fasta	5	32651502		0	0	0	0	0	0	0	0		GO:0006886	GO:0016192
apl5_32808291.trimmed.fasta	5	32808291		0	0	0	0	0	0	0	0
apl5_32864861.trimmed.fasta	5	32864861		0	0	0	0	0	0	0	0
apl5_32890390.trimmed.fasta	5	32890390		0	0	0	0	0	0	0	0
apl5_33047636.trimmed.fasta	5	33047636		0	0	0	0	0	0	0	0
apl5_33047643.trimmed.fasta	5	33047643		0	0	0	0	0	0	0	0		0
apl5_34026299.trimmed.fasta	5	34026299		0	0	0	0	0	0	0	0
apl5_34455187.trimmed.fasta	5	34455187		0	0	0	0	0	0	0	0
apl5_34469648.trimmed.fasta	5	34469648		0	0	0	0	0	0	0	0
apl5_34618221.trimmed.fasta	5	34618221		0	0	0	0	0	0	0	0
apl5_34637598.trimmed.fasta	5	34637598		0	0	0	0	0	0	0	0
apl5_34778472.trimmed.fasta	5	34778472		0	0	0	0	0	0	0	0
apl5_34813451.trimmed.fasta	5	34813451		0	0	0	0	0	0	0	0		0
apl5_34881507.trimmed.fasta	5	34881507		0	0	0	0	0	0	0	0		0
apl5_35288833.trimmed.fasta	5	35288833		0	0	0	0	0	0	0	0
apl5_35509531.trimmed.fasta	5	35509531		0	0	0	0	0	0	0	0		GO:0006508	GO:0070573
apl5_35526263.trimmed.fasta	5	35526263		0	0	0	0	0	0	0	0
apl5_35667587.trimmed.fasta	5	35667587		0	0	0	0	0	0	0	0
apl5_35996544.trimmed.fasta	5	35996544		0	0	0	0	0	0	0	0		0
apl5_36485889.trimmed.fasta	5	36485889		0	0	0	0	0	0	0	0
apl5_36831402.trimmed.fasta	5	36831402		0	0	0	0	0	0	0	0
apl5_36943001.trimmed.fasta	5	36943001		0	0	0	0	0	0	0	0
apl5_37212515.trimmed.fasta	5	37212515		0	0	0	0	0	0	0	0
apl5_38143027.trimmed.fasta	5	38143027		0	0	0	0	0	0	0	0
apl5_38144275.trimmed.fasta	5	38144275		0	0	0	0	0	0	0	0
apl5_38177418.trimmed.fasta	5	38177418		0	0	0	0	0	0	0	0
apl5_38337880.trimmed.fasta	5	38337880		0	0	0	0	0	0	0	0
apl5_38539116.trimmed.fasta	5	38539116		0	0	0	0	0	0	0	0
apl5_39040897.trimmed.fasta	5	39040897		0	0	0	0	0	0	0	0
apl5_39679763.trimmed.fasta	5	39679763		0	0	0	0	0	0	0	0
apl5_39751479.trimmed.fasta	5	39751479		0	0	0	0	0	0	0	0		0
apl5_40160238.trimmed.fasta	5	40160238		0	0	0	0	0	0	0	0
apl5_40438958.trimmed.fasta	5	40438958		0	0	0	0	0	0	0	0
apl5_40931940.trimmed.fasta	5	40931940		0	0	0	0	0	0	0	0
apl5_41812399.trimmed.fasta	5	41812399		0	0	0	0	0	0	0	0
apl5_42951620.trimmed.fasta	5	42951620		0	0	0	0	0	0	0	0
apl5_42951627.trimmed.fasta	5	42951627		0	0	0	0	0	0	0	0
apl5_43279285.trimmed.fasta	5	43279285		0	0	0	0	0	0	0	0
apl5_43877197.trimmed.fasta	5	43877197		0	0	0	0	0	0	0	0
apl5_46171431.trimmed.fasta	5	46171431		0	0	0	0	0	0	0	0
apl5_46188244.trimmed.fasta	5	46188244		0	0	0	0	0	0	0	0
apl5_46188251.trimmed.fasta	5	46188251		0	0	0	0	0	0	0	0
apl5_46327946.trimmed.fasta	5	46327946		0	0	0	0	0	0	0	0
apl5_47281633.trimmed.fasta	5	47281633		0	0	0	0	0	0	0	0
apl5_47281640.trimmed.fasta	5	47281640		0	0	0	0	0	0	0	0
apl5_47382460.trimmed.fasta	5	47382460		0	0	0	0	0	0	0	0
apl5_47541506.trimmed.fasta	5	47541506		0	0	0	0	0	0	0	0
apl5_48394362.trimmed.fasta	5	48394362		0	0	0	0	0	0	0	0
apl5_49596332.trimmed.fasta	5	49596332		0	0	0	0	0	0	0	0
apl5_50095384.trimmed.fasta	5	50095384		0	0	0	0	0	0	0	0
apl5_50602568.trimmed.fasta	5	50602568		0	0	0	0	0	0	0	0
apl5_50786903.trimmed.fasta	5	50786903		0	0	0	0	0	0	0	0
apl5_50999669.trimmed.fasta	5	50999669		0	0	0	0	0	0	0	0
apl5_51148424.trimmed.fasta	5	51148424		0	0	0	0	0	0	0	0		0
apl5_51188022.trimmed.fasta	5	51188022		0	0	0	0	0	0	0	0		0
apl5_51341508.trimmed.fasta	5	51341508		0	0	0	0	0	0	0	0
apl5_51668860.trimmed.fasta	5	51668860		0	0	0	0	0	0	0	0
apl5_51819185.trimmed.fasta	5	51819185		0	0	0	0	0	0	0	0
apl5_52495893.trimmed.fasta	5	52495893		0	0	0	0	0	0	0	0
apl5_52701439.trimmed.fasta	5	52701439		0	0	0	0	0	0	0	0
apl5_52954312.trimmed.fasta	5	52954312		0	0	0	0	0	0	0	0
apl5_53085645.trimmed.fasta	5	53085645		0	0	0	0	0	0	0	0
apl5_53358335.trimmed.fasta	5	53358335		0	0	0	0	0	0	0	0
apl5_53931131.trimmed.fasta	5	53931131		0	0	0	0	0	0	0	0
apl5_53947611.trimmed.fasta	5	53947611		0	0	0	0	0	0	0	0
apl5_54580670.trimmed.fasta	5	54580670		0	0	0	0	0	0	0	0
apl5_54874103.trimmed.fasta	5	54874103		0	0	0	0	0	0	0	0		GO:0003676	GO:0015074
apl5_54888040.trimmed.fasta	5	54888040		0	0	0	0	0	0	0	0
apl5_55144888.trimmed.fasta	5	55144888		0	0	0	0	0	0	0	0
apl5_55205266.trimmed.fasta	5	55205266		0	0	0	0	0	0	0	0
apl5_55346980.trimmed.fasta	5	55346980		0	0	0	0	0	0	0	0
apl5_55505904.trimmed.fasta	5	55505904		0	0	0	0	0	0	0	0
apl5_56125139.trimmed.fasta	5	56125139		0	0	0	0	0	0	0	0
apl5_56222895.trimmed.fasta	5	56222895		0	0	0	0	0	0	0	0
apl5_56383334.trimmed.fasta	5	56383334		0	0	0	0	0	0	0	0
apl5_56701905.trimmed.fasta	5	56701905		0	0	0	0	0	0	0	0
apl5_56758744.trimmed.fasta	5	56758744		0	0	0	0	0	0	0	0
apl5_56828511.trimmed.fasta	5	56828511		0	0	0	0	0	0	0	0
apl5_56839931.trimmed.fasta	5	56839931		0	0	0	0	0	0	0	0
apl5_57436618.trimmed.fasta	5	57436618		0	0	0	0	0	0	0	0
apl5_58075770.trimmed.fasta	5	58075770		0	0	0	0	0	0	0	0
apl5_58223162.trimmed.fasta	5	58223162		0	0	0	0	0	0	0	0		0
apl5_59141726.trimmed.fasta	5	59141726		0	0	0	0	0	0	0	0
apl5_59412463.trimmed.fasta	5	59412463		0	0	0	0	0	0	0	0		0
apl5_59590648.trimmed.fasta	5	59590648		0	0	0	0	0	0	0	0		0
apl5_59660221.trimmed.fasta	5	59660221		0	0	0	0	0	0	0	0
apl5_59895787.trimmed.fasta	5	59895787		0	0	0	0	0	0	0	0
apl5_59942852.trimmed.fasta	5	59942852		0	0	0	0	0	0	0	0
apl5_60171292.trimmed.fasta	5	60171292		0	0	0	0	0	0	0	0
apl5_60488076.trimmed.fasta	5	60488076		0	0	0	0	0	0	0	0
apl5_60745722.trimmed.fasta	5	60745722		0	0	0	0	0	0	0	0
apl5_61006749.trimmed.fasta	5	61006749		0	0	0	0	0	0	0	0
apl5_61268555.trimmed.fasta	5	61268555		0	0	0	0	0	0	0	0
apl5_62439515.trimmed.fasta	5	62439515		0	0	0	0	0	0	0	0
apl5_62472850.trimmed.fasta	5	62472850		0	0	0	0	0	0	0	0
apl5_62603760.trimmed.fasta	5	62603760		0	0	0	0	0	0	0	0
apl5_63027425.trimmed.fasta	5	63027425		0	0	0	0	0	0	0	0
apl5_63116937.trimmed.fasta	5	63116937		0	0	0	0	0	0	0	0
apl5_63381064.trimmed.fasta	5	63381064		0	0	0	0	0	0	0	0
apl6_466906.trimmed.fasta	6	466906		0	0	0	0	0	0	0	0
apl6_562430.trimmed.fasta	6	562430		0	0	0	0	0	0	0	0
apl6_586309.trimmed.fasta	6	586309		0	0	0	0	0	0	0	0
apl6_1020003.trimmed.fasta	6	1020003		0	0	0	0	0	0	0	0
apl6_1730183.trimmed.fasta	6	1730183		0	0	0	0	0	0	0	0
apl6_2705648.trimmed.fasta	6	2705648		0	0	0	0	0	0	0	0
apl6_2848715.trimmed.fasta	6	2848715		0	0	0	0	0	0	0	0		0
apl6_3538886.trimmed.fasta	6	3538886		0	0	0	0	0	0	0	0		0
apl6_4289113.trimmed.fasta	6	4289113		0	0	0	0	0	0	0	0
apl6_4390581.trimmed.fasta	6	4390581		0	0	0	0	0	0	0	0
apl6_4664109.trimmed.fasta	6	4664109		0	0	0	0	0	0	0	0
apl6_4689849.trimmed.fasta	6	4689849		0	0	0	0	0	0	0	0
apl6_5006315.trimmed.fasta	6	5006315		0	0	0	0	0	0	0	0
apl6_5309101.trimmed.fasta	6	5309101		0	0	0	0	0	0	0	0
apl6_5339849.trimmed.fasta	6	5339849		0	0	0	0	0	0	0	0
apl6_5458618.trimmed.fasta	6	5458618		0	0	0	0	0	0	0	0
apl6_5862316.trimmed.fasta	6	5862316		0	0	0	0	0	0	0	0
apl6_6016875.trimmed.fasta	6	6016875		0	0	0	0	0	0	0	0
apl6_6082075.trimmed.fasta	6	6082075		0	0	0	0	0	0	0	0		0
apl6_6395941.trimmed.fasta	6	6395941		0	0	0	0	0	0	0	0
apl6_6693647.trimmed.fasta	6	6693647		0	0	0	0	0	0	0	0
apl6_6870121.trimmed.fasta	6	6870121		0	0	0	0	0	0	0	0
apl6_7388122.trimmed.fasta	6	7388122		0	0	0	0	0	0	0	0
apl6_7614193.trimmed.fasta	6	7614193		0	0	0	0	0	0	0	0
apl6_7782402.trimmed.fasta	6	7782402		0	0	0	0	0	0	0	0
apl6_7990272.trimmed.fasta	6	7990272		0	0	0	0	0	0	0	0
apl6_8089288.trimmed.fasta	6	8089288		0	0	0	0	0	0	0	0
apl6_8265968.trimmed.fasta	6	8265968		0	0	0	0	0	0	0	0
apl6_8493526.trimmed.fasta	6	8493526		0	0	0	0	0	0	0	0
apl6_8550203.trimmed.fasta	6	8550203		0	0	0	0	0	0	0	0
apl6_8702277.trimmed.fasta	6	8702277		0	0	0	0	0	0	0	0
apl6_9222250.trimmed.fasta	6	9222250		0	0	0	0	0	0	0	0
apl6_9269335.trimmed.fasta	6	9269335		0	0	0	0	0	0	0	0
apl6_9425325.trimmed.fasta	6	9425325		0	0	0	0	0	0	0	0
apl6_9505765.trimmed.fasta	6	9505765		0	0	0	0	0	0	0	0
apl6_9696232.trimmed.fasta	6	9696232		0	0	0	0	0	0	0	0
apl6_9701948.trimmed.fasta	6	9701948		0	0	0	0	0	0	0	0
apl6_9988356.trimmed.fasta	6	9988356		0	0	0	0	0	0	0	0
apl6_10268782.trimmed.fasta	6	10268782		0	0	0	0	0	0	0	0
apl6_10297328.trimmed.fasta	6	10297328		0	0	0	0	0	0	0	0
apl6_10462313.trimmed.fasta	6	10462313		0	0	0	0	0	0	0	0
apl6_12083686.trimmed.fasta	6	12083686		0	0	0	0	0	0	0	0		0
apl6_12125111.trimmed.fasta	6	12125111		0	0	0	0	0	0	0	0		0
apl6_12528020.trimmed.fasta	6	12528020		0	0	0	0	0	0	0	0
apl6_14394963.trimmed.fasta	6	14394963		0	0	0	0	0	0	0	0
apl6_14658213.trimmed.fasta	6	14658213		0	0	0	0	0	0	0	0
apl6_15545969.trimmed.fasta	6	15545969		0	0	0	0	0	0	0	0
apl6_15974362.trimmed.fasta	6	15974362		0	0	0	0	0	0	0	0
apl6_16141526.trimmed.fasta	6	16141526		0	0	0	0	0	0	0	0		GO:0005737
apl6_16588527.trimmed.fasta	6	16588527		0	0	0	0	0	0	0	0
apl6_16726638.trimmed.fasta	6	16726638		0	0	0	0	0	0	0	0
apl6_16735775.trimmed.fasta	6	16735775		0	0	0	0	0	0	0	0
apl6_16828232.trimmed.fasta	6	16828232		0	0	0	0	0	0	0	0
apl6_16897503.trimmed.fasta	6	16897503		0	0	0	0	0	0	0	0
apl6_17387189.trimmed.fasta	6	17387189		0	0	0	0	0	0	0	0
apl6_17442649.trimmed.fasta	6	17442649		0	0	0	0	0	0	0	0
apl6_17563690.trimmed.fasta	6	17563690		0	0	0	0	0	0	0	0
apl6_17591683.trimmed.fasta	6	17591683		0	0	0	0	0	0	0	0
apl6_17731269.trimmed.fasta	6	17731269		0	0	0	0	0	0	0	0
apl6_17811884.trimmed.fasta	6	17811884		0	0	0	0	0	0	0	0
apl6_17912427.trimmed.fasta	6	17912427		0	0	0	0	0	0	0	0
apl6_18329016.trimmed.fasta	6	18329016		0	0	0	0	0	0	0	0
apl6_18391360.trimmed.fasta	6	18391360		0	0	0	0	0	0	0	0		0
apl6_18513108.trimmed.fasta	6	18513108		0	0	0	0	0	0	0	0
apl6_18757384.trimmed.fasta	6	18757384		0	0	0	0	0	0	0	0
apl6_18806870.trimmed.fasta	6	18806870		0	0	0	0	0	0	0	0
apl6_18905031.trimmed.fasta	6	18905031		0	0	0	0	0	0	0	0
apl6_19037105.trimmed.fasta	6	19037105		0	0	0	0	0	0	0	0		0
apl6_19304164.trimmed.fasta	6	19304164		0	0	0	0	0	0	0	0
apl6_19364220.trimmed.fasta	6	19364220		0	0	0	0	0	0	0	0
apl6_19748082.trimmed.fasta	6	19748082		0	0	0	0	0	0	0	0
apl6_21023192.trimmed.fasta	6	21023192		0	0	0	0	0	0	0	0
apl6_21375327.trimmed.fasta	6	21375327		0	0	0	0	0	0	0	0
apl6_21490572.trimmed.fasta	6	21490572		0	0	0	0	0	0	0	0
apl6_21863939.trimmed.fasta	6	21863939		0	0	0	0	0	0	0	0
apl6_22101187.trimmed.fasta	6	22101187		0	0	0	0	0	0	0	0
apl6_22211027.trimmed.fasta	6	22211027		0	0	0	0	0	0	0	0		0
apl6_22940358.trimmed.fasta	6	22940358		0	0	0	0	0	0	0	0
apl6_23073714.trimmed.fasta	6	23073714		0	0	0	0	0	0	0	0
apl6_23883779.trimmed.fasta	6	23883779		0	0	0	0	0	0	0	0
apl6_24749322.trimmed.fasta	6	24749322		0	0	0	0	0	0	0	0
apl6_24845087.trimmed.fasta	6	24845087		0	0	0	0	0	0	0	0
apl6_24976265.trimmed.fasta	6	24976265		0	0	0	0	0	0	0	0
apl6_25862576.trimmed.fasta	6	25862576		0	0	0	0	0	0	0	0		GO:0003779	GO:0005198	GO:0005856	GO:0008092	GO:0030866
apl6_25916377.trimmed.fasta	6	25916377		0	0	0	0	0	0	0	0
apl6_26070434.trimmed.fasta	6	26070434		0	0	0	0	0	0	0	0		GO:0016787	GO:0071704
apl6_26755182.trimmed.fasta	6	26755182		0	0	0	0	0	0	0	0
apl6_27539654.trimmed.fasta	6	27539654		0	0	0	0	0	0	0	0
apl6_27745007.trimmed.fasta	6	27745007		0	0	0	0	0	0	0	0		0
apl6_27987966.trimmed.fasta	6	27987966		0	0	0	0	0	0	0	0
apl6_28326908.trimmed.fasta	6	28326908		0	0	0	0	0	0	0	0		0
apl6_29119968.trimmed.fasta	6	29119968		0	0	0	0	0	0	0	0
apl6_29432862.trimmed.fasta	6	29432862		0	0	0	0	0	0	0	0
apl6_30041533.trimmed.fasta	6	30041533		0	0	0	0	0	0	0	0
apl6_30202623.trimmed.fasta	6	30202623		0	0	0	0	0	0	0	0
apl6_30219868.trimmed.fasta	6	30219868		0	0	0	0	0	0	0	0
apl6_30421908.trimmed.fasta	6	30421908		0	0	0	0	0	0	0	0		GO:0006511	GO:0030433	GO:0031593	GO:0034098	GO:0071712
apl6_30499026.trimmed.fasta	6	30499026		0	0	0	0	0	0	0	0
apl6_30513591.trimmed.fasta	6	30513591		0	0	0	0	0	0	0	0
apl6_30563019.trimmed.fasta	6	30563019		0	0	0	0	0	0	0	0
apl6_30632894.trimmed.fasta	6	30632894		0	0	0	0	0	0	0	0
apl6_30680680.trimmed.fasta	6	30680680		0	0	0	0	0	0	0	0		GO:0016311	GO:0016791
apl6_30821529.trimmed.fasta	6	30821529		0	0	0	0	0	0	0	0
apl6_30842883.trimmed.fasta	6	30842883		0	0	0	0	0	0	0	0
apl6_30843371.trimmed.fasta	6	30843371		0	0	0	0	0	0	0	0
apl6_30853643.trimmed.fasta	6	30853643		0	0	0	0	0	0	0	0
apl6_30943783.trimmed.fasta	6	30943783		0	0	0	0	0	0	0	0
apl6_31402874.trimmed.fasta	6	31402874		0	0	0	0	0	0	0	0
apl6_31419687.trimmed.fasta	6	31419687		0	0	0	0	0	0	0	0
apl6_31837835.trimmed.fasta	6	31837835		0	0	0	0	0	0	0	0		0
apl6_31889050.trimmed.fasta	6	31889050		0	0	0	0	0	0	0	0
apl6_32026310.trimmed.fasta	6	32026310		0	0	0	0	0	0	0	0
apl6_33175421.trimmed.fasta	6	33175421		0	0	0	0	0	0	0	0
apl6_33329554.trimmed.fasta	6	33329554		0	0	0	0	0	0	0	0
apl6_33487301.trimmed.fasta	6	33487301		0	0	0	0	0	0	0	0
apl6_33828654.trimmed.fasta	6	33828654		0	0	0	0	0	0	0	0
apl6_34171688.trimmed.fasta	6	34171688		0	0	0	0	0	0	0	0
apl6_34241169.trimmed.fasta	6	34241169		0	0	0	0	0	0	0	0
apl6_34767467.trimmed.fasta	6	34767467		0	0	0	0	0	0	0	0
apl6_35254524.trimmed.fasta	6	35254524		0	0	0	0	0	0	0	0		GO:0003712	GO:0006355	GO:0070063
apl6_35338493.trimmed.fasta	6	35338493		0	0	0	0	0	0	0	0		GO:0003712	GO:0006355	GO:0070063
apl6_35531293.trimmed.fasta	6	35531293		0	0	0	0	0	0	0	0		0
apl6_36424517.trimmed.fasta	6	36424517		0	0	0	0	0	0	0	0
apl7_731938.trimmed.fasta	7	731938		0	0	0	0	0	0	0	0		0
apl7_866688.trimmed.fasta	7	866688		0	0	0	0	0	0	0	0
apl7_912376.trimmed.fasta	7	912376		0	0	0	0	0	0	0	0
apl7_1111266.trimmed.fasta	7	1111266		0	0	0	0	0	0	0	0		0
apl7_2968668.trimmed.fasta	7	2968668		0	0	0	0	0	0	0	0
apl7_3426801.trimmed.fasta	7	3426801		0	0	0	0	0	0	0	0
apl7_3695100.trimmed.fasta	7	3695100		0	0	0	0	0	0	0	0
apl7_3872459.trimmed.fasta	7	3872459		0	0	0	0	0	0	0	0
apl7_4112332.trimmed.fasta	7	4112332		0	0	0	0	0	0	0	0
apl7_4371826.trimmed.fasta	7	4371826		0	0	0	0	0	0	0	0
apl7_5059876.trimmed.fasta	7	5059876		0	0	0	0	0	0	0	0
apl7_6704419.trimmed.fasta	7	6704419		0	0	0	0	0	0	0	0
apl7_6752471.trimmed.fasta	7	6752471		0	0	0	0	0	0	0	0
apl7_7009599.trimmed.fasta	7	7009599		0	0	0	0	0	0	0	0		0
apl7_7095727.trimmed.fasta	7	7095727		0	0	0	0	0	0	0	0
apl7_7240779.trimmed.fasta	7	7240779		0	0	0	0	0	0	0	0		0
apl7_7268434.trimmed.fasta	7	7268434		0	0	0	0	0	0	0	0		0
apl7_7514743.trimmed.fasta	7	7514743		0	0	0	0	0	0	0	0		GO:0004553	GO:0005975
apl7_7601809.trimmed.fasta	7	7601809		0	0	0	0	0	0	0	0
apl7_7698502.trimmed.fasta	7	7698502		0	0	0	0	0	0	0	0
apl7_7776022.trimmed.fasta	7	7776022		0	0	0	0	0	0	0	0
apl7_7949578.trimmed.fasta	7	7949578		0	0	0	0	0	0	0	0
apl7_8036550.trimmed.fasta	7	8036550		0	0	0	0	0	0	0	0
apl7_8147433.trimmed.fasta	7	8147433		0	0	0	0	0	0	0	0
apl7_8503273.trimmed.fasta	7	8503273		0	0	0	0	0	0	0	0
apl7_8573703.trimmed.fasta	7	8573703		0	0	0	0	0	0	0	0
apl7_8633506.trimmed.fasta	7	8633506		0	0	0	0	0	0	0	0
apl7_9040946.trimmed.fasta	7	9040946		0	0	0	0	0	0	0	0
apl7_9701003.trimmed.fasta	7	9701003		0	0	0	0	0	0	0	0
apl7_10045999.trimmed.fasta	7	10045999		0	0	0	0	0	0	0	0
apl7_10533429.trimmed.fasta	7	10533429		0	0	0	0	0	0	0	0
apl7_10664816.trimmed.fasta	7	10664816		0	0	0	0	0	0	0	0		0
apl7_10937396.trimmed.fasta	7	10937396		0	0	0	0	0	0	0	0
apl7_11219374.trimmed.fasta	7	11219374		0	0	0	0	0	0	0	0
apl7_11341422.trimmed.fasta	7	11341422		0	0	0	0	0	0	0	0
apl7_11913799.trimmed.fasta	7	11913799		0	0	0	0	0	0	0	0
apl7_12149313.trimmed.fasta	7	12149313		0	0	0	0	0	0	0	0
apl7_12149717.trimmed.fasta	7	12149717		0	0	0	0	0	0	0	0
apl7_12698234.trimmed.fasta	7	12698234		0	0	0	0	0	0	0	0
apl7_12745611.trimmed.fasta	7	12745611		0	0	0	0	0	0	0	0
apl7_13047167.trimmed.fasta	7	13047167		0	0	0	0	0	0	0	0
apl7_13502732.trimmed.fasta	7	13502732		0	0	0	0	0	0	0	0		GO:0008168
apl7_13760415.trimmed.fasta	7	13760415		0	0	0	0	0	0	0	0
apl7_14301318.trimmed.fasta	7	14301318		0	0	0	0	0	0	0	0
apl7_14301741.trimmed.fasta	7	14301741		0	0	0	0	0	0	0	0
apl7_14322320.trimmed.fasta	7	14322320		0	0	0	0	0	0	0	0
apl7_16828137.trimmed.fasta	7	16828137		0	0	0	0	0	0	0	0
apl7_17025717.trimmed.fasta	7	17025717		0	0	0	0	0	0	0	0
apl7_17281605.trimmed.fasta	7	17281605		0	0	0	0	0	0	0	0
apl7_17727928.trimmed.fasta	7	17727928		0	0	0	0	0	0	0	0
apl7_20372076.trimmed.fasta	7	20372076		0	0	0	0	0	0	0	0
apl7_22480434.trimmed.fasta	7	22480434		0	0	0	0	0	0	0	0
apl7_23157004.trimmed.fasta	7	23157004		0	0	0	0	0	0	0	0
apl7_23280962.trimmed.fasta	7	23280962		0	0	0	0	0	0	0	0
apl7_23578199.trimmed.fasta	7	23578199		0	0	0	0	0	0	0	0
apl7_24607028.trimmed.fasta	7	24607028		0	0	0	0	0	0	0	0
apl7_25302004.trimmed.fasta	7	25302004		0	0	0	0	0	0	0	0		GO:0016301	GO:0016310
apl7_25472146.trimmed.fasta	7	25472146		0	0	0	0	0	0	0	0
apl7_25732717.trimmed.fasta	7	25732717		0	0	0	0	0	0	0	0
apl7_25816927.trimmed.fasta	7	25816927		0	0	0	0	0	0	0	0
apl7_25934790.trimmed.fasta	7	25934790		0	0	0	0	0	0	0	0		0
apl7_26291806.trimmed.fasta	7	26291806		0	0	0	0	0	0	0	0
apl7_26537858.trimmed.fasta	7	26537858		0	0	0	0	0	0	0	0		0
apl7_26553640.trimmed.fasta	7	26553640		0	0	0	0	0	0	0	0
apl7_26954616.trimmed.fasta	7	26954616		0	0	0	0	0	0	0	0
apl7_27724012.trimmed.fasta	7	27724012		0	0	0	0	0	0	0	0		0
apl7_28488479.trimmed.fasta	7	28488479		0	0	0	0	0	0	0	0
apl7_28488486.trimmed.fasta	7	28488486		0	0	0	0	0	0	0	0
apl7_29067044.trimmed.fasta	7	29067044		0	0	0	0	0	0	0	0
apl7_29092843.trimmed.fasta	7	29092843		0	0	0	0	0	0	0	0		0
apl7_29300809.trimmed.fasta	7	29300809		0	0	0	0	0	0	0	0
apl7_30005879.trimmed.fasta	7	30005879		0	0	0	0	0	0	0	0
apl7_32009744.trimmed.fasta	7	32009744		0	0	0	0	0	0	0	0
apl7_32439719.trimmed.fasta	7	32439719		0	0	0	0	0	0	0	0
apl7_32532294.trimmed.fasta	7	32532294		0	0	0	0	0	0	0	0
apl7_32549865.trimmed.fasta	7	32549865		0	0	0	0	0	0	0	0
apl7_33119697.trimmed.fasta	7	33119697		0	0	0	0	0	0	0	0		0
apl7_33388265.trimmed.fasta	7	33388265		0	0	0	0	0	0	0	0
apl7_33566707.trimmed.fasta	7	33566707		0	0	0	0	0	0	0	0
apl7_34360048.trimmed.fasta	7	34360048		0	0	0	0	0	0	0	0
apl7_34607218.trimmed.fasta	7	34607218		0	0	0	0	0	0	0	0
apl7_34637795.trimmed.fasta	7	34637795		0	0	0	0	0	0	0	0
apl7_35503994.trimmed.fasta	7	35503994		0	0	0	0	0	0	0	0
apl7_36396765.trimmed.fasta	7	36396765		0	0	0	0	0	0	0	0
apl7_37634663.trimmed.fasta	7	37634663		0	0	0	0	0	0	0	0
apl7_38059120.trimmed.fasta	7	38059120		0	0	0	0	0	0	0	0
apl7_38085272.trimmed.fasta	7	38085272		0	0	0	0	0	0	0	0
apl7_38322203.trimmed.fasta	7	38322203		0	0	0	0	0	0	0	0
apl7_38426095.trimmed.fasta	7	38426095		0	0	0	0	0	0	0	0
apl7_38496891.trimmed.fasta	7	38496891		0	0	0	0	0	0	0	0		0
apl8_378415.trimmed.fasta	8	378415		0	0	0	0	0	0	0	0
apl8_908621.trimmed.fasta	8	908621		0	0	0	0	0	0	0	0
apl8_1410250.trimmed.fasta	8	1410250		0	0	0	0	0	0	0	0		GO:0006552	GO:0016874
apl8_1700000.trimmed.fasta	8	1700000		0	0	0	0	0	0	0	0
apl8_2050208.trimmed.fasta	8	2050208		0	0	0	0	0	0	0	0
apl8_2168333.trimmed.fasta	8	2168333		0	0	0	0	0	0	0	0
apl8_2205003.trimmed.fasta	8	2205003		0	0	0	0	0	0	0	0
apl8_2599098.trimmed.fasta	8	2599098		0	0	0	0	0	0	0	0
apl8_3338453.trimmed.fasta	8	3338453		0	0	0	0	0	0	0	0
apl8_3397377.trimmed.fasta	8	3397377		0	0	0	0	0	0	0	0
apl8_3723366.trimmed.fasta	8	3723366		0	0	0	0	0	0	0	0
apl8_3914352.trimmed.fasta	8	3914352		0	0	0	0	0	0	0	0
apl8_4580353.trimmed.fasta	8	4580353		0	0	0	0	0	0	0	0		0
apl8_4707886.trimmed.fasta	8	4707886		0	0	0	0	0	0	0	0
apl8_4889470.trimmed.fasta	8	4889470		0	0	0	0	0	0	0	0
apl8_5223757.trimmed.fasta	8	5223757		0	0	0	0	0	0	0	0		0
apl8_5232307.trimmed.fasta	8	5232307		0	0	0	0	0	0	0	0		0
apl8_5341325.trimmed.fasta	8	5341325		0	0	0	0	0	0	0	0
apl8_5721428.trimmed.fasta	8	5721428		0	0	0	0	0	0	0	0
apl8_8889339.trimmed.fasta	8	8889339		0	0	0	0	0	0	0	0
apl8_9007343.trimmed.fasta	8	9007343		0	0	0	0	0	0	0	0		0
apl8_9201983.trimmed.fasta	8	9201983		0	0	0	0	0	0	0	0		0
apl8_9500014.trimmed.fasta	8	9500014		0	0	0	0	0	0	0	0
apl8_9703818.trimmed.fasta	8	9703818		0	0	0	0	0	0	0	0
apl8_9900952.trimmed.fasta	8	9900952		0	0	0	0	0	0	0	0
apl8_10339164.trimmed.fasta	8	10339164		0	0	0	0	0	0	0	0
apl8_10522490.trimmed.fasta	8	10522490		0	0	0	0	0	0	0	0
apl8_10523031.trimmed.fasta	8	10523031		0	0	0	0	0	0	0	0
apl8_10539899.trimmed.fasta	8	10539899		0	0	0	0	0	0	0	0
apl8_10549218.trimmed.fasta	8	10549218		0	0	0	0	0	0	0	0
apl8_10698819.trimmed.fasta	8	10698819		0	0	0	0	0	0	0	0		0
apl8_10736457.trimmed.fasta	8	10736457		0	0	0	0	0	0	0	0
apl8_11062349.trimmed.fasta	8	11062349		0	0	0	0	0	0	0	0
[truncated: 946 more rows]
[truncated: 19 more columns]

## Sheet: Sheet2
	GO:0016021	GO:0016020	GO:0003964	GO:0006278	GO:0046872	GO:0005524	GO:0005634
0	6	9	10	10	7	5	5
1	28	28	12	12	9	5	8
2	14	14	9	9	10	1	1
3	11	11	3	3	4	5	1
4	4	3	3	3	4	3	2
5	8	4	3	3	3	4	1
6	1	1	0	0	0	0	0
7	2	2	1	1	0	2	3
8	3	2	0	0	0	0	0
9	2	2	3	3	0	1	2
10	3	1	1	1	0	0	1
11	2	1	0	0	0	1	0
12	2	2	0	0	0	0	1
13	3	2	1	1	0	1	2
14	5	4	2	2	2	1	3
15	5	3	3	3	1	0	0
16	0	1	0	0	0	0	1
18	1	3	2	2	0	1	0
19	4	3	2	2	1	1	0
20	1	0	0	0	0	1	2
21	2	2	0	0	1	1	1
22	0	0	0	0	0	0	0
23	1	0	0	0	0	1	0
24	3	1	1	1	0	0	0
25	5	2	1	1	2	0	0
26	2	3	0	0	0	0	0
27	2	2	0	0	0	1	0
28	0	0	0	0	2	0	0
29	0	1	1	1	0	0	0
